# Supplementary material for: Crystal structure of benzyl 3-(3-methyl­phen­yl)di­thio­carbazate
Source: Acta Crystallogr E Crystallogr Commun. 2015 Mar 14;71(Pt 4):o233–4. doi: 10.1107/S2056989015004764 (PMC4438800; doi:10.1107/S2056989015004764)
Supplement: Supplementary file 1 [file e-71-0o233-sup1.cif]

##############################################################################
#                                                                            #
# This CIF contains the data in a paper accepted for publication in          #
# Acta Crystallographica Section E. It conforms to the requirements of       #
# Notes for Authors for Acta Crystallographica Section E, and has been       #
# peer reviewed under the auspices of the IUCr Commission on Journals.       #
#                                                                            #
# Full details of the Crystallographic Information File format               #
# are given in the paper "The Crystallographic Information File (CIF):       #
# a New Standard Archive File for Crystallography" by S. R. Hall, F. H.      #
# Allen and I. D. Brown [Acta Cryst. (1991), A47, 655-685].                  #
#                                                                            #
# The current version of the core CIF dictionary is obtainable from          #
# ftp://ftp.iucr.org/pub/cif_core.dic.                                       #
#                                                                            #
# Software is freely available for graphical display of the structure(s)     #
# in this CIF. For information consult the CIF software page                 #
# http://www.iucr.org/resources/cif/software.                                #
#                                                                            #
# This file may be used for bona fide research purposes within the           #
# scientific community so long as proper attribution is given to the journal # 
# article from which it was obtained.                                        #
#                                                                            #
##############################################################################
data_1
_audit_creation_method     SHELXL
_journal_date_recd_electronic     2015-03-07
_journal_date_accepted     2015-03-09
_journal_name_full     'Acta Crystallographica, Section E'
_journal_year     2015
_journal_volume     71
_journal_issue      4
_journal_page_first     o233
_journal_page_last     o234
_journal_paper_category     HO
_journal_paper_doi     10.1107/S2056989015004764
_journal_coeditor_code     HB7378
_publ_contact_author_name     'Thahira Begum S. A. Ravoof'
_publ_contact_author_address
;
Department of Chemistry,
Universiti Putra Malaysia,
43400 Serdang, Malaysia
;
_publ_contact_author_email     thahira@upm.edu.my
_publ_contact_author_fax     ?
_publ_contact_author_phone     ?
_publ_section_title
;
Crystal structure of benzyl 3-(3-methylphenyl)dithiocarbazate
;
loop_
    _publ_author_name
    _publ_author_footnote
    _publ_author_address
    'NurFadhilah Abdul Aziz' .
;
Department of Chemistry,
Universiti Putra Malaysia,
43400 Serdang, Malaysia
;
    'Enis Nadia Md Yusof' .
;
Department of Chemistry,
Universiti Putra Malaysia,
43400 Serdang, Malaysia
;
    'Thahira Begum S. A. Ravoof' .
;
Department of Chemistry,
Universiti Putra Malaysia,
43400 Serdang, Malaysia
;
    'Tiekink, Edward R. T.' .
;
Department of Chemistry, University of Malaya,
50603 Kuala Lumpur, Malaysia
;
_chemical_name_systematic
;
Benzyl 3-(3-methylphenyl)dithiocarbazate
;
data_I
_database_code_depnum_ccdc_archive 'CCDC 1052727'
_audit_creation_method     'SHELXL-2014/7'
_chemical_name_systematic
;
1-Benzylsulfonyl-1,2,3,4-tetrahydroquinoline
;
_chemical_name_common     ?
_chemical_formula_moiety     'C15 H16 N2 S2'
_chemical_formula_sum     'C15 H16 N2 S2'
_chemical_formula_iupac     'C15 H16 N2 S2'
_chemical_formula_weight     288.42
_chemical_melting_point     ?
_shelx_space_group_comment
;
The symmetry employed for this shelxl refinement is uniquely defined
by the following loop, which should always be used as a source of
symmetry information in preference to the above space-group names.
They are only intended as comments.
;
_space_group_crystal_system     monoclinic
_space_group_name_H-M_alt     'P 21/n'
_space_group_name_Hall     '-P 2yn'
loop_
    _space_group_symop_operation_xyz
    'x, y, z'
    'x+1/2, -y+1/2, z+1/2'
    '-x, -y, -z'
    '-x-1/2, y-1/2, -z-1/2'
_cell_length_a     5.93960(10)
_cell_length_b     10.3243(2)
_cell_length_c     23.5474(5)
_cell_angle_alpha     90
_cell_angle_beta     96.952(2)
_cell_angle_gamma     90
_cell_volume     1433.36(5)
_cell_formula_units_Z     4
_cell_measurement_reflns_used     9462
_cell_measurement_theta_min     4.6610
_cell_measurement_theta_max     71.4900
_cell_measurement_temperature     100(2)
_exptl_crystal_description     prism
_exptl_crystal_colour     pale-brown
_exptl_crystal_size_max     0.200
_exptl_crystal_size_mid     0.090
_exptl_crystal_size_min     0.060
_exptl_crystal_density_diffrn     1.337
_exptl_crystal_density_meas     ?
_exptl_crystal_density_method     ?
_exptl_crystal_F_000     608
_exptl_absorpt_coefficient_mu     3.250
_exptl_absorpt_correction_type     multi-scan
_exptl_absorpt_process_details
;
(CrysAlis PRO; Agilent, 2011)
;
_shelx_estimated_absorpt_T_min     0.563
_shelx_estimated_absorpt_T_max     0.829
_exptl_absorpt_correction_T_min     0.69965
_exptl_absorpt_correction_T_max     1.00000
_diffrn_ambient_temperature     100(2)
_diffrn_radiation_type     CuK\a
_diffrn_radiation_wavelength     1.5418
_diffrn_radiation_source     'fine-focus sealed tube'
_diffrn_radiation_monochromator     graphite
_diffrn_measurement_device_type     'Oxford Diffraction Xcaliber Eos Gemini'
_diffrn_measurement_method     '\w scans'
_diffrn_detector_area_resol_mean     16.1952
_diffrn_reflns_number     18486
_diffrn_reflns_av_R_equivalents     0.0224
_diffrn_reflns_theta_min     4.682
_diffrn_reflns_theta_max     71.388
_diffrn_reflns_theta_full     67.684
_diffrn_measured_fraction_theta_max     0.993
_diffrn_measured_fraction_theta_full     1.000
_diffrn_reflns_limit_h_min     -7
_diffrn_reflns_limit_h_max     7
_diffrn_reflns_limit_k_min     -12
_diffrn_reflns_limit_k_max     12
_diffrn_reflns_limit_l_min     -28
_diffrn_reflns_limit_l_max     28
_diffrn_standards_number     0
_diffrn_standards_interval_count     0
_diffrn_standards_interval_time     0
_diffrn_standards_decay_%     0
_refine_special_details     ?
_reflns_number_total     2784
_reflns_number_gt     2616
_reflns_threshold_expression     I>2\s(I)
_refine_ls_structure_factor_coef     Fsqd
_refine_ls_matrix_type     full
_refine_ls_R_factor_all     0.0377
_refine_ls_R_factor_gt     0.0361
_refine_ls_wR_factor_gt     0.1021
_refine_ls_wR_factor_ref     0.1037
_refine_ls_goodness_of_fit_ref     1.011
_refine_ls_restrained_S_all     1.010
_refine_ls_number_reflns     2784
_refine_ls_number_parameters     179
_refine_ls_number_restraints     2
_refine_ls_hydrogen_treatment     mixed
_refine_ls_weighting_scheme     calc
_refine_ls_weighting_details
              'w=1/[\s^2^(Fo^2^)+(0.0719P)^2^+0.7171P] where P=(Fo^2^+2Fc^2^)/3'
_atom_sites_solution_hydrogens     mixed
_atom_sites_solution_primary     ?
_atom_sites_solution_secondary     ?
_refine_ls_shift/su_max     0.015
_refine_ls_shift/su_mean     0.000
_refine_diff_density_max     0.431
_refine_diff_density_min     -0.310
_refine_ls_extinction_method     none
_refine_ls_extinction_coef     .
loop_
    _atom_type_symbol
    _atom_type_description
    _atom_type_scat_dispersion_real
    _atom_type_scat_dispersion_imag
    _atom_type_scat_source
    'C' 'C' 0.0181 0.0091
                         'International Tables Vol C Tables 4.2.6.8 and 6.1.1.4'
    'H' 'H' 0.0000 0.0000
                         'International Tables Vol C Tables 4.2.6.8 and 6.1.1.4'
    'N' 'N' 0.0311 0.0180
                         'International Tables Vol C Tables 4.2.6.8 and 6.1.1.4'
    'S' 'S' 0.3331 0.5567
                         'International Tables Vol C Tables 4.2.6.8 and 6.1.1.4'
_computing_data_collection
;
CrysAlis PRO (Agilent, 2011)
;
_computing_cell_refinement
;
CrysAlis PRO (Agilent, 2011)
;
_computing_data_reduction
;
CrysAlis PRO (Agilent, 2011)
;
_computing_structure_solution
;
SHELXS97 (Sheldrick, 2015)
;
_computing_structure_refinement
;
SHELXL2014 (Sheldrick, 2015)
;
_computing_molecular_graphics
;
ORTEP-3 for Windows (Farrugia, 2012),
<i>QMOL</i> (Gans & Shalloway, 2001) and
DIAMOND (Brandenburg, 2006)
;
_computing_publication_material
;
publCIF (Westrip, 2010)
;
loop_
    _atom_site_type_symbol
    _atom_site_label
    _atom_site_fract_x
    _atom_site_fract_y
    _atom_site_fract_z
    _atom_site_U_iso_or_equiv
    _atom_site_adp_type
    _atom_site_calc_flag
    _atom_site_occupancy
    _atom_site_disorder_assembly
    _atom_site_disorder_group
    S S1 -0.02626(6) 0.14613(3) 0.57928(2) 0.01811(14) Uani d 1 . .
    S S2 -0.27407(6) 0.35220(3) 0.50311(2) 0.01879(14) Uani d 1 . .
    N N1 0.1325(2) 0.37365(13) 0.56063(5) 0.0185(3) Uani d 1 . .
    H H1N 0.145(3) 0.4481(12) 0.5433(8) 0.022 Uiso d 1 . .
    N N2 0.3251(2) 0.32132(13) 0.59271(6) 0.0190(3) Uani d 1 . .
    H H2N 0.440(2) 0.319(2) 0.5728(7) 0.023 Uiso d 1 . .
    C C1 -0.0490(3) 0.29984(14) 0.54689(6) 0.0166(3) Uani d 1 . .
    C C2 -0.2885(3) 0.06797(15) 0.54854(7) 0.0220(3) Uani d 1 . .
    H H2A -0.4205 0.1231 0.5541 0.026 Uiso calc 1 . .
    H H2B -0.2867 0.0541 0.5070 0.026 Uiso calc 1 . .
    C C3 -0.3054(3) -0.06035(15) 0.57852(6) 0.0183(3) Uani d 1 . .
    C C4 -0.4833(3) -0.08287(17) 0.61097(7) 0.0232(3) Uani d 1 . .
    H H4 -0.5904 -0.0163 0.6152 0.028 Uiso calc 1 . .
    C C5 -0.5047(3) -0.20200(18) 0.63711(7) 0.0277(4) Uani d 1 . .
    H H5 -0.6282 -0.2171 0.6584 0.033 Uiso calc 1 . .
    C C6 -0.3471(3) -0.29890(17) 0.63237(7) 0.0289(4) Uani d 1 . .
    H H6 -0.3606 -0.3799 0.6508 0.035 Uiso calc 1 . .
    C C7 -0.1689(3) -0.27671(16) 0.60040(7) 0.0283(4) Uani d 1 . .
    H H7 -0.0606 -0.3430 0.5968 0.034 Uiso calc 1 . .
    C C8 -0.1488(3) -0.15806(16) 0.57376(7) 0.0232(4) Uani d 1 . .
    H H8 -0.0263 -0.1437 0.5520 0.028 Uiso calc 1 . .
    C C9 0.3914(3) 0.37731(15) 0.64746(6) 0.0182(3) Uani d 1 . .
    C C10 0.2516(3) 0.45821(15) 0.67466(6) 0.0194(3) Uani d 1 . .
    H H10 0.1050 0.4796 0.6563 0.023 Uiso calc 1 . .
    C C11 0.3250(3) 0.50851(16) 0.72891(7) 0.0231(3) Uani d 1 . .
    C C12 0.5383(3) 0.47294(18) 0.75585(7) 0.0266(4) Uani d 1 . .
    H H12 0.5897 0.5053 0.7929 0.032 Uiso calc 1 . .
    C C13 0.6756(3) 0.39062(18) 0.72868(7) 0.0270(4) Uani d 1 . .
    H H13 0.8197 0.3662 0.7476 0.032 Uiso calc 1 . .
    C C14 0.6050(3) 0.34342(16) 0.67428(7) 0.0220(3) Uani d 1 . .
    H H14 0.7014 0.2886 0.6556 0.026 Uiso calc 1 . .
    C C15 0.1791(3) 0.60228(19) 0.75688(8) 0.0304(4) Uani d 1 . .
    H H15A 0.1134 0.5586 0.7879 0.046 Uiso calc 1 . .
    H H15B 0.0571 0.6339 0.7285 0.046 Uiso calc 1 . .
    H H15C 0.2718 0.6756 0.7724 0.046 Uiso calc 1 . .
loop_
    _atom_site_aniso_label
    _atom_site_aniso_U_11
    _atom_site_aniso_U_22
    _atom_site_aniso_U_33
    _atom_site_aniso_U_12
    _atom_site_aniso_U_13
    _atom_site_aniso_U_23
    S1 0.0189(2) 0.0149(2) 0.0195(2) -0.00064(12) -0.00198(15) 0.00260(13)
    S2 0.0174(2) 0.0191(2) 0.0192(2) 0.00001(13) -0.00053(15) 0.00490(13)
    N1 0.0193(6) 0.0165(6) 0.0189(6) -0.0008(5) -0.0012(5) 0.0036(5)
    N2 0.0166(6) 0.0212(7) 0.0189(6) 0.0010(5) 0.0009(5) 0.0006(5)
    C1 0.0204(7) 0.0157(7) 0.0141(6) 0.0019(6) 0.0037(5) -0.0002(5)
    C2 0.0194(7) 0.0187(8) 0.0259(8) -0.0037(6) -0.0055(6) 0.0019(6)
    C3 0.0202(7) 0.0177(7) 0.0160(7) -0.0026(6) -0.0020(6) -0.0007(6)
    C4 0.0188(7) 0.0288(9) 0.0214(7) 0.0000(6) -0.0001(6) -0.0016(7)
    C5 0.0227(8) 0.0404(10) 0.0197(8) -0.0116(7) 0.0013(6) 0.0046(7)
    C6 0.0350(9) 0.0233(9) 0.0265(8) -0.0089(7) -0.0046(7) 0.0073(7)
    C7 0.0344(9) 0.0183(8) 0.0316(9) 0.0033(7) 0.0019(7) 0.0023(7)
    C8 0.0256(8) 0.0218(8) 0.0228(8) 0.0002(6) 0.0055(6) 0.0010(6)
    C9 0.0191(7) 0.0178(7) 0.0174(7) -0.0044(6) 0.0009(6) 0.0038(6)
    C10 0.0180(7) 0.0192(7) 0.0206(7) -0.0017(6) 0.0012(6) 0.0040(6)
    C11 0.0266(8) 0.0224(8) 0.0211(7) -0.0035(6) 0.0063(6) 0.0019(6)
    C12 0.0288(8) 0.0333(9) 0.0169(7) -0.0065(7) -0.0006(6) 0.0005(7)
    C13 0.0217(8) 0.0344(9) 0.0233(8) -0.0016(7) -0.0036(6) 0.0057(7)
    C14 0.0194(8) 0.0235(8) 0.0230(8) 0.0006(6) 0.0021(6) 0.0041(6)
    C15 0.0353(9) 0.0319(10) 0.0248(8) -0.0013(8) 0.0070(7) -0.0059(7)
_geom_special_details
;
All e.s.d.'s (except the e.s.d. in the dihedral angle between two l.s. planes)
are estimated using the full covariance matrix. The cell e.s.d.'s are taken
into account individually in the estimation of e.s.d.'s in distances, angles
and torsion angles; correlations between e.s.d.'s in cell parameters are only
used when they are defined by crystal symmetry. An approximate (isotropic)
treatment of cell e.s.d.'s is used for estimating e.s.d.'s involving l.s.
planes.
;
loop_
    _geom_bond_atom_site_label_1
    _geom_bond_atom_site_label_2
    _geom_bond_site_symmetry_2
    _geom_bond_distance
    _geom_bond_publ_flag
    S1 C1 . 1.7588(15) ?
    S1 C2 . 1.8245(16) ?
    S2 C1 . 1.6761(15) ?
    N1 C1 . 1.328(2) ?
    N1 N2 . 1.4007(18) ?
    N1 H1N . 0.878(9) ?
    N2 C9 . 1.424(2) ?
    N2 H2N . 0.875(9) ?
    C2 C3 . 1.510(2) ?
    C2 H2A . 0.9900 ?
    C2 H2B . 0.9900 ?
    C3 C8 . 1.386(2) ?
    C3 C4 . 1.397(2) ?
    C4 C5 . 1.388(3) ?
    C4 H4 . 0.9500 ?
    C5 C6 . 1.384(3) ?
    C5 H5 . 0.9500 ?
    C6 C7 . 1.390(3) ?
    C6 H6 . 0.9500 ?
    C7 C8 . 1.388(2) ?
    C7 H7 . 0.9500 ?
    C8 H8 . 0.9500 ?
    C9 C10 . 1.388(2) ?
    C9 C14 . 1.392(2) ?
    C10 C11 . 1.399(2) ?
    C10 H10 . 0.9500 ?
    C11 C12 . 1.396(2) ?
    C11 C15 . 1.503(2) ?
    C12 C13 . 1.386(3) ?
    C12 H12 . 0.9500 ?
    C13 C14 . 1.387(2) ?
    C13 H13 . 0.9500 ?
    C14 H14 . 0.9500 ?
    C15 H15A . 0.9800 ?
    C15 H15B . 0.9800 ?
    C15 H15C . 0.9800 ?
loop_
    _geom_angle_atom_site_label_1
    _geom_angle_atom_site_label_2
    _geom_angle_atom_site_label_3
    _geom_angle_site_symmetry_1
    _geom_angle_site_symmetry_3
    _geom_angle
    _geom_angle_publ_flag
    C1 S1 C2 . . 102.12(7) ?
    C1 N1 N2 . . 119.73(13) ?
    C1 N1 H1N . . 120.1(13) ?
    N2 N1 H1N . . 118.6(13) ?
    N1 N2 C9 . . 116.74(13) ?
    N1 N2 H2N . . 111.2(13) ?
    C9 N2 H2N . . 110.3(13) ?
    N1 C1 S2 . . 121.90(11) ?
    N1 C1 S1 . . 113.26(11) ?
    S2 C1 S1 . . 124.84(9) ?
    C3 C2 S1 . . 107.71(10) ?
    C3 C2 H2A . . 110.2 ?
    S1 C2 H2A . . 110.2 ?
    C3 C2 H2B . . 110.2 ?
    S1 C2 H2B . . 110.2 ?
    H2A C2 H2B . . 108.5 ?
    C8 C3 C4 . . 118.88(15) ?
    C8 C3 C2 . . 121.17(14) ?
    C4 C3 C2 . . 119.94(14) ?
    C5 C4 C3 . . 120.39(16) ?
    C5 C4 H4 . . 119.8 ?
    C3 C4 H4 . . 119.8 ?
    C6 C5 C4 . . 120.40(15) ?
    C6 C5 H5 . . 119.8 ?
    C4 C5 H5 . . 119.8 ?
    C5 C6 C7 . . 119.42(15) ?
    C5 C6 H6 . . 120.3 ?
    C7 C6 H6 . . 120.3 ?
    C8 C7 C6 . . 120.22(16) ?
    C8 C7 H7 . . 119.9 ?
    C6 C7 H7 . . 119.9 ?
    C3 C8 C7 . . 120.68(15) ?
    C3 C8 H8 . . 119.7 ?
    C7 C8 H8 . . 119.7 ?
    C10 C9 C14 . . 120.35(15) ?
    C10 C9 N2 . . 123.14(14) ?
    C14 C9 N2 . . 116.47(14) ?
    C9 C10 C11 . . 120.48(14) ?
    C9 C10 H10 . . 119.8 ?
    C11 C10 H10 . . 119.8 ?
    C12 C11 C10 . . 118.85(15) ?
    C12 C11 C15 . . 120.66(15) ?
    C10 C11 C15 . . 120.46(15) ?
    C13 C12 C11 . . 120.25(15) ?
    C13 C12 H12 . . 119.9 ?
    C11 C12 H12 . . 119.9 ?
    C12 C13 C14 . . 120.85(15) ?
    C12 C13 H13 . . 119.6 ?
    C14 C13 H13 . . 119.6 ?
    C13 C14 C9 . . 119.18(16) ?
    C13 C14 H14 . . 120.4 ?
    C9 C14 H14 . . 120.4 ?
    C11 C15 H15A . . 109.5 ?
    C11 C15 H15B . . 109.5 ?
    H15A C15 H15B . . 109.5 ?
    C11 C15 H15C . . 109.5 ?
    H15A C15 H15C . . 109.5 ?
    H15B C15 H15C . . 109.5 ?
loop_
    _geom_torsion_atom_site_label_1
    _geom_torsion_atom_site_label_2
    _geom_torsion_atom_site_label_3
    _geom_torsion_atom_site_label_4
    _geom_torsion_site_symmetry_1
    _geom_torsion_site_symmetry_2
    _geom_torsion_site_symmetry_3
    _geom_torsion_site_symmetry_4
    _geom_torsion
    _geom_torsion_publ_flag
    C1 N1 N2 C9 . . . . -117.48(15) ?
    N2 N1 C1 S2 . . . . -173.66(10) ?
    N2 N1 C1 S1 . . . . 6.62(17) ?
    C2 S1 C1 N1 . . . . -176.50(11) ?
    C2 S1 C1 S2 . . . . 3.79(12) ?
    C1 S1 C2 C3 . . . . -173.00(11) ?
    S1 C2 C3 C8 . . . . -64.36(17) ?
    S1 C2 C3 C4 . . . . 116.71(14) ?
    C8 C3 C4 C5 . . . . -1.1(2) ?
    C2 C3 C4 C5 . . . . 177.82(14) ?
    C3 C4 C5 C6 . . . . 1.4(2) ?
    C4 C5 C6 C7 . . . . -1.0(3) ?
    C5 C6 C7 C8 . . . . 0.4(3) ?
    C4 C3 C8 C7 . . . . 0.5(2) ?
    C2 C3 C8 C7 . . . . -178.47(15) ?
    C6 C7 C8 C3 . . . . -0.1(3) ?
    N1 N2 C9 C10 . . . . 14.4(2) ?
    N1 N2 C9 C14 . . . . -167.76(13) ?
    C14 C9 C10 C11 . . . . 1.1(2) ?
    N2 C9 C10 C11 . . . . 178.89(14) ?
    C9 C10 C11 C12 . . . . -1.8(2) ?
    C9 C10 C11 C15 . . . . 176.39(15) ?
    C10 C11 C12 C13 . . . . 0.9(2) ?
    C15 C11 C12 C13 . . . . -177.29(16) ?
    C11 C12 C13 C14 . . . . 0.7(3) ?
    C12 C13 C14 C9 . . . . -1.4(3) ?
    C10 C9 C14 C13 . . . . 0.5(2) ?
    N2 C9 C14 C13 . . . . -177.39(14) ?
loop_
    _geom_hbond_atom_site_label_D
    _geom_hbond_atom_site_label_H
    _geom_hbond_atom_site_label_A
    _geom_hbond_site_symmetry_A
    _geom_hbond_distance_DH
    _geom_hbond_distance_HA
    _geom_hbond_distance_DA
    _geom_hbond_angle_DHA
    N1 H1N S2 3_566 0.878(14) 2.497(15) 3.3581(13) 167.0(16)
    N2 H2N S2 1_655 0.874(13) 2.524(14) 3.3819(13) 167.4(16)
    C6 H6 Cg1 1_445 0.95 2.61 3.5314(19) 161
_shelx_hkl_file
;
   0   0   2 1668.60 728.616   4
   0   0  -2 5185.55 763.255  62
   0   0  -3 494.756 128.305  62
   0   0   3 327.940 111.101   4
   0   0  -3 362.257 114.243   5
   0   0  -4 3725.56 302.188   5
   0   0   4 4000.86 306.090   4
   0   0  -4 3740.13 317.335  62
   0   0   4 3828.70 301.081   5
   0   0  -5 111.915 147.500   5
   0   0   5 235.122 154.468   4
   0   0  -5 119.282 164.852  62
   0   0   5 94.8332 140.759   5
   0   0   6 508372. 7200.74   4
   0   0  -6 499452. 7275.67  62
   0   0  -6 489708. 7164.31   5
   0   0  -7 130.926 77.9078   8
   0   0  -7 11.1339 153.109   4
   0   0  -7 308.792 171.484   5
   0   0   7 398.789 190.010  62
   0   0   7 288.035 94.5920   9
   0   0  -7 140.248 168.940  62
   0   0   7 79.3866 170.788   4
   0   0  -8 17019.6 915.780   4
   0   0   8 17464.3 898.214   4
   0   0   8 16305.9 461.554  14
   0   0  -8 16901.3 470.170   8
   0   0   8 17306.0 911.926  62
   0   0   8 16691.6 495.559   9
   0   0  -8 17156.8 881.034   5
   0   0  -8 17325.6 926.617  62
   0   0  -9-20.6454 150.628   5
   0   0   9-2.77237 87.1209  14
   0   0  -9 20.8440 85.5525  30
   0   0  -9 126.732 96.8346  17
   0   0 -10 9884.53 388.824  17
   0   0  10 9710.98 369.189  31
   0   0 -10 9714.96 374.816  36
   0   0 -10 9702.46 386.915  30
   0   0  10 9323.02 381.652  14
   0   0 -11 373.827 116.428   8
   0   0  11 106.636 109.871   9
   0   0  11 206.838 86.4300  31
   0   0 -11 40.1386 86.8892  17
   0   0  11-68.7682 105.855  14
   0   0 -11 177.827 87.0266  36
   0   0 -11-48.8530 90.9582  30
   0   0 -12 460187. 5998.47  36
   0   0  12 433238. 6027.64  14
   0   0  12 446484. 6084.37   9
   0   0 -12 440145. 6020.38   8
   0   0 -12 448010. 6026.23  30
   0   0 -12 457086. 6034.67  17
   0   0  12 451811. 5988.47  31
   0   0 -13 141.167 97.8465  36
   0   0  13 49.7998 115.303  14
   0   0 -13 11.0188 108.326  17
   0   0  13-30.0746 100.574  31
   0   0 -13 75.9299 108.073  30
   0   0  13 52.5520 111.596   9
   0   0 -14 101195. 1844.27  36
   0   0  14 105075. 1943.21   9
   0   0 -14 102107. 1887.12   8
   0   0 -14 97259.9 1856.75  17
   0   0 -14 103855. 1889.41  30
   0   0  14 105689. 1885.04  14
   0   0  14 101177. 1847.18  31
   0   0 -15 227.972 124.658  30
   0   0 -15 71.8837 89.4634  36
   0   0 -15 189.010 132.066   8
   0   0  15-27.9559 107.777   9
   0   0 -15-57.2584 99.8083  17
   0   0 -16 48949.0 1207.17  36
   0   0 -16 50069.7 1231.85  30
   0   0 -16 49526.3 1234.05   8
   0   0 -16 49693.2 1233.73  17
   0   0  16 49762.3 1271.26   9
   0   0 -17 90.0458 113.870  30
   0   0  17 61.9727 103.030   9
   0   0 -17 118.736 106.448  17
   0   0 -17 28.9758 109.177  36
   0   0 -18 1645.62 222.031  17
   0   0 -18 1512.88 223.798  30
   0   0  18 1857.92 255.440   9
   0   0 -18 2129.16 250.575  36
   0   0 -19-105.325 135.762  30
   0   0 -19 7.72056 116.492  36
   0   0  19-99.8130 126.467   9
   0   0 -19-13.6419 101.179  17
   0   0  20 1204.36 202.877  57
   0   0 -20 1260.35 203.657  17
   0   0 -20 1209.34 225.259  30
   0   0 -20 1190.67 203.892  48
   0   0  20 987.597 200.574  45
   0   0 -20 1300.83 218.748  36
   0   0  20 1203.42 217.751   9
   0   0  20 1624.46 216.802  43
   0   0 -21-64.4558 111.838  36
   0   0 -21-39.9420 134.086  30
   0   0  21 162.340 120.022  57
   0   0  21-122.934 115.672  43
   0   0  21-70.2013 128.761  45
   0   0  21-128.024 128.272   9
   0   0 -21 279.647 151.495  48
   0   0  22 62287.7 1546.73  45
   0   0  22 64018.2 1528.08  43
   0   0  22 61992.5 1538.99  57
   0   0 -22 61359.0 1531.54  48
   0   0 -22 63919.8 1551.89  36
   0   0 -22 65209.2 1589.70  30
   0   0  23 91.2022 127.189  45
   0   0 -23 160.953 120.698  48
   0   0  23 171.053 120.035  43
   0   0  23 40.8800 109.773  57
   0   0  24 37909.7 1061.53  43
   0   0  24 36228.8 1078.58  57
   0   0  24 36823.4 1084.78  45
   0   0 -24 37543.1 1069.76  48
   0   0  25 18.6852 130.021  45
   0   0  25 5.44941 83.3659  43
   0   0  25-0.23819 121.429  57
   0   0 -25 18.0643 120.581  48
   0   0 -26 24899.3 752.218  48
   0   0 -26 24163.6 786.151  54
   0   0  26 24088.2 785.190  57
   0   0  26 23845.6 769.136  45
   0   0  26 25621.3 758.837  43
   0   0  27 223.582 103.920  57
   0   0 -27 183.973 107.021  54
   0   0  27 0.91177 72.3676  43
   0   0 -27 37.6457 75.9758  48
   0   0 -28 19576.1 588.509  54
   0   1   0 29.1410 34.3243   2
   0  -1   0 77.8091 101.170   3
   0  -1   0 31.2627 45.0564   5
   0   1   0 129.956 42.3969   5
   0  -1   1 543.157 100.065   5
   0  -1   1 622.281 132.565   3
   0   1  -1 695.936 107.043   5
   0  -1  -1 490.165 128.914   3
   0  -1  -1 709.535 85.2807  62
   0   1   1 612.011 85.4140  62
   0  -1   2 64896.1 1031.50  62
   0   1  -2 59211.8 1238.10   5
   0  -1  -2 62961.8 1167.35  62
   0   1  -2 61166.6 1230.22   3
   0  -1   2 59749.2 1230.91   3
   0  -1  -2 58772.3 1264.19   3
   0   1   2 60507.8 1179.47  62
   0   1  -2 62980.1 1061.75  62
   0   1   2 58089.1 1248.84   3
   0  -1  -3 26190.5 593.016   5
   0  -1  -3 27161.4 786.313  62
   0  -1  -3 27252.8 777.369   3
   0  -1   3 27470.5 694.330  62
   0   1  -3 26587.4 835.962   5
   0  -1   3 27163.1 725.093   3
   0   1  -3 26812.6 706.062   3
   0   1   3 26483.5 766.388   3
   0   1   3 26358.4 793.354  62
   0   1  -3 26671.3 716.093  62
   0   1   4 70519.8 1602.19  62
   0  -1   4 71136.2 1454.75  62
   0   1  -4 74836.6 1304.09   3
   0   1  -4 69404.1 1625.60   5
   0   1   4 74906.9 1586.91   4
   0   1  -4 73246.0 1515.86  62
   0  -1  -4 71719.3 1585.96  62
   0  -1  -4 70303.5 1332.83   5
   0  -1   4 75541.7 1564.74   4
   0   1   4 71191.3 1415.18   3
   0  -1  -5 484646. 7011.06  62
   0  -1  -5 452576. 6605.65   5
   0  -1   5 495160. 6941.92   4
   0   1  -5 527506. 6333.34   3
   0  -1   5 478673. 6812.57  62
   0   1   5 477956. 6522.28   3
   0   1   5 504336. 6976.97   4
   0   1  -5 478363. 7083.01   5
   0   1  -5 490918. 6897.53  62
   0   1  -6 397074. 5190.89   3
   0   1   6 410061. 5449.67   3
   0   1   6 398770. 6199.08  62
   0   1   6 405911. 6080.63   4
   0  -1  -6 409194. 5814.47   5
   0   1  -6 417974. 6280.94   5
   0  -1  -6 408028. 6172.86  62
   0  -1   6 414495. 6096.29   4
   0   1  -6 403916. 6065.04  62
   0  -1   7 237390. 4009.41  62
   0  -1   7 231017. 3144.88  14
   0   1  -7 231743. 3117.57   8
   0   1   7 226295. 3164.57   9
   0  -1  -7 231834. 4166.55  62
   0   1   7 221881. 4019.80   4
   0  -1  -7 228009. 3113.10   8
   0  -1   7 231132. 3166.33   9
   0   1  -7 229325. 4050.60  62
   0  -1   7 230642. 4059.00   4
   0   1   7 233933. 3262.63   3
   0   1  -7 229348. 4178.00   5
   0  -1  -7 227685. 3808.43   5
   0   1  -7 229716. 4127.65   4
   0   1   7 231161. 4183.48  62
   0   1   8 339.062 97.8240   9
   0   1  -8 498.711 85.7460  19
   0  -1  -8 245.923 77.9700  17
   0  -1  -8 172.763 115.836   5
   0  -1   8 340.779 112.746  14
   0  -1  -8 431.792 219.704  62
   0   1  -8 403.724 89.4534   8
   0  -1   8 582.096 116.851   9
   0   1  -8 181.565 201.564   5
   0   1   8 103.912 175.618   4
   0   1  -8 455.306 155.377  62
   0  -1   8 201.069 141.198  62
   0  -1  -8 475.416 100.690   8
   0   1   8 307.387 78.0966   3
   0  -1   8 414.139 217.345   4
   0   1  -9 7606.46 324.343   8
   0  -1  -9 7927.89 583.282   5
   0  -1   9 7887.01 345.071  14
   0  -1  -9 8573.66 335.387  30
   0  -1  -9 8647.12 326.623  17
   0   1  -9 8103.68 306.475  19
   0  -1   9 7565.45 333.422  28
   0   1   9 8324.84 326.119  31
   0  -1  -9 7608.48 322.460  36
   0  -1  -9 8140.65 333.193   8
   0  -1   9 7440.42 346.754   9
   0   1   9 8395.36 362.253   9
   0   1 -10 101088. 1708.32   8
   0  -1 -10 102157. 1709.78   8
   0  -1 -10 105931. 1711.95  30
   0  -1  10 105321. 1762.47   9
   0   1 -10 105482. 1746.37  30
   0  -1 -10 103328. 1712.98  36
   0  -1 -10 100924. 2492.73   5
   0   1 -10 100812. 1665.60  36
   0   1  10 104057. 1682.78  14
   0   1  10 104445. 1688.75  31
   0  -1  10 104148. 1742.97  28
   0  -1  10 101250. 1741.74  14
   0  -1 -10 107810. 1694.86  17
   0   1  10 104526. 1765.84   9
   0   1 -11 40.1272 97.9611  30
   0  -1  11 178.086 103.555  28
   0   1  11 145.842 88.4479  14
   0   1  11 111.691 79.5940  31
   0  -1 -11 89.4518 95.6509  30
   0  -1 -11 81.2370 100.630  36
   0   1  11 44.2252 92.1642   9
   0   1 -11 98.3117 97.1067   8
   0  -1  11 109.306 112.923   9
   0  -1 -11 79.1705 90.7277   8
   0   1 -11 41.8634 99.4184  17
   0  -1  11 65.8838 104.161  14
   0   1 -11 63.8694 78.7162  36
   0  -1 -11-28.6787 76.5861  17
   0   1 -12 8046.99 402.337  17
   0  -1 -12 7917.30 388.180   8
   0  -1  12 7911.72 402.008   9
   0   1  12 8233.19 413.559   9
   0  -1 -12 8284.09 392.767  30
   0  -1  12 8096.54 398.233  14
   0   1  12 8445.40 382.266  31
   0   1 -12 7914.62 364.782  36
   0   1 -12 8126.20 389.655   8
   0   1 -12 8063.12 392.597  30
   0   1  12 8886.64 383.815  14
   0  -1 -12 8626.78 385.936  17
   0  -1 -12 8134.11 386.442  36
   0  -1 -13 9876.91 433.579  17
   0   1 -13 9898.82 453.709  30
   0  -1  13 9488.43 461.519   9
   0   1 -13 9292.92 451.563  17
   0  -1 -13 9118.26 434.439   8
   0   1  13 9677.48 432.553  31
   0   1  13 9609.92 458.121   9
   0   1 -13 9107.96 435.109   8
   0  -1  13 10030.7 461.384  14
   0  -1 -13 9129.57 428.791  30
   0  -1 -13 9176.22 427.883  36
   0   1 -13 9575.58 418.792  36
   0  -1  14 43092.3 1102.88  14
   0   1 -14 43301.5 1088.27  30
   0  -1  14 45073.2 1128.11   9
   0   1  14 45362.3 1074.12  31
   0  -1 -14 45244.5 1084.92  30
   0   1 -14 44628.6 1108.86  17
   0   1  14 45203.7 1128.46   9
   0   1 -14 44143.8 1049.24  36
   0   1 -14 46193.4 1111.43   8
   0  -1 -14 46988.4 1087.76  17
   0  -1 -14 44471.5 1087.56  36
   0  -1 -15 2543.72 250.297  30
   0  -1  15 2984.20 276.886  14
   0   1 -15 2894.87 275.221  30
   0  -1  15 2700.66 269.926   9
   0   1 -15 2555.04 254.897   8
   0   1  15 2804.73 262.614  31
   0  -1 -15 2742.37 250.204  17
   0   1  15 2581.90 267.883   9
   0  -1 -15 2701.09 259.429  36
   0   1 -15 2559.21 240.624  36
   0   1 -15 2714.61 266.064  17
   0  -1 -16 233.332 119.238  30
   0  -1 -16 154.730 97.3479  17
   0   1 -16 240.697 135.310  30
   0   1  16 74.0722 118.259   9
   0   1 -16 155.990 113.335  17
   0   1 -16 168.399 91.5136  36
   0  -1  16 171.882 118.086  14
   0   1  16 123.923 107.028  31
   0  -1 -16 181.604 118.075  36
   0   1 -16 237.550 116.491   8
   0  -1  16 209.772 121.970   9
   0  -1 -17 40066.8 1118.06  30
   0   1 -17 40236.2 1146.38  17
   0  -1  17 40114.9 1150.47   9
   0   1  17 39441.8 1117.29  31
   0  -1 -17 45080.2 1148.39  17
   0   1 -17 40101.0 1089.98  36
   0  -1 -17 43163.9 1153.37  36
   0   1 -17 42418.7 1156.51  30
   0   1 -17 42440.6 1155.89   8
   0   1  17 41624.3 1165.97   9
   0  -1  18 2081.25 267.250   9
   0  -1 -18 1954.36 248.983  36
   0   1 -18 1697.91 250.921  30
   0   1  18 1830.19 243.799   9
   0   1 -18 1809.69 245.399  17
   0   1 -18 1728.51 226.435  36
   0  -1 -18 1492.73 222.109  30
   0  -1 -18 1995.13 240.011  17
   0  -1  19 42854.2 1233.08   9
   0   1 -19 41822.6 1217.82  17
   0   1  19 42492.0 1223.82   9
   0  -1 -19 39691.8 1174.61  36
   0   1 -19 42968.1 1181.56  36
   0   1 -19 41948.9 1203.86  30
   0  -1 -19 42631.7 1197.13  30
   0  -1  20-46.2196 126.895   9
   0  -1  20-81.6809 141.020  57
   0   1 -20 52.7535 107.213   7
   0   1  20 259.125 122.352  43
   0   1 -20 135.222 128.151  36
   0  -1  20 55.1217 133.199  45
   0  -1 -20 67.5583 106.280  36
   0  -1  20 590.288 153.063  43
   0  -1 -20 156.769 125.700  30
   0   1 -20 83.6513 136.784  30
   0  -1  20-44.0669 145.728  61
   0   1  20 317.363 146.419   9
   0   1  20 230.120 111.177  57
   0   1 -20 152.065 108.848  17
   0   1  20 179.844 133.898  45
   0  -1 -20 240.150 121.022  48
   0   1 -21 20383.5 830.100  30
   0  -1  21 19247.2 798.466  61
   0  -1  21 20381.0 825.228  57
   0  -1  21 19972.7 778.688  43
   0  -1 -21 21796.0 841.615  36
   0  -1 -21 20316.9 819.652  30
   0   1 -21 21019.0 826.690  27
   0   1  21 20970.5 810.728  43
   0  -1  21 20970.9 832.110  45
   0  -1 -21 21957.2 837.901  48
   0   1  21 21197.7 831.566  57
   0   1  21 21714.1 832.850  45
   0   1  22 101.499 142.035  45
   0   1  22-105.179 110.117  43
   0  -1  22 181.956 129.594  57
   0   1 -22 20.2691 114.366  48
   0   1  22 121.913 108.056  57
   0  -1  22 205.420 126.964  61
   0  -1  22 234.438 163.292  45
   0   1 -22-7.11094 129.102  30
   0  -1 -22 73.4250 114.042  30
   0  -1 -22 66.8760 114.898  48
   0  -1  22 144.522 102.890  43
   0  -1 -22 65.3458 101.581  36
   0  -1  23 9258.26 514.789  43
   0  -1  23 9951.50 554.519  57
   0  -1  23 9656.48 541.314  45
   0   1  23 9953.79 552.851  45
   0   1  23 8935.76 511.418  43
   0   1 -23 9948.76 537.613  48
   0  -1 -23 9573.58 529.015  48
   0   1  23 9028.60 526.691  57
   0   1 -24 2479.53 268.303  48
   0   1  24 2383.20 266.203  57
   0  -1 -24 2679.20 279.603  48
   0  -1  24 3095.10 281.438  43
   0  -1  24 2630.92 297.542  45
   0   1  24 2743.45 294.696  45
   0   1  24 2278.88 254.957  43
   0  -1  24 2634.53 289.271  57
   0  -1 -24 2646.28 280.263  54
   0   1 -25 23903.1 775.896  48
   0  -1  25 22424.8 793.252  57
   0  -1  25 22416.2 791.566  45
   0   1  25 22386.1 784.765  57
   0  -1 -25 20946.2 763.614  54
   0   1  25 22507.9 767.075  43
   0  -1 -25 23038.5 768.974  48
   0  -1  26 17892.7 656.756  45
   0  -1 -26 17320.2 643.010  54
   0   1 -26 17929.2 618.381  48
   0   1  26 18923.1 648.696  43
   0  -1 -26 18141.6 629.059  48
   0   1  26 17810.0 651.851  57
   0  -1  26 16599.7 655.743  57
   0   1 -27 37.6548 94.4418  54
   0   1  27-84.9302 89.5694  43
   0  -1 -27-103.435 108.066  48
   0  -1  27 22.8535 102.309  45
   0  -1 -27 2.04479 102.654  54
   0   1  27 24.6622 92.5288  57
   0   1  28 20963.5 560.159  43
   0  -1 -28 20276.0 542.121  48
   0  -1 -28 20297.8 584.056  54
   0   1 -28 20525.0 604.978  54
   0   2   0 18770.6 390.312  62
   0  -2   0 19015.9 540.711   5
   0  -2   0 19127.2 855.269   3
   0   2   1 148848. 2031.46   2
   0   2   1 150944. 2006.61   1
   0  -2  -1 152695. 2056.67   5
   0  -2  -1 144694. 2876.18   3
   0   2  -1 156666. 2355.65   2
   0  -2   1 141321. 2842.08   3
   0   2   1 146755. 2184.07  62
   0  -2   1 145216. 2414.40   5
   0   2  -1 153006. 2382.58   5
   0  -2   2 268416. 4401.55   3
   0  -2   2 271315. 4074.51   5
   0   2  -2 281545. 4051.19   5
   0   2  -2 296861. 4056.78   2
   0   2   2 269309. 3832.24  62
   0  -2  -2 279143. 4473.47   3
   0  -2  -2 287833. 3778.23  62
   0   2   2 280044. 4447.70   3
   0   2  -2 272809. 3501.47  62
   0   2  -2 285685. 4419.73   3
   0   2  -3 32943.8 755.834  62
   0  -2   3 32292.6 1044.07   5
   0   2   3 33226.6 946.841  62
   0  -2  -3 34606.8 914.480  62
   0   2  -3 33512.6 1099.40   3
   0   2  -3 33368.4 1038.35   2
   0  -2  -3 31147.3 625.182   2
   0  -2  -3 32865.5 1149.26   3
   0  -2   3 31123.9 1092.86   3
   0   2  -3 32917.3 1030.55   5
   0  -2   3 33641.9 702.498  62
   0   2   3 32199.0 1130.43   3
   0  -2  -4 237995. 3961.85   3
   0  -2   4 238092. 3859.06   3
   0  -2   4 242516. 3322.45  62
   0   2  -4 244137. 3832.86   3
   0   2   4 226765. 3702.76  62
   0   2  -4 241353. 3784.61   4
   0  -2  -4 232672. 3659.08  62
   0   2  -4 225489. 3398.71  62
   0   2  -4 233144. 3881.67   5
   0  -2  -5 25617.0 956.164  62
   0   2  -5 26247.9 1056.03   5
   0   2  -5 26984.7 1008.84   4
   0  -2  -5 26070.7 620.168   5
   0   2  -5 24444.7 834.112  62
   0  -2   5 24160.8 1028.65   5
   0  -2   5 25457.2 574.547  14
   0   2  -5 27188.2 922.568   3
   0  -2   5 26720.3 801.933  62
   0   2   5 25919.6 994.501  62
   0   2   6 16980.5 862.579   4
   0   2   6 15194.7 811.468  62
   0  -2   6 17059.4 469.629  14
   0  -2  -6 14972.2 784.996  62
   0   2  -6 14506.9 832.875   5
   0   2  -6 15448.9 655.990   3
   0  -2   6 16011.0 874.795   5
   0  -2   6 15910.6 406.187  21
   0  -2   6 16233.3 427.166   9
   0   2  -6 14319.4 694.638  62
   0  -2  -6 14979.3 530.211   5
   0   2  -6 16324.9 832.493   4
   0  -2  -7 52949.1 1642.16  62
   0   2  -7 52288.3 1510.51  62
   0   2  -7 52149.9 1724.38   5
   0  -2   7 49518.9 909.699  21
   0  -2   7 47016.6 989.711  14
   0   2  -7 53672.5 1254.52   3
   0   2  -7 50183.1 868.231  19
   0   2   7 52131.9 1664.89  62
   0  -2   7 51416.1 1424.91  62
   0   2   7 50966.5 960.703   9
   0  -2   7 50741.4 950.285   9
   0   2   7 51192.2 1619.68   4
   0  -2  -7 52561.7 1220.66   5
   0  -2   8 534.864 130.901  14
   0  -2   8 719.484 200.489  62
   0   2   8 464.206 99.9022   9
   0   2  -8 452.331 77.3279  19
   0  -2   8 381.625 100.567   9
   0  -2   8 458.430 105.816  28
   0  -2  -8 447.283 128.436   5
   0  -2  -8 686.125 88.6605  17
   0   2  -8 713.633 214.527  62
   0   2   8 142.025 98.3179   3
   0   2   8 490.905 104.362  31
   0   2  -8 482.286 96.9220   8
   0  -2   8 532.347 102.059  21
   0  -2  -8 525.065 112.234  36
   0   2   9 12858.6 452.738   9
   0   2  -9 12110.1 394.860  36
   0  -2  -9 13223.5 391.304  17
   0   2  -9 12365.7 383.164  19
   0  -2   9 12450.4 446.800  28
   0   2   9 12505.5 423.328  32
   0  -2  -9 11856.7 412.907  30
   0  -2   9 11089.5 456.950  14
   0   2  -9 12283.3 425.970   8
   0  -2  -9 12054.1 436.188  36
   0   2   9 12087.6 418.355  31
   0  -2   9 12924.5 451.268   9
   0   2  10 32571.6 797.117   9
   0  -2 -10 33794.5 722.579  17
   0  -2 -10 30154.5 743.593  30
   0   2 -10 29809.6 751.846   8
   0  -2 -10 29282.7 759.573  36
   0  -2  10 30813.6 787.767  28
   0   2 -10 31070.8 701.661  19
   0   2  10 30135.9 749.317  32
   0  -2  10 30859.4 780.124   9
   0   2  10 28863.7 738.844  31
   0   2 -10 31352.4 721.876  36
   0  -2  10 30221.6 795.991  14
   0   2  11 253.510 106.433   9
   0  -2  11 405.611 124.046  28
   0  -2 -11 136.323 68.9840  17
   0  -2 -11 404.118 129.056  36
   0  -2  11 504.415 124.416   9
   0   2 -11 242.777 104.622  30
   0  -2  11 628.344 156.784  14
   0   2 -11 133.746 81.1008  36
   0   2  11 208.786 104.702  31
   0   2 -11 282.569 81.2244  19
   0   2 -11 219.820 96.0268   8
   0  -2 -12 115.533 101.438  30
   0  -2  12 127.774 109.460  28
   0   2  12 81.9936 101.756   9
   0   2 -12 4.83714 87.2023   8
   0  -2  12 123.753 120.462  14
   0  -2 -12 364.543 126.690  36
   0  -2  12 83.5309 100.912   9
   0   2 -12 91.1771 73.1926  36
   0   2  12 64.8693 98.5493  31
   0   2 -12 195.582 110.282  17
   0   2 -12 137.491 116.169  30
   0   2 -13 366.986 134.541  17
   0  -2  13 418.872 129.666   9
   0  -2  13 602.394 161.380  14
   0   2 -13 568.642 120.958  36
   0   2 -13 569.684 140.071   8
   0   2  13 584.181 139.000  31
   0   2 -13 605.266 140.764  30
   0  -2 -13 478.460 121.554  30
   0  -2 -13 545.834 139.263  36
   0   2  13 636.681 140.862   9
   0   2  14 31483.3 911.112   9
   0  -2 -14 31393.2 878.549  30
   0   2 -14 30382.2 891.645  30
   0   2 -14 32152.1 852.013  36
   0  -2  14 28857.1 902.897  14
   0   2 -14 31276.3 895.484   8
   0   2 -14 32193.1 937.328  17
   0  -2  14 31801.9 921.496   9
   0   2  14 31305.5 876.377  31
   0  -2 -14 30914.0 896.271  36
   0  -2  15 2085.89 244.249   9
   0   2 -15 1929.08 238.767  17
   0  -2  15 2009.66 257.612  14
   0   2  15 2141.35 236.271  31
   0   2  15 1956.30 234.620   9
   0   2 -15 1993.27 212.653  36
   0   2 -15 2073.75 237.168   8
   0  -2 -15 1873.37 237.793  36
   0   2 -15 2070.04 246.926  30
   0  -2 -15 2070.36 233.567  30
   0  -2  16 381.036 151.398   9
   0  -2  16 366.688 142.075  14
   0  -2 -16 110.167 107.825  36
   0   2 -16 625.835 138.520  36
   0   2 -16 116.878 122.226  30
   0  -2 -16 24.1764 99.2023  30
   0   2 -16 161.145 102.212   8
   0   2  16 256.628 124.635  31
   0   2 -16 178.376 119.462  17
   0   2  16 182.367 112.783   9
   0  -2 -17 8681.58 492.649  30
   0   2  17 8934.00 503.106   9
   0  -2 -17 8214.62 484.215  36
   0  -2  17 8358.24 495.461   9
   0   2 -17 8290.53 486.008   8
   0  -2  17 8239.65 509.803  14
   0   2 -17 8701.32 510.727  17
   0   2  17 8091.87 474.683  31
   0   2 -17 8423.21 490.925  30
   0  -2 -18 3677.83 332.588  36
   0   2 -18 3173.98 317.912  17
   0  -2  18 3475.17 331.143   9
   0   2 -18 3060.73 312.111  30
   0  -2 -18 3242.47 316.040  30
   0   2  18 3088.08 309.545  31
   0   2 -18 4141.81 350.945   8
   0   2  18 3965.10 349.035   9
   0   2 -19 19538.9 811.514  17
   0  -2 -19 19678.1 793.032  36
   0   2  19 19243.1 774.640  31
   0   2 -19 19973.3 804.172  30
   0  -2  19 19154.2 790.391   9
   0  -2 -19 20455.9 799.879  30
   0   2  19 20686.2 813.456   9
   0  -2  20 4906.38 393.524  61
   0  -2  20 3980.99 367.916  57
   0  -2  20 4481.58 382.729   9
   0  -2 -20 4870.41 397.229  36
   0  -2 -20 4766.38 386.590  48
   0   2  20 4799.68 382.192  43
   0   2  20 4336.69 373.668   9
   0   2 -20 4537.59 389.363   7
   0   2  20 4615.30 382.687  45
   0  -2  20 4889.71 397.594  45
   0   2  20 4840.85 382.761  57
   0   2 -20 4810.05 397.842  17
   0  -2 -20 4468.62 383.900  30
   0   2 -20 4667.84 391.320  30
   0  -2  21 18379.2 784.237  61
   0  -2  21 18961.4 787.334  45
   0   2  21 20072.6 790.811  43
   0   2  21 19507.5 786.292  57
   0  -2  21 18452.0 786.657  57
   0  -2 -21 19086.3 780.829  48
   0   2 -21 19684.2 809.784  30
   0   2  21 20354.4 796.708  45
   0  -2 -21 18102.5 780.294  36
   0  -2 -21 18257.9 776.772  30
   0  -2  22 11800.6 618.366  57
   0   2 -22 12671.2 638.184  30
   0   2  22 12818.9 619.003  43
   0   2  22 13162.6 632.528  45
   0   2 -22 12091.8 625.468  27
   0  -2 -22 13352.4 657.788  36
   0  -2  22 12164.2 626.327  45
   0  -2 -22 13211.9 635.509  48
   0   2  22 12693.1 612.847  57
   0  -2 -22 12517.1 625.540  54
   0  -2  23 39636.1 1175.47  57
   0  -2  23 40749.9 1172.02  45
   0  -2 -23 42448.5 1171.99  48
   0  -2 -23 41398.1 1163.27  54
   0   2  23 41075.0 1152.73  57
   0   2  23 41050.0 1156.62  43
   0   2 -23 41010.0 1152.73  48
   0  -2 -24 3368.06 304.273  54
   0  -2  24 3158.53 312.135  57
   0   2  24 3206.57 300.228  43
   0   2 -24 3307.88 294.449  48
   0   2  24 3039.41 295.151  57
   0  -2  24 3469.53 335.126  45
   0  -2 -24 3643.55 318.419  48
   0   2 -25 53.6636 86.1913  48
   0   2  25 164.652 117.704  57
   0   2  25 7.60851 118.418  43
   0  -2  25 16.2428 138.508  57
   0  -2  25 57.1133 127.674  45
   0  -2 -25 97.4402 100.010  48
   0  -2 -25 106.830 118.203  54
   0   2  26 738.698 144.502  43
   0  -2 -26 922.820 167.453  54
   0  -2 -26 801.412 146.756  48
   0  -2  26 509.763 141.013  45
   0   2  26 810.847 154.948  57
   0  -2 -27 2760.82 215.272  48
   0   2  27 2936.77 226.172  43
   0  -2  27 2391.88 233.053  45
   0  -2 -27 3104.65 241.292  54
   0   2  27 2537.44 208.122  57
   0   2  28 372.699 89.3725  43
   0   2 -28 435.070 102.836  54
   0  -2 -28 318.529 82.3811  54
   0   3   0 235.097 86.3777   1
   0   3   0 451.839 262.631   3
   0  -3   0 425.729 78.2161  21
   0   3   0 327.535 93.3308   2
   0  -3   0 333.213 88.8516  20
   0  -3   0 119.755 269.173   3
   0  -3  -1 187485. 2556.00  21
   0  -3   1 188249. 3082.99   5
   0  -3   1 189640. 2605.37  14
   0   3  -1 190803. 3014.58   1
   0  -3  -1 189525. 2602.98  20
   0   3   1 186254. 2603.54   2
   0   3   1 186204. 2670.56  62
   0  -3  -1 182856. 3856.41   3
   0  -3   1 178004. 3801.01   3
   0   3  -1 194314. 2980.50   2
   0   3   1 179349. 3814.54   3
   0  -3   1 189976. 2552.92  21
   0   3   1 187051. 2610.47   1
   0   3  -1 184183. 3804.38   3
   0   3   1 197662. 2552.07  11
   0  -3  -2 143393. 3302.28   3
   0  -3   2 138442. 3233.40   3
   0   3   2 147637. 2384.22  62
   0   3  -2 146489. 3215.57   3
   0  -3  -2 149435. 2076.04  21
   0   3   2 152978. 2063.26  11
   0   3  -2 148206. 2608.91   2
   0   3   2 144418. 3282.63   3
   0  -3   2 140039. 2056.72  21
   0  -3   2 150759. 2123.04  14
   0   3  -3 54661.4 1477.96   5
   0  -3   3 52951.7 1773.00   3
   0  -3  -3 54748.1 1831.03   3
   0   3   3 51813.1 1785.45   3
   0   3  -3 51127.5 864.214  62
   0  -3  -3 53629.6 1212.93  62
   0   3   3 55392.7 923.264  11
   0   3   3 54056.0 1305.77  62
   0  -3  -3 53199.0 926.153  21
   0  -3   3 53445.2 910.537  21
   0  -3   3 54208.5 980.080  14
   0   3  -3 56020.5 1770.70   3
   0   3  -3 53140.0 1444.68   2
   0   3   4 5728.32 588.292   3
   0   3  -4 6358.19 490.834   4
   0  -3   4 5987.07 520.897   5
   0   3  -4 5263.20 515.171   3
   0   3  -4 5841.03 289.442  62
   0  -3  -4 5267.07 385.470  62
   0  -3  -4 5274.39 239.571  21
   0   3   4 5704.99 433.086  62
   0   3   4 5158.08 231.981  11
   0   3  -4 5624.03 477.901   5
   0   3  -4 4876.69 446.166   2
   0  -3   4 5828.60 276.339  14
   0  -3   4 5938.45 236.594  21
   0  -3  -5 104037. 1598.21  21
   0  -3  -5 103007. 2214.71  62
   0  -3   5 106736. 1577.77  21
   0  -3   5 107506. 1827.82  62
   0   3  -5 106158. 2514.74   3
   0   3   5 100387. 2278.96  62
   0   3  -5 105826. 2448.01   4
   0   3  -5 104165. 2491.99   2
   0  -3  -5 97869.7 1564.47   2
   0   3  -5 103894. 2481.73   5
   0   3  -5 104224. 1902.34  62
   0   3   5 105297. 2637.73   3
   0   3   6 16564.8 956.859   3
   0  -3  -6 16519.6 476.153  36
   0   3   6 16817.3 463.889  31
   0  -3  -6 14495.7 779.051  62
   0   3   6 15091.4 828.707  62
   0  -3  -6 16503.6 456.110  21
   0   3  -6 16633.0 876.793   3
   0  -3   6 15703.8 437.462  21
   0  -3   6 13992.8 591.269  62
   0  -3   6 15536.6 401.441  20
   0  -3   6 15763.6 424.147   9
   0   3   7 188523. 2685.76  32
   0   3   7 194102. 2655.23  16
   0  -3   7 188923. 2728.44  28
   0  -3  -7 188215. 2748.54  36
   0  -3   7 189944. 2682.97   9
   0   3   7 198226. 3903.73   3
   0   3   7 192090. 2709.15  31
   0  -3  -7 186759. 3711.21  62
   0   3   7 184726. 2686.44   9
   0  -3   7 184028. 2695.52  21
   0  -3   7 191271. 2593.01  20
   0  -3  -7 189560. 2702.46  21
   0   3   8 18191.7 483.616  16
   0  -3  -8 18726.1 524.321  21
   0   3   8 17698.6 524.120  31
   0   3   8 17881.8 520.324  32
   0  -3  -8 17925.4 550.034  36
   0   3   8 18233.3 531.631   9
   0  -3   8 17573.9 513.860   9
   0  -3   8 17547.8 568.294  14
   0  -3  -8 16966.4 552.114  22
   0   3  -8 17603.9 462.412  19
   0  -3   8 16839.5 531.217  28
   0  -3   8 17499.0 510.380  21
   0   3   9 65126.6 1233.49  32
   0   3  -9 67779.5 1239.14   8
   0   3  -9 65240.7 1142.77  19
   0  -3  -9 63362.3 1264.60  22
   0   3   9 66003.5 1244.85   9
   0  -3  -9 66155.1 1219.07  21
   0  -3  -9 65545.7 1203.19  30
   0  -3   9 65824.3 1276.35  28
   0   3   9 65260.7 1149.58  16
   0  -3   9 65757.3 1232.78   9
   0  -3  -9 64433.3 1266.52  36
   0  -3   9 64720.7 1303.69  14
   0   3   9 65745.7 1237.49  31
   0  -3   9 63443.0 1214.54  21
   0   3 -10 315.081 107.044   8
   0  -3  10 283.680 114.362  28
   0  -3  10 327.962 133.793  14
   0   3  10 378.058 108.206  32
   0  -3 -10 251.028 85.8185  30
   0  -3  10 368.941 111.112   9
   0   3 -10 654.988 104.090  36
   0   3  10 547.645 107.648   9
   0  -3 -10 267.087 106.932  36
   0   3  10 327.934 102.022  31
   0  -3  11 6382.72 384.324  14
   0   3  11 6298.52 344.034  32
   0  -3  11 7039.62 362.628   9
   0   3  11 6820.20 361.575  31
   0   3 -11 7023.77 359.751   8
   0  -3  11 6454.12 359.617  28
   0  -3 -11 6848.65 348.345  30
   0  -3 -11 7218.02 380.662  36
   0   3  11 6308.29 346.416   9
   0  -3 -12 29503.2 859.842  36
   0   3  12 30511.2 848.819  32
   0  -3 -12 31354.8 835.795  30
   0   3  12 33570.1 875.485   9
   0   3  12 29431.1 833.188  31
   0  -3  12 31721.5 909.241  14
   0  -3  12 31357.3 877.204  28
   0   3 -12 31724.3 908.360  17
   0   3 -12 30437.9 864.352  30
   0   3 -12 31850.9 857.478   8
   0  -3  12 32413.8 868.835   9
   0  -3  13 2442.68 241.835   9
   0  -3 -13 2208.70 222.768  30
   0   3 -13 2106.29 241.354  17
   0  -3  13 2234.48 232.221  28
   0   3  13 2132.06 226.541  31
   0   3  13 2492.51 231.647   9
   0   3 -13 2280.05 231.352   8
   0   3 -13 2182.10 231.630  30
   0  -3  13 2061.06 243.008  14
   0  -3 -13 2423.35 253.225  36
   0   3  14 2268.31 242.196   9
   0  -3  14 2372.14 273.062  14
   0   3  14 2481.30 247.822  31
   0  -3 -14 2402.33 253.805  36
   0  -3 -14 2595.74 249.165  30
   0   3 -14 2787.51 281.158  17
   0   3 -14 2563.48 265.794  30
   0  -3 -14 2403.74 232.284  21
   0  -3  14 2559.61 258.185   9
   0   3 -14 2563.32 256.114   8
   0   3  15 1671.59 222.938  31
   0  -3 -15 2310.44 257.737  36
   0  -3 -15 2335.07 247.710  30
   0   3  15 1997.66 229.984   9
   0  -3 -15 1854.04 208.274  21
   0   3 -15 2023.02 235.584   8
   0   3 -15 2244.66 251.545  30
   0  -3  15 2085.21 247.045   9
   0  -3  15 1782.65 244.509  14
   0   3 -15 2126.77 251.054  17
   0   3 -16 1385.76 224.042  17
   0   3 -16 1398.36 196.058   8
   0  -3 -16 1512.53 216.672  30
   0  -3  16 1440.24 216.265   9
   0   3  16 1718.92 221.218   9
   0   3  16 1697.22 218.658  31
   0   3 -16 1591.58 228.352  30
   0  -3  16 1298.10 226.142  14
   0  -3 -16 1447.07 223.598  36
   0   3 -17 53173.6 1398.96  17
   0  -3 -17 51891.3 1365.28  36
   0  -3  17 52379.2 1346.38   9
   0   3 -17 50239.5 1337.09  30
   0  -3 -17 51982.8 1312.01  30
   0  -3  17 52193.1 1411.94  14
   0   3  17 53663.5 1341.67  31
   0   3 -17 53674.1 1359.11   8
   0   3  17 52268.5 1333.65   9
   0   3 -18 6451.75 442.320  30
   0   3  18 5945.14 428.228  31
   0   3 -18 5918.82 437.962  17
   0  -3  18 5684.41 414.019   9
   0  -3 -18 6104.16 442.045  36
   0  -3  18 5155.40 441.163  14
   0   3 -18 6031.34 427.753   8
   0   3  19 126045. 2420.10  31
   0  -3 -19 123335. 2406.59  54
   0  -3 -19 127514. 2432.54  48
   0  -3  19 124060. 2449.28  61
   0   3 -19 133026. 2532.58  17
   0   3 -19 122977. 2415.94   8
   0  -3 -19 128367. 2483.50  36
   0  -3  19 127818. 2433.78   9
   0  -3  19 121743. 2426.67  57
   0  -3  19 122722. 2413.90  45
   0   3 -19 124557. 2417.94  30
   0   3  20 1304.39 211.640  43
   0  -3  20 1386.57 224.377  57
   0  -3  20 1682.55 269.352  61
   0  -3 -20 1349.67 228.763  48
   0   3  20 1477.38 229.469  31
   0  -3 -20 1480.87 235.579  36
   0   3 -20 1600.03 237.342  30
   0  -3 -20 1167.01 209.360  54
   0  -3  20 1729.24 256.346  45
   0  -3  21 79053.4 1796.09  45
   0   3 -21 81549.8 1847.81  27
   0  -3 -21 77163.8 1766.02  54
   0   3  21 78753.2 1768.96  43
   0  -3  21 79944.9 1807.65  57
   0   3 -21 83711.7 1832.68  30
   0  -3 -21 80654.8 1796.66  48
   0  -3  21 76824.9 1802.47  61
   0  -3 -21 80532.5 1844.44  36
   0  -3  22 3009.39 323.148  45
   0  -3 -22 2959.20 307.988  54
   0  -3 -22 2888.65 301.378  48
   0   3  22 3174.96 312.094  43
   0  -3  22 2576.73 296.149  57
   0  -3 -23 7824.65 468.649  48
   0  -3  23 7123.82 465.156  45
   0  -3 -23 7301.41 445.785  54
   0   3  23 7309.33 456.438  43
   0  -3  23 6493.15 454.156  57
   0  -3  24 8662.99 488.939  45
   0  -3 -24 8787.78 468.630  54
   0   3  24 7873.94 455.571  43
   0  -3 -24 8564.50 463.823  48
   0  -3  25 639.323 175.712  45
   0  -3 -25 505.825 135.639  54
   0   3  25 277.366 106.682  43
   0  -3 -25 524.245 138.228  48
   0  -3  26-127.576 141.779  45
   0  -3 -26 66.5381 85.6859  48
   0   3  26 85.2673 86.8219  43
   0  -3 -26 38.6228 82.7185  54
   0  -3 -27 1945.47 176.358  48
   0   3  27 2374.08 199.249  43
   0  -3  27 1730.80 187.889  45
   0  -3 -27 2084.08 178.111  54
   0  -4   0 526916. 6801.19  14
   0  -4   0 510786. 6771.76  20
   0   4   0 536536. 6680.10  15
   0  -4   0 531590. 6734.80  21
   0   4  -1 6186.43 232.797  18
   0  -4  -1 6839.95 308.326  20
   0  -4   1 6439.31 297.447  14
   0   4   1 7148.90 264.498  15
   0  -4  -1 6660.40 277.567  21
   0  -4   1 6226.22 283.226  20
   0   4   1 6253.52 265.632  11
   0  -4  -1 7054.53 306.265  14
   0  -4   1 6295.08 274.707  21
   0   4  -1 6142.13 250.557  15
   0  -4  -2 223456. 3027.52  21
   0   4  -2 217250. 3700.29   1
   0  -4   2 220020. 3089.19  14
   0  -4   2 214121. 3012.15  21
   0  -4   2 219677. 3025.59  20
   0   4   2 212294. 2992.73  11
   0   4   2 217639. 2952.71  15
   0   4   3 847.711 114.090  11
   0  -4   3 679.477 106.128  21
   0  -4   3 730.260 116.061  20
   0   4  -3 774.615 203.123   2
   0  -4   3 734.868 137.163  14
   0   4  -3 609.117 173.174   1
   0   4   3 987.332 120.428  31
   0  -4  -3 763.679 113.601  21
   0   4   4 16043.8 466.713  31
   0   4  -4 13876.4 804.569   2
   0  -4   4 15644.6 510.705  14
   0   4  -4 14421.1 832.386   1
   0  -4  -4 15913.2 467.895  21
   0   4   4 15359.3 457.620  11
   0   4   4 15585.2 441.658  32
   0  -4  -4 15006.8 528.581  22
   0  -4   4 14746.4 445.253  21
   0  -4   4 15645.1 449.532  20
   0  -4  -5 15629.8 494.798  36
   0  -4   5 15588.1 453.617  20
   0  -4   5 15175.3 467.092  21
   0   4   5 15844.7 481.122  31
   0  -4   5 14751.1 513.191  14
   0  -4  -5 15964.6 555.779  22
   0  -4  -5 15600.6 480.375  21
   0   4   5 15854.0 458.988  32
   0  -4   6 8722.62 329.284  20
   0  -4   6 7817.41 342.940  21
   0  -4  -6 8313.60 407.084  22
   0  -4   6 8456.59 392.231  14
   0   4   6 8531.56 356.693  31
   0   4   6 8928.71 346.916  32
   0  -4  -6 8965.59 380.212  36
   0  -4  -6 9615.35 378.907  21
   0  -4  -7 83460.3 1435.70  21
   0   4   7 80553.5 1388.81  16
   0  -4  -7 78674.2 1450.89  36
   0   4   7 78373.3 1413.97  31
   0  -4   7 80670.5 1411.91  28
   0  -4   7 77396.9 1489.62  14
   0   4   7 78024.3 1385.46  32
   0  -4   7 77561.6 1397.42  21
   0  -4  -7 77279.3 1526.73  22
   0  -4   8 7995.60 358.337  21
   0  -4   8 7743.59 399.674  14
   0  -4  -8 8179.62 389.722  36
   0  -4  -8 7967.10 412.962  22
   0   4   8 8267.41 363.362  32
   0  -4  -8 7772.48 366.494  21
   0   4   8 8359.59 376.099  31
   0  -4   8 7733.15 361.515  28
   0   4   8 8143.32 351.400  16
   0   4   9 26373.9 714.107  32
   0  -4   9 25565.3 725.609  21
   0   4  -9 26012.5 698.174   8
   0  -4   9 26304.9 790.369  14
   0   4   9 25997.5 682.432  16
   0   4   9 25257.8 716.087  31
   0  -4   9 26727.0 743.477  28
   0  -4  -9 25935.3 786.604  22
   0  -4  -9 26382.0 755.451  36
   0  -4  -9 26005.4 715.182  21
   0  -4  10 12282.7 483.793  21
   0  -4  10 12703.7 467.886   9
   0  -4  10 11820.9 535.925  14
   0  -4 -10 11565.0 474.457  21
   0   4 -10 12226.7 477.350   8
   0   4  10 11612.6 483.502  31
   0  -4  10 11722.2 492.173  28
   0   4  10 12438.8 484.797  32
   0  -4 -10 11260.2 495.363  36
   0  -4 -10 11974.4 525.430  22
   0  -4 -11 134.949 103.057  36
   0   4 -11 120.793 84.4146   8
   0  -4  11 251.935 95.7010   9
   0  -4  11 136.848 107.173  28
   0   4  11 90.0180 94.5557  32
   0  -4 -11 143.207 103.887  21
   0  -4  11 375.169 151.744  14
   0   4  11 151.193 109.508  31
   0   4 -12 157649. 2637.71  17
   0  -4 -12 141807. 2554.69  36
   0  -4  12 154310. 2495.78   9
   0  -4  12 155025. 2572.77  28
   0   4  12 155031. 2534.37  32
   0  -4  12 147185. 2633.52  14
   0   4 -12 156474. 2527.96   8
   0   4 -12 153150. 2566.97  30
   0   4  12 142849. 2509.07  31
   0  -4 -12 154095. 2514.34  21
   0  -4  13 8324.26 458.033  28
   0   4 -13 9078.88 472.599  30
   0  -4  13 7284.45 474.839  14
   0  -4  13 8074.57 426.512   9
   0  -4 -13 8565.42 474.681  36
   0   4  13 8142.53 448.775  31
   0  -4 -13 9424.16 451.832  21
   0   4 -13 8651.68 481.557  17
   0   4 -13 8861.65 454.422   8
   0   4  13 8768.10 455.543  32
   0  -4  14 123653. 2433.66  14
   0   4 -14 130833. 2348.03   8
   0  -4  14 138578. 2354.63   9
   0  -4 -14 127692. 2391.50  36
   0   4 -14 133548. 2384.65  30
   0  -4 -14 136568. 2329.26  21
   0   4  14 123926. 2331.50  31
   0   4 -14 130321. 2426.28  17
   0  -4 -15 5220.20 350.496  21
   0   4 -15 4158.68 344.890  30
   0  -4  15 3558.21 335.031  14
   0  -4 -15 4182.85 354.558  36
   0   4 -15 4121.51 360.643  17
   0   4 -15 4111.19 333.950   8
   0   4  15 3969.56 332.613  31
   0  -4  16 25809.6 950.557  14
   0   4 -16 25824.9 919.164  30
   0  -4 -16 27726.7 947.625  36
   0   4 -16 27908.5 963.891  17
   0   4 -16 27115.0 909.815   8
   0   4  16 27568.7 913.159  31
   0   4 -17 9168.16 531.960  30
   0  -4 -17 8794.54 532.558  36
   0  -4  17 8506.48 557.369  14
   0   4 -17 10014.1 541.490   8
   0   4  17 8603.36 511.062  31
   0   4 -17 9506.28 557.840  17
   0  -4  18 1214.72 214.118  14
   0  -4  18 816.735 183.726  57
   0  -4  18 793.246 194.619  61
   0   4 -18 1461.12 240.044   7
   0   4 -18 1137.26 193.223  30
   0   4  18 732.240 183.338  31
   0   4  18 980.041 196.430  44
   0  -4 -18 801.078 179.609  48
   0  -4 -18 935.263 187.960  54
   0   4 -18 860.413 181.032  17
   0   4 -18 971.171 184.711   8
   0  -4  18 1070.89 221.942  45
   0  -4 -18 754.508 188.413  36
   0   4  19 2432.47 282.438  31
   0  -4  19 2543.51 320.955  14
   0   4 -19 2979.49 329.134   7
   0  -4  19 2634.25 312.213  45
   0  -4 -19 3018.09 320.956  36
   0  -4 -19 3540.96 334.171  48
   0   4 -19 2633.50 290.916   8
   0  -4  19 2791.36 326.513  61
   0  -4 -19 3438.36 322.493  54
   0   4 -19 3384.54 332.457  30
   0   4  19 2673.84 299.326  44
   0  -4  19 3172.97 322.404  57
   0   4 -19 2661.86 301.411  17
   0   4 -20-74.3805 109.492  30
   0  -4  20 82.7084 121.920  57
   0   4  20-27.7343 92.7048  31
   0  -4 -20-53.9017 152.391  36
   0  -4 -20 245.340 143.213  54
   0  -4 -20-132.876 143.861  48
   0  -4  20 414.473 180.906  45
   0   4  20 196.425 132.404  43
   0  -4  21 4337.04 381.868  45
   0   4  21 5375.37 402.054  43
   0  -4 -21 5033.61 382.764  54
   0  -4 -21 4717.54 377.074  48
   0  -4 -22 809.480 161.568  48
   0  -4 -22 782.283 164.251  54
   0  -4  22 533.140 170.227  45
   0   4  22 849.241 188.585  43
   0  -4 -23 21189.0 751.807  54
   0  -4 -23 22508.5 782.380  48
   0  -4  23 22505.2 810.028  45
   0   4  23 21653.9 776.075  43
   0   4  24 12864.8 563.233  43
   0  -4 -24 13687.7 559.269  54
   0  -4 -24 13110.3 557.488  48
   0  -4  24 13905.7 597.819  45
   0  -4  25 9378.67 461.939  45
   0  -4 -25 8960.81 413.343  54
   0   4  25 8847.10 432.221  43
   0  -4 -25 8807.52 420.060  48
   0  -4  26 32945.2 850.274  45
   0   4  26 33839.9 836.006  43
   0  -4 -26 33578.8 812.022  48
   0  -4 -26 34016.4 784.454  54
   0  -4  27 258.435 107.442  45
   0   4  27 138.910 81.4197  43
   0  -5   0 114.171 109.662  14
   0   5   0 103.635 63.6642  15
   0   5   0 113.182 70.8610  32
   0   5   0 155.458 76.3711  11
   0  -5   0 56.5899 83.9052  21
   0   5   1 49774.5 1004.33  11
   0   5   1 53486.3 1004.59  32
   0   5   1 51241.7 976.966  15
   0   5  -1 50761.2 986.345  15
   0  -5   1 50370.6 1055.98  20
   0  -5   1 51058.5 1083.59  14
   0  -5   1 51044.5 1027.07  21
   0  -5  -1 49672.7 1020.38  21
   0  -5  -2 180975. 2677.37  21
   0  -5   2 180097. 2657.16  21
   0  -5   2 179366. 2757.59  14
   0   5   2 184791. 2627.61  32
   0  -5   2 179321. 2694.76  20
   0   5  -2 178991. 2613.75  15
   0   5   2 179091. 2650.37  11
   0  -5   3 67.1017 84.0682  21
   0   5   3 200.864 81.9138  32
   0  -5   3 60.8613 109.318  14
   0  -5   3 137.489 103.558  20
   0   5   3 200.245 93.1333  31
   0   5  -3 106.675 63.4473  18
   0  -5  -3 227.148 98.8706  21
   0   5   3 201.083 89.5671  11
   0  -5  -4 73712.5 1375.00  21
   0  -5   4 76361.4 1372.93  20
   0   5   4 73669.2 1364.66  11
   0   5   4 75863.6 1336.95  32
   0   5   4 76076.9 1378.57  31
   0  -5   4 73842.6 1354.23  21
   0  -5   4 75641.6 1464.74  14
   0  -5   5 26710.6 783.878  14
   0   5   5 26583.2 686.380  32
   0  -5   5 26363.0 704.873  21
   0   5   5 27501.8 721.610  31
   0  -5   5 27890.5 709.826  20
   0  -5  -5 28270.7 731.550  21
   0  -5   6 1770.32 180.456  21
   0   5   6 1874.54 174.522  32
   0   5   6 1726.92 186.494  31
   0  -5  -6 1859.11 190.072  21
   0  -5   6 1367.35 155.944  20
   0  -5   6 1838.94 226.951  14
   0   5   7 22968.1 678.825  31
   0  -5  -7 22354.8 673.046  21
   0  -5   7 21236.6 724.013  14
   0   5   7 22479.2 665.340  16
   0  -5   7 22719.5 666.298  21
   0   5   7 23640.3 662.424  32
   0   5   8 74700.4 1491.51  31
   0   5   8 80178.0 1485.67  16
   0  -5  -8 75373.9 1533.36  36
   0  -5   8 78089.7 1611.48  14
   0   5   8 80763.1 1480.66  32
   0  -5   8 77030.4 1501.59  21
   0  -5  -8 78449.3 1505.38  21
   0   5   9 4011.43 293.093  31
   0  -5  -9 4438.81 298.026  21
   0  -5  -9 3558.61 296.933  36
   0   5   9 4343.51 289.393  32
   0   5   9 4103.57 279.010  16
   0  -5   9 3998.57 299.783  21
   0  -5   9 4367.48 347.386  14
   0  -5  10 21295.2 776.277  14
   0   5 -10 21281.6 724.651  17
   0  -5 -10 19819.8 717.629  36
   0   5  10 21177.4 690.635  32
   0   5  10 20238.8 689.466  31
   0  -5 -10 21699.2 702.144  21
   0  -5  10 20101.0 703.110  21
   0  -5 -11 4834.89 363.571  36
   0  -5 -11 5324.97 353.547  21
   0   5  11 5480.07 363.379  31
   0  -5  11 5563.01 397.410  14
   0  -5  11 5264.57 359.422  21
   0   5 -11 6109.08 388.208  17
   0   5  11 5720.19 354.664  32
   0   5  12 582.327 152.128  31
   0  -5  12 1084.72 214.570  14
   0  -5 -12 456.034 147.879  36
   0   5  12 842.892 164.006  32
   0   5 -12 471.904 129.454  30
   0  -5 -12 911.318 174.988  21
   0   5 -12 460.288 145.311  17
   0  -5  13 11733.1 609.728  14
   0   5 -13 12128.3 567.499  30
   0   5  13 12376.2 575.231  31
   0  -5 -13 11282.2 576.188  36
   0   5  13 12388.5 561.356  32
   0   5 -13 12367.3 596.673  17
   0  -5 -13 12688.1 566.921  21
   0  -5  14 57450.1 1521.93  14
   0   5 -14 62897.1 1506.91  17
   0  -5 -14 58927.9 1409.44  21
   0   5 -14 60970.7 1450.02  30
   0   5  14 60469.5 1442.27  31
   0  -5 -14 57501.1 1462.35  36
   0   5  15 18432.2 751.377  31
   0   5 -15 20026.5 777.511  30
   0  -5  15 18908.2 811.203  14
   0  -5 -15 18760.1 782.100  36
   0   5 -15 20812.4 814.069  17
   0  -5 -15 19002.8 735.692  21
   0   5 -16 44862.1 1281.41   7
   0   5 -16 39626.5 1187.45  30
   0  -5  16 41499.3 1273.64  14
   0  -5 -16 38918.3 1204.45  36
   0   5 -16 43383.7 1256.29  17
   0   5  16 40420.6 1182.16  31
   0   5  17 699.195 177.826  31
   0   5  17 828.850 173.844  46
   0   5 -17 1306.99 224.175  17
   0   5 -17 825.774 189.028  30
   0  -5  17 304.796 152.387  45
   0  -5 -17 918.877 203.008  36
   0   5  17 538.741 144.151  44
   0   5  17 834.736 173.436  59
   0  -5  17 790.714 183.742  61
   0  -5  17 792.581 201.905  14
   0  -5  17 490.525 186.904  42
   0   5 -17 697.828 169.256   7
   0  -5 -17 784.062 176.716  48
   0   5 -18 10692.6 586.501  30
   0   5  18 12452.7 634.255  44
   0  -5 -18 12344.1 624.468  48
   0   5  18 11604.1 608.369  31
   0  -5 -18 13339.3 624.465  54
   0  -5  18 12509.6 629.816  45
   0   5  18 12427.4 612.462  59
   0  -5  18 10187.8 638.072  42
   0  -5 -18 11981.2 647.822  36
   0  -5 -19 86.6609 112.073  36
   0   5  19 110.888 108.119  31
   0  -5 -19 77.6629 104.777  48
   0   5  19-66.6460 104.193  59
   0   5  19 82.0396 129.594  44
   0  -5  19 128.755 158.817  45
   0  -5 -19 110.550 109.576  54
   0   5 -19 86.4171 108.039  30
   0   5 -19 194.554 125.948  27
   0  -5  20 1589.56 245.784  45
   0  -5 -20 1837.26 243.743  54
   0  -5 -20 1555.24 225.031  48
   0   5  20 1228.97 218.178  43
   0   5  20 1892.64 248.803  49
   0   5  21 937.949 190.882  43
   0  -5  21 1022.10 207.951  45
   0  -5 -21 946.876 181.182  48
   0  -5 -21 1090.48 176.305  54
   0   5  21 690.338 164.730  49
   0   5  22 45.0713 111.624  43
   0  -5 -22 201.509 123.762  48
   0  -5 -22 307.914 111.008  54
   0  -5  22 269.683 159.478  45
   0   5  23 6460.15 391.363  43
   0  -5  23 5993.76 397.923  45
   0  -5 -23 7107.52 409.806  48
   0   5  24 456.834 130.535  43
   0  -5 -24 354.806 108.332  48
   0  -5  24 438.091 147.719  45
   0  -5 -25 2381.14 207.337  48
   0  -5  25 2607.61 232.364  45
   0   5  25 2455.50 216.128  43
   0  -5  26 4364.10 267.191  45
   0   5  26 4309.91 250.249  43
   0  -5 -26 4332.62 241.880  48
   0   6   0 178681. 2584.15  15
   0   6   0 172123. 2599.66  32
   0   6   0 160564. 2591.85  11
   0  -6   0 166070. 2640.75  21
   0  -6   1 5180.24 348.250  14
   0   6   1 4844.32 292.341  11
   0  -6   1 5179.83 314.786  21
   0   6  -1 5140.39 283.947  15
   0   6   1 4614.07 276.840  32
   0   6  -1 4874.67 294.555  11
   0   6  -1 5005.64 290.251  32
   0  -6  -1 4222.64 287.612  21
   0   6   2 37141.6 923.789  31
   0   6   2 36433.0 905.289  11
   0  -6   2 38820.0 931.274  21
   0  -6   2 37661.7 1006.22  14
   0   6  -2 38625.1 888.622  15
   0  -6  -2 36163.9 919.278  21
   0   6   3 5650.41 323.335  11
   0  -6   3 6169.00 345.100  21
   0   6   3 5663.85 309.153  32
   0   6   3 5273.12 318.038  31
   0  -6  -3 5596.11 339.637  21
   0  -6   3 5800.45 346.295  20
   0   6  -3 5966.22 315.670  15
   0  -6   3 5493.59 367.316  14
   0  -6   4 6970.02 414.015  14
   0   6   4 6868.05 364.939  31
   0   6  -4 7077.71 350.714  15
   0   6   4 6751.38 362.343  11
   0  -6  -4 6636.91 372.986  21
   0  -6   4 7329.87 386.610  20
   0  -6   4 6354.64 361.811  21
   0   6   4 6916.67 345.933  32
   0  -6   5 8107.86 401.723  20
   0  -6  -5 7173.60 400.807  21
   0  -6   5 8154.81 399.041  21
   0  -6   5 6978.31 424.553  14
   0   6   5 7493.94 366.209  32
   0   6   5 8157.98 403.403  31
   0  -6   6 270.262 139.771  14
   0  -6   6 317.266 124.020  21
   0   6   6 681.018 147.661  31
   0   6   6 527.046 111.697  32
   0  -6  -6 422.785 139.218  21
   0   6   7 3251.79 275.090  31
   0  -6  -7 3307.28 279.515  21
   0  -6   7 3212.82 267.532  21
   0  -6   7 3018.55 307.745  14
   0   6   7 3256.15 271.024  16
   0  -6  -8 419.389 128.413  21
   0   6   8 130.910 111.098  31
   0  -6   8 176.242 106.787  21
   0  -6   8 217.810 139.853  14
   0   6   8 232.182 103.556  16
   0  -6   9 26054.3 855.210  21
   0  -6   9 27416.7 932.599  14
   0  -6  -9 28198.6 853.358  21
   0   6   9 26643.1 840.382  31
   0   6   9 28309.9 841.119  16
   0  -6 -10 31928.2 931.975  21
   0  -6  10 29403.6 999.219  14
   0  -6  10 32142.8 943.629  21
   0   6  10 30640.6 927.459  31
   0  -6  11 26728.1 963.702  14
   0  -6  11 26971.4 889.781  21
   0   6 -11 27158.4 908.084   7
   0  -6 -11 28635.5 899.866  21
   0   6  11 29048.8 910.699  31
   0  -6  12 97488.6 2109.72  14
   0   6 -12 101986. 2050.34   7
   0   6  12 94520.6 1953.32  31
   0  -6 -12 99422.6 1962.43  21
   0   6 -13 15396.1 701.755   7
   0  -6 -13 14425.4 637.916  21
   0   6  13 15416.3 677.352  31
   0  -6  13 15284.1 732.994  14
   0   6  14 59607.0 1480.74  31
   0   6 -14 61593.5 1545.09   7
   0  -6  14 61140.3 1608.09  14
   0  -6 -14 60406.1 1466.57  21
   0  -6 -15 182.580 122.252  21
   0   6  15 377.480 125.478  46
   0   6  15 171.950 114.320  59
   0   6  15 143.880 129.997  31
   0   6 -15 130.766 117.734   7
   0  -6  15 117.022 122.645  14
   0  -6 -15 84.5640 117.907  48
   0  -6  15 117.184 184.753  42
   0   6  15 99.5206 125.747  44
   0  -6  15 174.387 142.730  45
   0  -6  16 7601.66 489.254  45
   0   6 -16 7452.99 496.487   7
   0   6  16 6627.70 453.029  46
   0   6  16 7027.24 474.460  31
   0  -6  16 7367.26 525.643  14
   0   6  16 6687.89 470.937  44
   0   6  16 6702.73 462.773  59
   0  -6 -16 7043.33 467.857  48
   0  -6  16 6950.10 496.891  42
   0  -6 -17 7954.10 493.047  48
   0   6  17 7864.11 511.088  44
   0   6  17 8187.07 498.449  46
   0   6 -17 8106.10 524.160  27
   0  -6  17 7384.07 532.234  42
   0  -6  17 7146.79 476.601  45
   0   6  17 8373.57 512.424  59
   0   6  17 7629.97 493.911  31
   0  -6  18 812.961 222.743  42
   0   6  18 663.249 161.678  59
   0   6  18 1034.39 196.332  31
   0   6  18 570.778 157.046  44
   0  -6  18 559.241 172.564  45
   0  -6 -18 332.004 141.484  48
   0  -6 -19 12674.1 613.740  48
   0   6  19 11988.8 615.623  49
   0  -6  19 11495.3 598.030  45
   0   6  19 11835.9 586.101  59
   0   6  20 2272.29 271.434  49
   0  -6  20 2481.20 282.375  45
   0  -6 -20 2836.98 291.926  48
   0   6  20 2149.62 249.114  59
   0   6  20 2085.04 251.366  43
   0   6  21 22611.7 773.476  43
   0  -6  21 21575.9 782.906  45
   0  -6 -21 21374.1 763.043  48
   0   6  21 22082.5 775.645  49
   0  -6 -22 20052.6 698.188  48
   0   6  22 19851.6 691.999  43
   0   6  22 19441.0 678.893  49
   0  -6  22 18463.1 693.208  45
   0  -6  23 40837.7 1023.97  45
   0   6  23 41742.2 1010.91  43
   0  -6 -23 42369.0 1015.00  48
   0  -6  24 24409.6 715.056  45
   0  -6 -24 25195.8 695.275  48
   0  -6 -25 1914.46 161.677  48
   0   6  25 1618.85 153.905  43
   0  -6  25 1983.55 183.983  45
   0  -7   0 42.3584 94.0880  21
   0   7   0 240.380 99.6479  11
   0   7  -1 9359.04 453.130  11
   0   7   1 9359.11 455.819  31
   0   7   1 9730.02 459.889  11
   0  -7   1 9452.67 474.369  21
   0  -7  -1 9003.22 463.384  21
   0   7  -1 10499.1 460.251  32
   0   7  -2 848.106 149.483  11
   0  -7   2 717.569 156.199  21
   0   7   2 819.057 146.872  11
   0  -7  -2 721.866 152.419  21
   0   7  -2 858.211 141.326  32
   0   7   2 653.550 148.062  31
   0   7  -3 11830.2 504.503  32
   0   7   3 11240.3 508.422  31
   0  -7   3 10144.7 493.932  21
   0  -7  -3 10253.2 497.384  21
   0   7  -3 10867.1 483.815  11
   0  -7   3 10899.7 554.960  14
   0   7   3 11057.0 500.210  11
   0  -7  -4 690.335 156.568  21
   0  -7   4 630.860 169.353  14
   0  -7   4 767.702 161.413  21
   0   7   4 641.581 154.757  31
   0  -7   5 137199. 2531.62  14
   0   7   5 133936. 2384.50  31
   0  -7   5 137862. 2397.26  21
   0  -7  -5 137593. 2413.45  21
   0  -7  -6 952.383 173.810  21
   0  -7   6 641.705 150.885  21
   0  -7   6 694.397 192.995  14
   0   7   6 1171.08 195.782  31
   0   7  -6 816.645 146.990  15
   0   7   6 845.471 171.791  16
   0  -7   7 96200.4 1958.24  21
   0  -7  -7 101098. 1947.37  21
   0   7   7 96959.5 1931.99  31
   0   7  -7 101173. 1891.64  15
   0   7   7 96350.5 1924.90  16
   0  -7   7 98339.9 2059.43  14
   0   7   8 469.625 127.211  16
   0   7   8 287.455 126.354  31
   0  -7  -8 310.582 133.987  21
   0  -7   8 464.253 171.275  14
   0  -7   8 504.076 166.251  21
   0  -7   9 32353.0 1003.52  21
   0   7   9 30106.8 939.633  16
   0  -7   9 31859.4 1069.33  14
   0   7   9 30690.4 951.636  31
   0  -7  -9 28908.4 947.565  21
   0  -7 -10 15873.1 669.483  21
   0   7  10 16125.0 679.710  31
   0  -7  10 15474.8 737.828  14
   0  -7  10 13494.7 694.530  21
   0  -7  11 510.764 205.430  14
   0  -7 -11 408.579 149.627  21
   0   7  11 379.638 138.364  31
   0  -7 -12 52940.7 1452.81  39
   0   7 -12 57334.0 1428.21  18
   0  -7 -12 57469.9 1439.80  48
   0   7  12 56590.7 1429.29  31
   0  -7  12 57462.2 1449.12  47
   0  -7  12 56648.0 1545.01  14
   0  -7  12 55874.1 1433.17  42
   0  -7 -12 57822.3 1416.92  21
   0  -7  12 54892.0 1403.22  45
   0   7  12 56718.2 1486.16  44
   0  -7 -12 55688.2 1408.23  60
   0   7  13 2817.03 317.122  44
   0   7  13 2739.53 291.936  46
   0  -7 -13 3223.37 304.724  21
   0  -7 -13 3151.25 317.486  48
   0  -7  13 2912.15 303.872  45
   0   7  13 2505.94 294.556  31
   0  -7  13 3885.45 393.267  14
   0  -7 -13 2938.40 295.740  60
   0  -7  13 3142.15 336.159  42
   0  -7  13 3618.94 341.144  47
   0   7  14 13.6121 98.1807  46
   0  -7 -14 31.2858 125.518  48
   0  -7  14-34.8232 135.855  45
   0   7  14-5.18263 107.336  31
   0  -7  14-50.2753 166.955  42
   0   7  14 94.8627 107.958  59
   0  -7 -14 113.920 131.851  60
   0  -7  14 220.433 141.879  47
   0   7  14 171.734 136.151  44
   0  -7  15 5639.13 420.021  45
   0  -7  15 5509.55 437.769  42
   0   7  15 5225.90 416.394  31
   0   7  15 4683.46 387.002  59
   0  -7 -15 5361.81 408.540  48
   0   7  15 5461.22 402.362  46
   0   7  15 6214.19 457.126  44
   0   7  16 4778.82 397.329  44
   0  -7  16 5225.15 406.720  45
   0   7  16 5744.76 428.845  31
   0   7  16 5214.71 395.309  46
   0  -7 -16 5503.24 411.057  48
   0  -7  16 5140.90 421.437  42
   0   7  16 5249.00 412.029  59
   0  -7  17 61879.5 1494.50  45
   0  -7  17 60547.4 1530.36  42
   0  -7 -17 60736.2 1476.51  48
   0   7  17 59973.5 1485.96  59
   0   7  18 12049.4 585.946  59
   0   7  18 11122.1 593.682  49
   0  -7  18 10879.9 566.570  45
   0  -7  18 10702.4 591.641  42
   0  -7 -18 12156.2 584.694  48
   0   7  19 54453.6 1363.03  49
   0  -7 -19 54206.6 1319.24  48
   0   7  19 53983.3 1312.28  59
   0  -7  19 52957.3 1318.93  45
   0  -7  20 527.047 164.315  45
   0   7  20 381.281 127.020  43
   0  -7 -20 513.721 151.701  48
   0   7  20 419.441 143.595  49
   0  -7  21 26641.1 807.307  45
   0   7  21 26372.0 810.035  49
   0   7  21 26590.1 785.234  43
   0  -7 -21 27321.8 805.410  48
   0  -7  22 6281.26 357.951  45
   0   7  22 5930.19 328.128  43
   0   7  22 5937.77 334.059  49
   0  -7 -22 6446.08 346.709  48
   0   7  23 589.685 114.914  43
   0  -7 -23 439.883 104.398  48
   0  -7  23 371.862 120.091  45
   0   7  23 459.738 100.170  49
   0   8   0 9078.06 478.577  31
   0   8   0 8687.99 470.605  11
   0  -8   0 8241.68 480.812  21
   0   8  -1 3113.21 284.958  11
   0  -8   1 3058.78 293.745  21
   0  -8  -1 2894.22 293.389  21
   0   8   1 3268.19 298.471  31
   0   8  -1 2925.76 280.098  31
   0   8   1 3006.76 278.894  11
   0   8  -2 1098.22 176.157  11
   0   8   2 853.296 154.411  11
   0  -8   2 972.639 188.700  21
   0  -8  -2 859.801 170.528  21
   0   8   2 1426.06 208.754  31
   0  -8   3 10748.2 562.656  21
   0  -8  -3 12304.8 591.133  21
   0   8   3 11495.6 556.935  31
   0   8  -3 11661.1 545.239  11
   0   8   4 24256.4 837.082  31
   0  -8   4 24384.5 842.319  21
   0   8  -4 23109.9 796.242  11
   0  -8  -4 23715.9 847.575  21
   0  -8  -5 2241.95 263.359  21
   0   8   5 2477.45 274.120  16
   0  -8   5 1971.71 267.581  21
   0  -8   5 1951.57 276.495  14
   0   8  -5 2576.22 259.980  11
   0   8   5 2557.09 273.755  31
   0  -8   6 395.137 136.864  21
   0   8   6 349.317 138.519  16
   0   8  -6 221.231 99.7929  11
   0   8   6 431.389 126.213  31
   0  -8   6 506.335 174.838  14
   0  -8  -6 470.271 152.805  21
   0   8   7 4170.33 354.605  16
   0  -8  -7 4027.68 345.872  21
   0   8   7 3692.75 328.251  31
   0  -8   7 4178.60 389.804  14
   0  -8   7 4047.07 353.569  21
   0   8  -7 3660.08 313.709  11
   0  -8   8 3461.82 344.773  47
   0   8   8 3231.40 313.943  16
   0  -8  -8 3486.10 334.980  60
   0  -8  -8 2865.39 332.391  39
   0  -8  -8 3137.37 311.285  21
   0  -8   8 3706.26 371.682  14
   0  -8   8 3218.31 321.578  21
   0   8   8 3680.61 337.300  31
   0  -8   8 4120.55 369.705  42
   0  -8  -8 3159.39 310.763  48
   0  -8  -9 9043.57 522.245  60
   0  -8   9 9361.66 551.534  47
   0  -8   9 9643.21 542.856  42
   0  -8  -9 8797.67 511.486  48
   0  -8   9 9771.77 600.082  14
   0   8   9 9062.70 528.502  31
   0  -8   9 9540.65 555.012  21
   0  -8  -9 9831.69 535.834  21
   0  -8  -9 8522.33 536.935  39
   0   8   9 9149.38 524.036  16
   0  -8 -10 316.525 130.426  21
   0  -8 -10 261.068 131.747  48
   0  -8  10 188.996 134.849  47
   0  -8 -10 13.0590 159.367  39
   0  -8 -10 462.365 156.560  60
   0   8  10 159.788 121.544  31
   0  -8  10-91.6205 198.084  42
   0  -8  10 50.2279 148.029  14
   0   8  10 153.880 111.629  44
   0  -8  10 170.648 139.189  45
   0   8  11 168.796 124.762  31
   0   8  11 370.158 159.479  44
   0  -8 -11 240.585 139.784  39
   0  -8 -11 125.982 125.164  60
   0  -8 -11 165.689 122.773  48
   0  -8  11 50.8401 185.859  42
   0  -8  11 441.845 156.473  45
   0  -8  11 215.613 138.397  47
   0  -8  12 22804.4 861.988  42
   0  -8  12 22651.3 838.346  45
   0  -8 -12 21126.5 857.336  39
   0   8  12 22347.3 865.819  44
   0  -8  12 21888.2 858.552  47
   0  -8 -12 21167.9 819.674  48
   0   8  12 20966.7 834.272  31
   0  -8 -12 21712.6 843.644  60
   0   8  13 15893.4 717.132  31
   0   8  13 15881.1 717.820  44
   0  -8  13 16355.1 721.578  42
   0  -8  13 15028.4 679.323  45
   0  -8  13 15785.6 711.010  47
   0   8  13 14546.7 700.226  59
   0  -8 -13 14543.2 668.028  60
   0  -8 -13 14864.9 676.436  48
   0   8  14 26017.8 940.614  59
   0  -8 -14 27056.9 926.504  48
   0  -8 -14 27260.6 925.639  60
   0  -8  14 27172.9 922.949  45
   0  -8  14 27040.8 938.241  42
   0  -8  14 27374.5 942.479  47
   0  -8 -15 15956.7 687.766  48
   0  -8  15 15912.5 685.008  45
   0  -8  15 16214.7 690.171  47
   0   8  15 16689.8 676.307  46
   0   8  15 15258.1 695.268  59
   0  -8 -15 16680.4 689.390  60
   0  -8  15 15408.7 704.968  42
   0   8  15 14975.6 713.667  49
   0   8  16 2291.54 291.967  49
   0  -8  16 2055.21 295.191  42
   0  -8 -16 2646.88 280.034  48
   0  -8  16 2331.35 276.398  45
   0   8  16 2692.35 294.298  59
   0   8  17 144.733 136.921  59
   0  -8 -17 161.879 124.688  48
   0  -8  17-24.4654 155.460  42
   0  -8  17 88.6557 120.749  45
   0   8  17 90.6652 152.948  49
   0   8  18 912.678 187.049  49
   0  -8 -18 1019.21 181.424  48
   0  -8  18 720.809 169.620  45
   0   8  18 720.217 150.850  43
   0   8  18 870.956 170.446  59
   0  -8  18 982.133 219.969  42
   0  -8 -19 796.762 164.347  48
   0   8  19 702.536 163.248  49
   0   8  19 849.861 147.196  43
   0   8  19 772.579 148.747  59
   0  -8  19 891.589 175.556  45
   0  -8 -20 189.930 103.925  48
   0   8  20 153.264 92.9064  43
   0  -8  20 38.9404 129.830  45
   0   8  20 102.542 88.7275  49
   0   8  21 12836.6 480.326  49
   0  -8  21 12028.7 460.815  45
   0   8  21 13126.7 450.848  43
   0  -8 -21 13014.4 472.918  48
   0  -8 -22 2388.11 179.008  48
   0   9   0 117.070 100.115  11
   0  -9   0 82.4747 148.397  42
   0  -9   0-48.1303 110.401  21
   0   9   0 57.9118 104.508  31
   0  -9  -1 9550.70 531.212  42
   0   9   1 9557.27 527.586  31
   0  -9   1 9825.04 544.185  21
   0   9  -1 9573.99 530.716  31
   0   9  -1 9581.36 523.835  11
   0  -9   1 9735.41 542.427  42
   0  -9  -1 9163.55 530.982  21
   0  -9  -2 50267.3 1334.21  21
   0  -9   2 49040.9 1323.08  21
   0  -9   2 47949.8 1295.19  42
   0   9  -2 48400.2 1278.84  11
   0   9   2 48270.3 1279.33  31
   0  -9  -2 48647.5 1295.85  42
   0   9  -2 48802.8 1285.91  31
   0  -9  -2 49366.3 1348.44  39
   0   9   3 1204.67 194.837  31
   0  -9  -3 1276.92 217.704  21
   0  -9  -3 817.968 164.042  42
   0  -9  -3 1079.70 222.138  39
   0  -9   3 996.761 189.919  21
   0   9   3 831.862 189.091  16
   0   9  -3 990.173 181.258  11
   0  -9   3 886.606 199.376  42
   0   9  -3 1052.04 192.218  31
   0  -9  -3 797.042 201.070  60
   0  -9   4 3375.01 341.085  42
   0  -9   4 3182.14 325.031  21
   0  -9  -4 3817.96 341.479  21
   0  -9  -4 3664.71 357.567  39
   0  -9  -4 3835.17 349.673  42
   0   9   4 3817.09 348.669  16
   0   9  -4 3453.80 321.396  31
   0  -9  -4 2799.53 357.343  60
   0   9   4 3634.38 325.767  31
   0  -9   5 33944.9 1056.08  42
   0  -9  -5 32392.4 1034.51  42
   0   9   5 32759.5 1066.47  16
   0   9   5 32812.9 1034.97  31
   0  -9  -5 33038.9 1091.15  60
   0  -9   5 31628.0 1073.82  21
   0  -9  -5 32967.8 1084.49  39
   0   9   6 6223.16 437.908  31
   0  -9  -6 6306.96 444.508  42
   0  -9  -6 6361.80 472.413  39
   0  -9   6 7129.47 581.034  47
   0  -9   6 7891.87 496.900  42
   0  -9  -6 5990.93 426.802  48
   0  -9  -6 6182.83 466.413  60
   0   9   7 53008.2 1370.29  31
   0  -9  -7 46994.1 1306.09  48
   0  -9   7 53390.7 1373.27  42
   0  -9  -7 51645.0 1399.05  60
   0  -9   7 51592.1 1422.50  47
   0  -9  -7 51410.1 1401.46  39
   0  -9  -8 457.446 161.022  48
   0  -9  -8 463.962 194.871  39
   0   9   8 521.186 142.348  31
   0  -9  -8 620.488 188.321  60
   0  -9   8 231.136 175.020  42
   0  -9   8 346.492 257.019  47
   0  -9   9 4501.41 420.353  47
   0  -9  -9 3884.89 366.484  39
   0  -9   9 4443.37 383.010  42
   0  -9  -9 3997.70 374.133  60
   0   9   9 3800.97 359.859  49
   0   9   9 4183.34 358.818  31
   0  -9  -9 4135.42 355.800  48
   0  -9 -10 13318.0 645.210  48
   0  -9  10 15427.3 680.852  42
   0  -9 -10 14692.8 704.973  39
   0   9  10 14391.2 697.170  49
   0  -9 -10 15034.3 688.164  60
   0  -9  10 14536.0 702.401  47
   0  -9  11 17079.8 747.826  47
   0   9  11 17986.3 776.228  49
   0  -9 -11 17820.6 739.181  48
   0  -9  11 18466.4 762.516  42
   0  -9 -11 19179.3 769.796  60
   0  -9 -11 17639.9 760.666  39
   0  -9  12 239.167 174.410  42
   0  -9 -12 234.822 138.966  60
   0  -9  12-22.0368 160.956  47
   0  -9 -12-4.38801 122.138  48
   0   9  12-154.115 141.078  59
   0   9  12 237.275 152.126  49
   0  -9 -13 5149.45 387.265  60
   0  -9 -13 4665.98 367.833  48
   0  -9  13 5649.79 389.824  45
   0  -9  13 5102.59 410.938  42
   0  -9  13 5093.89 407.400  47
   0   9  13 5016.58 394.055  49
   0   9  13 4640.93 380.883  59
   0  -9 -14 3477.61 322.781  60
   0  -9  14 3052.55 314.193  47
   0  -9  14 2995.15 270.292  45
   0   9  14 3439.83 328.498  49
   0  -9  14 2983.32 326.613  42
   0   9  14 3513.38 324.991  59
   0  -9 -14 3362.26 313.829  48
   0  -9 -15 147.563 116.685  48
   0  -9  15 335.992 180.977  42
   0   9  15 140.102 142.250  49
   0  -9  15-51.2357 122.076  45
   0   9  15 191.606 120.813  59
   0  -9 -15-49.7050 137.680  60
   0  -9  15-325.985 233.728  47
   0   9  16 45422.0 1153.42  59
   0  -9  16 45570.3 1105.55  45
   0   9  16 46173.7 1181.38  49
   0  -9  16 46953.8 1178.07  42
   0  -9 -16 46301.6 1135.57  48
   0   9  17 10199.2 491.798  49
   0  -9  17 10345.4 498.040  42
   0   9  17 9994.88 471.680  59
   0  -9 -17 10206.4 466.858  48
   0  -9  17 9446.69 439.606  45
   0   9  18 17249.0 614.851  49
   0  -9 -18 19196.6 616.658  48
   0  -9  18 16985.1 569.736  45
   0   9  18 19512.9 628.090  59
   0  -9  19 6187.12 305.603  45
   0   9  19 5872.97 328.106  49
   0  -9 -19 5859.52 311.549  48
   0   9  20 1613.55 158.667  49
   0  -9 -20 1727.84 159.885  48
   0 -10   0 47719.7 1278.84  42
   0 -10  -1 96.9019 164.861  42
   0 -10   1 161.092 171.965  42
   0 -10  -2 73427.7 1655.10  42
   0 -10   2 71058.0 1643.75  42
   0 -10  -3 10647.7 559.687  42
   0 -10  -3 10047.3 558.554  39
   0 -10   3 10745.7 575.663  42
   0 -10   4 2267.27 293.256  42
   0 -10  -4 2294.54 275.286  42
   0 -10  -4 2034.17 270.732  39
   0 -10  -5 3.91233 150.892  42
   0 -10  -5-121.789 168.860  39
   0 -10   5-12.6233 161.012  42
   0 -10  -6 1140.53 210.852  42
   0 -10   6 1845.08 267.852  42
   0 -10  -6 1328.76 220.171  39
   0 -10  -7 15964.3 706.955  39
   0 -10  -7 16598.4 692.798  42
   0 -10   7 16391.7 702.695  42
   0 -10  -8 14007.3 630.359  42
   0 -10  -8 13340.7 641.297  39
   0 -10   8 14111.5 660.858  42
   0 -10  -9 23118.8 827.072  42
   0 -10   9 24585.5 864.252  42
   0 -10  -9 24915.8 872.744  39
   0 -10  10 47643.7 1223.54  42
   0  10  10 45893.6 1236.69  59
   0 -10 -10 47073.5 1200.19  42
   0  10  11 1097.62 190.614  49
   0 -10  11 1808.53 281.816  42
   0  10  11 1257.50 206.274  59
   0 -10 -11 1606.89 232.248  42
   0 -10 -12 114559. 2113.11  42
   0  10  12 115848. 2143.23  49
   0  10  12 116071. 2182.33  59
   0 -10  12 122738. 2185.73  42
   0  10  13 7803.54 439.516  59
   0 -10  13 8280.68 468.107  42
   0 -10 -13 7455.27 422.972  42
   0  10  13 7077.72 413.625  49
   0  10  14 33930.5 933.392  49
   0 -10  14 37463.4 986.542  42
   0 -10 -14 34520.6 918.994  42
   0  10  14 36045.8 960.246  59
   0  10  15 3741.54 279.515  59
   0 -10 -15 3238.84 258.224  42
   0  10  15 3299.46 263.379  49
   0 -10  15 3982.45 310.146  42
   0 -10 -16 9270.70 415.726  42
   0 -10  16 9076.05 444.043  42
   0  10  16 10216.9 429.922  59
   0  10  16 9898.46 424.018  49
   0 -10 -17 88.4646 94.9899  42
   0  10  17 291.836 93.1231  59
   0  10  17 149.988 89.9446  49
   0 -11   0 97.2263 171.485  42
   0 -11  -1 167.560 152.939  42
   0 -11   1 498.731 190.724  42
   0 -11   2 2567.79 292.361  42
   0 -11  -2 2166.36 270.320  42
   0 -11  -3 452.771 164.400  42
   0 -11   3 656.529 194.073  42
   0 -11   4-20.2359 150.975  42
   0 -11  -4-34.0100 143.707  42
   0 -11  -5 25475.5 829.141  42
   0 -11   5 27064.3 858.812  42
   0 -11  -5 27301.3 858.899  39
   0 -11  -6 1483.55 203.082  39
   0 -11   6 1235.78 242.446  42
   0 -11  -6 1383.48 236.809  42
   0  11   6 1196.40 188.702  59
   0  11   7 51234.9 1221.26  59
   0 -11   7 51179.3 1217.02  42
   0 -11  -7 48374.8 1182.40  42
   0 -11   8 276.788 146.825  42
   0 -11  -8 395.322 143.812  42
   0  11   8 693.621 149.485  59
   0 -11   9 3582.38 301.005  42
   0 -11  -9 3628.78 289.109  42
   0  11   9 3407.70 276.711  59
   0  11  10 19.6131 96.5677  59
   0 -11 -10 191.564 142.565  42
   0 -11  10 137.717 142.559  42
   0 -11  11 655.908 176.700  42
   0 -11 -11 392.346 120.878  42
   0  11  11 735.488 145.310  59
   0 -11  12 1474.93 193.377  42
   0 -11 -12 1509.73 186.058  42
   0  11  12 1513.96 171.019  59
   0 -11 -13 2972.30 230.067  42
   0  11  13 2418.47 187.677  55
   0 -11  13 2835.48 236.305  42
   0  11  13 3042.96 225.929  59
   0 -11  14 1751.55 184.242  42
   0  11  14 1888.11 169.067  59
   0 -11 -14 1680.23 172.282  42
   0 -12   0 1717.98 208.862  42
   0 -12  -1 3387.01 269.354  42
   0 -12   1 3417.09 268.900  42
   0 -12  -2 301.090 137.165  42
   0 -12   2 79.5621 118.614  42
   0 -12   3 18647.9 630.343  42
   0 -12  -3 19198.1 626.742  42
   0 -12   4 1842.61 204.681  42
   0 -12  -4 1754.63 209.175  42
   0 -12   5 6546.16 351.219  42
   0 -12  -5 6827.69 348.243  42
   0 -12   6 1409.34 182.150  42
   0 -12  -6 1659.85 187.809  42
   0 -12  -7 2820.83 228.628  42
   0 -12   7 3129.69 243.149  42
   0 -12   8 468.068 136.619  42
   0 -12  -8 335.608 107.450  42
   0 -12  -9 10038.5 372.833  42
   0 -12   9 7359.15 355.078  42
   1   0 -28 39.8469 85.2762  54
  -1   0  28 147.925 90.0156  43
  -1   0  27 10978.3 470.208  43
   1   0 -27 10284.2 468.360  54
   1   0 -26-26.8206 114.323  54
  -1   0  26 106.366 108.354  43
  -1   0  25 8655.58 502.523  45
  -1   0  25 8205.85 463.640  43
   1   0 -25 8244.77 477.529  54
  -1   0  24 36.0744 104.765  43
  -1   0  24 5.82965 99.9802  57
  -1   0  24 155.508 164.521  45
  -1   0  23 208.829 126.367  43
  -1   0  23 350.412 183.358  45
  -1   0  23 285.516 128.719  57
  -1   0  22-63.0025 105.299  57
  -1   0  22-29.0132 99.3692  43
  -1   0  22 277.344 154.894  45
   1   0 -22 330.585 153.770  30
   1   0 -22 62.6383 109.592  36
   1   0 -21 5327.38 416.593  36
   1   0 -21 5037.19 399.925  30
  -1   0  21 5660.65 439.119   9
  -1   0  21 5378.90 405.817  43
  -1   0  21 5655.93 433.857  45
  -1   0  21 6122.77 447.757  57
  -1   0  20-47.1617 104.361  43
   1   0 -20 387.467 148.667   8
   1   0 -20-106.710 131.355  30
   1   0 -20 140.987 131.947  36
  -1   0  20-46.6943 113.389   9
  -1   0  20-54.4229 130.034  45
   1   0 -20 352.974 112.540  17
  -1   0  20-0.29585 129.645  57
   1   0 -19 29732.7 966.193  36
  -1   0  19 30385.2 1012.91   9
   1   0 -19 30051.2 965.000  17
   1   0 -19 27645.1 945.809   8
   1   0 -19 27785.3 936.262  30
   1   0 -18 49.5636 93.8611  17
   1   0 -18 14.5838 104.711  36
  -1   0  18 202.722 116.438   9
   1   0 -18-6.56572 96.5140   8
   1   0 -18 123.178 117.548  30
   1   0 -17 39850.0 1096.32  30
   1   0 -17 39531.0 1104.06   8
  -1   0  17 40959.5 1155.39   9
   1   0 -17 40327.4 1100.50  36
   1   0 -17 39318.6 1079.50  17
   1   0 -16 64.0823 119.108  36
   1   0 -16 43.8110 82.8719  17
   1   0 -16-7.11301 108.031  30
   1   0 -16 45.6360 95.9244   8
  -1   0  16-30.1639 118.083   9
   1   0 -15 222.118 121.505  30
   1   0 -15 22.7692 101.672   8
  -1   0  15 245.074 119.084   9
   1   0 -15 223.280 120.932  36
   1   0 -14 73.5626 94.8460   8
  -1   0  14 23.3603 121.880   9
   1   0 -14 3.19794 95.5759  30
  -1   0  14-19.4543 111.278  28
   1   0 -14 88.6658 102.418  36
   1   0 -13 21146.4 668.729   8
   1   0 -13 20915.1 658.068  30
   1   0 -13 21039.4 665.274  36
  -1   0  13 21291.6 680.067  28
  -1   0  13 21291.5 718.720   9
   1   0 -12 59.5746 95.0230  36
  -1   0  12 334.802 126.859   9
   1   0 -12-16.2864 96.0861   8
  -1   0  12-24.7287 102.901  28
   1   0 -11 4989.97 286.472   8
  -1   0  11 5355.88 264.119  31
  -1   0  11 5402.03 301.791  28
  -1   0  11 5728.67 333.814   9
   1   0 -11 5554.28 300.283  36
   1   0 -11 5663.60 302.715  19
   1   0 -10-36.5719 84.8248  36
  -1   0  10 1.74141 83.7726  28
  -1   0  10 54.0607 106.993   9
   1   0 -10 1.39491 78.8634   8
  -1   0   9 76561.6 1399.99  33
   1   0  -9 78766.7 1323.26  23
  -1   0   9 80482.8 1353.64  28
   1   0  -9 77553.5 1333.10  36
   1   0  -9 77664.0 1325.44   8
   1   0  -8 41.6976 83.0978   3
   1   0  -8 187.072 201.531   2
  -1   0   8-308.957 185.785   4
   1   0  -7 534464. 8192.25   2
  -1   0   7 539344. 7035.09   9
  -1   0   7 544143. 8111.08   4
  -1   0   7 540500. 8055.90  62
   1   0  -7 551643. 7391.56   3
   1   0  -7 557801. 6966.34  19
   1   0  -6-13.0868 66.9581  19
   1   0  -6 40.1541 156.371   2
   1   0  -6 77.0188 105.142   3
  -1   0   6 8.38498 102.923  62
   1   0  -6 46.1695 65.6577  12
  -1   0   6-46.4660 160.205   4
   1   0  -6-48.8985 134.900  62
   1   0  -5 200540. 3289.36  62
   1   0  -5 194128. 3078.31   3
  -1   0   5 190758. 3305.91   2
  -1   0   5 189310. 3329.11   4
  -1   0   4-74.4440 141.600   4
  -1   0   4-24.5197 117.602   2
   1   0  -4-20.6471 113.821   3
   1   0  -4 192.829 136.157  62
   1   0  -4 1.31682 116.519   2
  -1   0   3 14346.1 591.127   4
  -1   0   3 14526.2 612.743   2
   1   0  -3 13384.9 596.152   2
   1   0  -3 15374.9 605.978   3
   1   0  -3 14292.6 575.244  62
   1   0  -2 259.911 102.044  62
   1   0  -2 429.401 155.342   3
  -1   0   2 253.723 118.575   2
   1   0  -1 8852.63 459.878   3
  -1   0   1 8086.78 429.526   2
   1   0   0 239.423 139.472   3
  -1   0   0 4.37921 108.534   2
  -1   0  -1 14153.0 557.162   1
   1   0   1 14963.5 595.922   3
  -1   0  -2 263.839 119.269   1
   1   0   2 128.297 118.665   3
  -1   0  -2 140.602 79.5314   4
   1   0   2 216.267 108.178   1
   1   0   3 960101. 12620.4   3
   1   0   3 999999. 12665.5   1
  -1   0  -3 991256. 12711.8   1
  -1   0  -3 970167. 12446.0   4
  -1   0  -4 204.939 135.633   1
   1   0   4 389.797 142.396   3
   1   0   4 319.251 129.437   1
  -1   0  -4 77.3297 111.830   4
   1   0   5 6167.63 448.519   5
  -1   0  -5 5848.66 446.367   1
   1   0   5 6540.26 256.551   9
   1   0   5 5611.85 445.006  62
  -1   0  -6 110.810 162.597   1
   1   0   6 174.478 146.856   5
   1   0   6 46.4244 100.877   3
   1   0   6 92.6691 137.349  62
  -1   0  -6 72.9816 67.7129   7
  -1   0  -6 96.1030 81.5458  17
   1   0   6 34.9862 119.033   4
   1   0   6 48.9875 79.1124   9
  -1   0  -6 110.120 143.702   4
  -1   0  -7 413750. 6351.56   1
   1   0   7 401237. 6307.62   5
   1   0   7 396051. 5277.34   9
  -1   0  -7 405320. 5283.87  17
   1   0   7 400845. 6196.96   4
   1   0   7 394765. 5646.19   3
  -1   0  -7 400027. 5241.87   7
  -1   0  -8 42.9276 156.766   4
  -1   0  -8-45.3697 97.8542  30
   1   0   8 40.6215 87.9515   9
  -1   0  -8 236.906 98.2027  17
   1   0   8 74.3263 163.985   4
  -1   0  -8 29.0908 80.1509   7
   1   0   8 69.4296 87.6646  31
  -1   0  -9 108342. 1704.31  36
  -1   0  -9 105630. 1775.69  17
  -1   0  -9 105234. 1777.45  30
  -1   0  -9 102259. 1733.78   7
   1   0   9 102556. 1770.57   9
   1   0   9 108365. 1791.55  14
   1   0   9 105624. 1742.56  31
  -1   0 -10 43.2597 98.2312  30
   1   0  10-58.7878 126.709  14
  -1   0 -10 44.7578 87.4397   7
   1   0  10 83.1256 99.0265  31
  -1   0 -10 393.847 125.041  17
   1   0  10 69.9658 103.993   9
   1   0  11 61286.7 1257.12  31
  -1   0 -11 62414.5 1296.97  17
   1   0  11 61249.8 1294.67  14
   1   0  11 62578.9 1309.13   9
  -1   0 -11 63851.6 1268.10   7
  -1   0 -11 62064.4 1231.28  36
  -1   0 -11 64371.2 1296.32  30
   1   0  12 174.890 119.406   9
  -1   0 -12 103.749 104.949  17
  -1   0 -12 39.5225 84.2106   7
  -1   0 -12 201.646 102.351  27
   1   0  12 165.245 113.093  14
  -1   0 -12-43.6453 96.2489  36
   1   0  12 39.5970 99.8927  31
  -1   0 -12 6.81563 111.013  30
   1   0  13 6379.20 393.883   9
  -1   0 -13 6284.15 363.323   7
   1   0  13 5544.67 378.759  14
  -1   0 -13 6122.96 366.763  27
  -1   0 -13 5793.57 372.417  17
  -1   0 -13 5765.77 344.062  36
  -1   0 -13 5600.32 363.760  30
  -1   0 -14 119.926 94.1840  17
   1   0  14 26.4713 115.068  14
  -1   0 -14 49.4153 104.017  36
  -1   0 -14 21.1266 99.5597  27
   1   0  14 107.688 108.435   9
  -1   0 -14-91.3079 119.094  30
  -1   0 -14 33.1155 91.9098   7
  -1   0 -15 24034.0 830.626  30
   1   0  15 22302.6 825.770  14
  -1   0 -15 26052.3 824.398  27
  -1   0 -15 24287.7 788.979   7
  -1   0 -15 24275.7 788.292  36
   1   0  15 23125.6 825.984   9
  -1   0 -16 252.003 109.454   7
  -1   0 -16 92.4542 101.725  27
  -1   0 -16 200.329 117.889  36
  -1   0 -16 78.2425 134.792  30
   1   0  16 0.27067 129.645  14
   1   0  16 41.8792 109.639   9
  -1   0 -17 895.083 171.139  27
   1   0  17 536.249 158.887  14
   1   0  17 637.066 155.171   9
  -1   0 -17 407.060 162.670  30
   1   0  18 193.878 168.884  14
  -1   0 -18 21.2622 144.387  30
  -1   0 -19 1105.60 218.393  30
   1   0  19 922.206 176.361  61
   1   0  19 936.932 199.471  57
  -1   0 -20 154.011 136.737  30
   1   0  20 139.862 137.274  57
   1   0  20-223.710 162.445  61
  -1   0 -21 14348.9 681.352  48
   1   0  21 13209.0 650.940  57
   1   0  21 14051.7 644.901  61
  -1   0 -21 13888.7 684.423  30
   1   0  22 205.616 127.644  57
   1   0  22 117.768 113.998  61
  -1   0 -22 50.3310 122.032  48
   1   0  23 62.9753 93.1953  61
  -1   0 -23 195.339 122.452  48
   1   0  23 41.8554 119.119  57
   1   0  24-161.864 131.510  57
  -1   0 -24 60.8198 125.247  48
   1   0  25 40966.2 1081.66  57
  -1   0 -25 42379.5 1085.40  48
  -1   0 -26 46.4669 89.2420  54
   1   0  26 123.716 100.755  57
  -1   0 -26-14.0674 88.4482  48
  -1   0 -27 16267.5 518.078  54
  -1   0 -27 17196.0 548.615  48
   1   0  27 17487.0 565.557  57
   1  -1 -28 211.207 90.5646  54
  -1   1  28-1.55790 79.7844  43
  -1  -1  28-16.7857 69.6294  43
   1   1 -28 8.43248 82.1455  54
  -1   1  27 33100.9 871.041  43
  -1  -1  27 34082.7 861.943  43
   1  -1 -27 33648.9 888.457  54
   1   1 -27 33185.6 886.216  54
  -1  -1  26 12401.2 554.924  45
   1   1 -26 11515.6 532.967  54
  -1  -1  26 11897.7 523.173  43
  -1   1  26 11948.9 530.227  43
   1  -1 -26 12359.1 553.513  54
  -1   1  25 17653.7 696.323  57
  -1  -1  25 18119.6 718.094  45
  -1  -1  25 17279.5 677.512  43
   1  -1 -25 18496.7 717.257  54
  -1   1  25 18868.5 713.840  43
   1  -1 -24 8057.78 485.625  54
  -1  -1  24 8201.07 477.804  43
  -1  -1  24 8484.01 505.404  45
  -1   1  24 7858.30 488.241  45
  -1   1  24 8273.91 485.092  57
  -1   1  24 7926.37 478.995  43
  -1  -1  23 2966.82 329.084  45
  -1   1  23 3637.00 345.135  45
  -1   1  23 2987.37 315.632  43
  -1  -1  23 2846.81 299.108  43
   1  -1 -23 3001.19 313.507  54
  -1  -1  23 3177.44 336.220  57
  -1   1  23 2959.86 307.546  57
  -1   1  22 9427.53 541.908  43
  -1  -1  22 10166.9 575.563  45
   1  -1 -22 10028.3 551.999  30
  -1  -1  22 9709.46 544.559  43
   1   1 -22 10116.5 562.107  30
  -1  -1  22 10804.3 592.474  57
  -1   1  22 10168.8 577.997  45
   1  -1 -22 10341.9 577.473  36
   1   1 -22 10756.6 579.466  36
  -1   1  22 10255.1 570.891  57
  -1  -1  21 1498.86 244.064   9
   1  -1 -21 1303.76 212.792  30
  -1  -1  21 761.236 194.997  45
   1  -1 -21 1491.55 237.484  36
  -1  -1  21 1185.62 229.018  57
  -1   1  21 681.653 169.421  45
   1   1 -21 1318.79 218.026  36
   1   1 -21 1142.24 199.758   8
   1   1 -21 1143.47 191.000  17
  -1   1  21 1275.54 208.146  57
  -1  -1  21 1279.33 232.363  43
  -1   1  21 1209.22 217.570   9
  -1   1  21 1233.12 214.209  43
   1   1 -21 801.677 177.258  30
  -1  -1  20 4284.43 375.307   9
  -1  -1  20 4058.37 350.268  43
  -1   1  20 4122.49 369.200  45
  -1  -1  20 4059.22 370.203  45
   1   1 -20 3911.93 349.371  17
  -1  -1  20 4364.68 380.405  57
  -1   1  20 4308.12 384.045   9
   1   1 -20 3927.19 359.731  30
   1   1 -20 4023.93 354.403  36
  -1   1  20 3588.90 334.684  43
   1  -1 -20 4103.08 367.962  36
   1   1 -20 4084.66 357.140   8
   1  -1 -20 4099.64 348.948  30
  -1   1  20 3791.27 345.530  57
  -1   1  19 13791.5 669.504   9
   1   1 -19 13726.2 648.701  30
   1  -1 -19 13682.8 628.820  30
   1   1 -19 14081.3 642.978  36
   1   1 -19 13982.1 658.385   8
   1  -1 -19 13200.4 641.211  36
  -1  -1  19 14431.9 679.240   9
   1   1 -19 13225.5 638.492  17
   1   1 -18 15410.0 675.881   8
   1  -1 -18 14026.7 636.603   8
  -1  -1  18 15300.7 686.098   9
   1  -1 -18 15401.6 668.997  36
   1  -1 -18 14620.8 637.024  30
   1   1 -18 14639.0 655.863  30
   1   1 -18 14882.9 664.182  17
  -1   1  18 15318.1 689.820   9
   1   1 -18 15629.2 663.619  36
   1  -1 -17 105353. 2070.11  36
   1  -1 -17 105039. 2045.73   8
   1   1 -17 109070. 2095.89   8
  -1   1  17 105604. 2119.22   9
   1   1 -17 104976. 2060.69  30
   1   1 -17 107751. 2057.14  36
   1   1 -17 103377. 2068.37  17
  -1  -1  17 106013. 2116.15   9
   1  -1 -17 107343. 2038.45  30
   1  -1 -16 1043.32 183.144  30
   1  -1 -16 945.243 171.318   8
   1   1 -16 641.207 167.926  30
   1  -1 -16 855.604 177.845  36
  -1   1  16 672.129 169.567   9
  -1  -1  16 1043.43 188.616   9
   1   1 -16 1046.38 177.507  36
   1   1 -16 1126.48 192.560   8
   1  -1 -15 24329.7 775.652   8
  -1  -1  15 24077.2 811.514   9
   1  -1 -15 22432.6 754.936  36
  -1  -1  15 23275.6 789.839  28
   1  -1 -15 25768.1 761.472  17
   1   1 -15 23042.7 778.225  30
   1   1 -15 24621.1 776.332  36
   1   1 -15 24222.9 788.370   8
  -1   1  15 24270.4 822.459   9
   1  -1 -15 24755.3 765.495  30
   1  -1 -14 23733.5 739.070   8
   1   1 -14 23221.6 727.950  36
  -1   1  14 23056.1 782.050   9
  -1  -1  14 23063.0 753.298  28
   1  -1 -14 22875.0 695.137  17
   1  -1 -14 22718.2 728.822  36
   1   1 -14 22826.3 734.602   8
   1  -1 -14 22518.6 703.007  30
  -1   1  14 23548.7 700.246  31
  -1  -1  14 22970.9 767.387   9
   1  -1 -13 9360.55 440.409  36
  -1  -1  13 10343.7 482.654   9
  -1   1  13 9302.38 466.503   9
   1  -1 -13 9695.98 440.205   8
   1   1 -13 9969.39 441.515  19
   1  -1 -13 9655.98 424.003  30
  -1   1  13 9900.44 415.366  31
  -1  -1  13 10190.4 464.797  28
   1   1 -13 9813.84 438.037  36
   1   1 -13 9822.48 449.815   8
   1  -1 -12 190058. 2756.08  30
  -1  -1  12 178060. 2838.10   9
  -1   1  12 184198. 2696.00  31
   1   1 -12 175373. 2758.94   8
  -1   1  12 179660. 2850.07   9
   1  -1 -12 180106. 2754.23   8
   1  -1 -12 177948. 2766.72  36
   1   1 -12 182740. 2756.81  36
   1   1 -12 183689. 2712.55  23
  -1  -1  12 178624. 2803.40  28
   1   1 -12 177899. 2741.88  19
   1  -1 -11 1017.22 138.495   8
  -1   1  11 899.303 121.127  31
   1   1 -11 770.037 133.937   8
   1   1 -11 883.653 139.861  36
   1   1 -11 731.041 123.550  19
   1  -1 -11 1024.18 142.294  30
   1   1 -11 989.729 131.895  23
   1  -1 -11 987.172 142.268  36
  -1  -1  11 912.232 159.779   9
  -1   1  11 918.417 161.558   9
  -1   1  11 1067.56 143.830  28
  -1  -1  11 806.359 144.871  28
  -1   1  11 1073.49 157.905  32
  -1   1  10 74094.8 1391.67  33
  -1   1  10 75662.7 1371.04  32
   1  -1 -10 77760.9 1368.32  36
   1   1 -10 75635.0 1349.06  36
   1   1 -10 73226.3 1330.06  19
  -1  -1  10 78097.9 1329.74  14
   1  -1 -10 75899.4 1324.59  30
   1  -1 -10 76254.7 1343.46   8
  -1   1  10 77427.0 1357.96  28
   1  -1 -10 73483.8 1294.48  22
   1   1 -10 76885.8 1319.93  23
  -1   1  10 75858.1 1421.24   9
  -1  -1  10 75474.5 1383.40  28
  -1   1  10 76097.3 1286.52  31
  -1  -1  10 74751.8 1404.50   9
   1  -1  -9 11789.4 396.754   8
  -1   1   9 12840.5 426.079  32
   1  -1  -9 12101.6 754.242   5
   1   1  -9 12243.7 394.878  23
  -1   1   9 11746.3 441.663   9
   1   1  -9 11934.3 391.035  12
  -1  -1   9 10993.3 431.044   9
  -1   1   9 11868.2 422.756  33
   1   1  -9 11875.5 402.319  19
   1  -1  -9 11188.6 773.759   2
   1  -1  -9 12213.6 414.472  36
  -1  -1   9 11955.7 389.849  14
   1  -1  -8 265.983 115.879   3
  -1   1   8 141.615 92.9187   9
  -1  -1   8 179.627 73.7847  14
   1  -1  -8 200.466 73.1610   8
  -1   1   8 208.843 88.8100  32
   1  -1  -8 351.172 176.031   2
  -1  -1   8 293.608 109.029   9
   1   1  -8 126.034 67.5035  12
   1   1  -8 224.501 84.6777  19
   1   1  -7 95335.7 1436.03  12
  -1   1   7 99178.6 2399.72   4
   1   1  -7 94867.3 2438.85   2
   1   1  -7 97297.7 2352.84   4
   1  -1  -7 91588.3 2217.43  62
  -1  -1   7 96910.5 2206.34  62
  -1  -1   7 92214.0 1496.12   9
  -1   1   7 98548.9 1939.74   3
   1   1  -7 93625.5 2171.21  62
   1  -1  -7 92420.9 1409.35   8
  -1  -1   7 96795.1 2248.72   4
  -1   1   7 92756.4 2251.43  62
   1  -1  -7 93431.3 1936.79   3
   1   1  -6 92547.0 2017.38  62
   1   1  -6 88985.4 2233.62   2
   1  -1  -6 88620.2 2047.00  62
   1  -1  -6 85863.0 1856.36   3
  -1  -1   6 90880.7 2056.97   4
   1  -1  -6 91290.9 1379.81  19
   1   1  -6 91450.0 2147.08   4
  -1   1   6 94854.0 2250.75   4
  -1   1   6 88989.6 1864.36   3
  -1  -1   6 88777.7 1411.47   9
  -1   1   6 85589.0 2052.35  62
  -1  -1   6 88933.0 2024.89  62
   1   1  -6 90293.9 1374.53  12
   1  -1  -5 614741. 7881.27  62
   1   1  -5 605212. 7984.76   4
  -1  -1   5 606566. 7868.31   4
   1  -1  -5 609867. 7772.90   3
  -1   1   5 603604. 7697.73   2
  -1   1   5 600087. 7921.53  62
   1  -1  -5 621375. 7746.50   2
  -1  -1   5 628190. 8132.08   2
   1   1  -5 618250. 7840.17  62
   1  -1  -4 33023.8 1002.72   3
  -1  -1   4 33096.7 1082.50   2
  -1   1   4 33616.7 1018.38   3
   1  -1  -4 32438.5 969.621  62
  -1  -1   4 32584.9 955.398   4
  -1   1   4 32538.4 991.699  62
  -1   1   4 30767.7 889.215   2
   1  -1  -4 30970.6 904.836   2
   1   1  -4 34173.6 1013.15   4
   1   1  -4 34561.8 993.885  62
  -1   1   3 791135. 10551.5   3
   1  -1  -3 809819. 10280.3   2
  -1   1   3 791819. 10300.0   2
   1   1  -3 806714. 10427.7  62
   1   1  -3 804221. 10327.6   4
  -1  -1   3 808850. 10635.4   2
  -1  -1   3 788639. 10248.4   4
   1  -1  -3 785024. 10556.7   3
   1  -1  -3 781873. 10360.2  62
   1  -1  -2 403213. 5642.22   1
   1  -1  -2 409714. 5823.61   3
  -1  -1   2 405829. 5323.80   4
  -1   1   2 403884. 5532.33   2
  -1  -1   2 416584. 5867.61   2
   1  -1  -2 398652. 5532.57  62
   1   1  -2 391758. 5374.70   4
   1  -1  -2 417280. 5527.47   2
  -1   1   1 453.804 126.620   2
  -1  -1   1 428.903 148.474   2
   1  -1  -1 677.722 177.402   3
   1  -1  -1 414.950 125.800   1
  -1  -1   1 373.833 62.3909   4
  -1  -1   0 76880.7 1624.50   2
  -1   1   0 76462.3 1578.66   1
   1  -1   0 79242.1 1693.90   3
  -1   1   0 77355.9 1544.10   2
  -1   1  -1 10369.3 536.040   3
   1  -1   1 9756.13 530.242   3
   1   1   1 9773.08 434.891   1
  -1  -1  -1 8912.71 499.960   2
  -1   1  -1 10244.9 501.064   1
   1   1   2 47922.1 1088.66   1
   1  -1   2 51775.5 1293.15   3
  -1  -1  -2 47321.1 1111.88   1
  -1  -1  -2 48229.6 1313.03   2
  -1   1  -2 52596.5 1286.03   3
  -1   1  -2 51503.2 1289.18   1
   1  -1   3 1225.93 185.560  62
  -1   1  -3 1715.28 250.267   1
   1  -1   3 1350.55 227.521   3
   1   1   3 1287.44 143.012   4
   1   1   3 1553.06 188.119   1
  -1  -1  -3 1223.91 181.268   1
   1   1   4 163566. 2666.61   4
  -1   1  -4 178852. 2899.58   3
   1  -1   4 167658. 2892.84   3
  -1  -1  -4 163660. 2779.59   1
  -1  -1  -4 179251. 2771.33   4
   1   1   4 163388. 2754.15   1
  -1   1  -4 165924. 3082.53   1
  -1  -1  -5 332683. 5060.98   1
  -1   1  -5 357616. 5335.89   4
   1  -1   5 381248. 5163.59   3
   1  -1   5 351924. 5436.53   5
   1   1   5 340940. 5065.86   5
  -1   1  -5 335479. 4503.81  17
  -1   1  -5 363067. 4523.61   7
   1  -1   5 350589. 4527.11  14
   1   1   5 345761. 5043.64   4
   1   1   5 348793. 5411.68  62
  -1  -1  -5 361974. 5164.04   4
  -1   1  -5 342073. 5464.19   1
  -1  -1  -6 5409.84 417.264   1
   1   1   6 5735.36 432.017   4
   1  -1   6 6410.67 499.833  62
   1  -1   6 5698.05 290.309  14
   1   1   6 5696.90 251.421   9
   1   1   6 5663.28 428.015   5
   1  -1   6 6019.60 526.328   5
   1  -1   6 5443.57 391.535   3
   1  -1   6 6107.21 271.344   9
  -1   1  -6 5544.55 267.599   7
  -1   1  -6 5806.98 275.639  17
  -1   1  -6 5897.56 524.567   1
  -1   1  -6 5551.64 477.414   4
   1   1   6 5583.14 499.181  62
   1  -1   7 99151.3 1970.27   3
  -1   1  -7 92678.4 1601.21   7
  -1  -1  -7 100360. 1608.67  30
  -1  -1  -7 104441. 2335.75   4
   1   1   7 98375.7 2236.38   4
  -1   1  -7 95846.5 1560.30   8
   1   1   7 97019.7 1574.56   9
  -1  -1  -7 98464.0 1497.44   7
  -1   1  -7 105660. 2454.18   4
  -1  -1  -7 98655.8 2197.46   1
   1   1   7 99455.1 2221.20   5
   1  -1   7 101789. 2397.46  62
  -1  -1  -8 2831.76 203.486  36
  -1   1  -8 2645.30 215.879   7
   1   1   8 3128.53 206.449  31
  -1  -1  -8 3042.28 184.983   7
   1   1   8 2875.50 362.947   5
  -1   1  -8 2644.44 199.286   8
   1   1   8 2884.59 209.588   9
  -1  -1  -8 2660.41 212.227  30
   1   1   8 2252.90 328.476   4
  -1  -1  -8 2587.01 328.436   1
  -1   1  -8 2727.82 207.613  30
  -1   1  -9 25289.6 684.613  30
  -1   1  -9 25052.7 670.919   8
  -1  -1  -9 26666.8 647.817  27
   1  -1   9 24690.6 712.619  14
  -1  -1  -9 26027.2 625.651   7
  -1   1  -9 25695.1 717.668  17
  -1  -1  -9 25930.1 671.008  36
  -1   1  -9 24452.9 689.744   7
  -1  -1  -9 23171.1 1081.82   1
  -1  -1  -9 23732.6 683.206  30
   1  -1   9 26736.5 706.739   9
   1   1   9 23608.3 667.753   9
   1   1   9 25752.5 662.113  31
  -1   1 -10 65467.7 1298.83  30
  -1  -1 -10 66487.0 1209.08   7
   1  -1  10 65504.2 1312.78   9
   1   1  10 65574.6 1268.59  31
   1   1  10 64028.5 1298.74   9
  -1   1 -10 69072.0 1356.60  17
  -1  -1 -10 65250.0 1229.10  27
  -1  -1 -10 67435.1 1283.40  36
  -1   1 -10 64577.5 1312.59   7
  -1  -1 -10 65222.7 1305.90  30
   1  -1  10 66157.2 1351.71  14
   1   1  11 22468.4 672.794  31
  -1   1 -11 21416.9 706.438  17
  -1  -1 -11 22539.8 646.105  27
  -1  -1 -11 23259.5 634.163   7
   1  -1  11 21995.9 699.921   9
   1   1  11 21967.5 696.094   9
  -1  -1 -11 23066.1 703.534  30
  -1   1 -11 22262.6 703.569   7
   1  -1  11 21273.8 710.549  14
  -1   1 -11 24631.6 719.826  30
  -1  -1 -11 23238.2 679.940  36
   1   1  12 22599.2 706.212  31
  -1   1 -12 25037.6 754.010  30
   1   1  12 23408.1 746.609  14
  -1   1 -12 24386.1 777.295  17
   1  -1  12 23632.8 772.614  14
   1   1  12 23041.1 736.742   9
  -1  -1 -12 22929.5 727.771  30
   1  -1  12 22683.5 743.764   9
  -1  -1 -12 23601.3 717.566  36
  -1   1 -12 24112.4 756.554   7
  -1   1 -13 95700.1 1852.73  17
   1   1  13 91221.2 1754.85  31
  -1   1 -13 94157.0 1805.12  30
   1  -1  13 92198.1 1822.55   9
   1   1  13 95488.1 1821.90   9
  -1   1 -13 95390.2 1824.82   7
   1  -1  13 93199.0 1836.12  14
   1   1  13 93094.1 1815.81  14
  -1  -1 -13 96553.1 1788.21  36
  -1  -1 -13 90520.5 1791.43  30
  -1  -1 -14 16279.9 656.738  30
   1  -1  14 17629.2 698.998  14
  -1   1 -14 16703.1 665.780  30
  -1   1 -14 17803.1 695.009  17
   1   1  14 17464.8 659.338  31
   1   1  14 17899.8 687.292  14
   1  -1  14 17655.9 686.457   9
  -1  -1 -14 17947.3 661.871  36
   1   1  14 19914.0 715.809   9
  -1   1 -14 17533.1 675.494   7
   1   1  15 2409.96 264.460   9
   1  -1  15 2088.91 261.431   9
   1  -1  15 2262.67 271.524  14
  -1   1 -15 1979.43 244.726  17
   1   1  15 1943.62 235.077  31
  -1  -1 -15 2400.86 252.795  36
  -1   1 -15 2271.05 260.559  27
  -1   1 -15 2583.22 277.060  30
  -1  -1 -15 1973.65 250.841  30
  -1   1 -15 2124.31 240.046   7
   1   1  15 2353.67 276.201  14
   1   1  16 1784.13 243.464  14
   1   1  16 1601.05 225.467   9
  -1   1 -16 1599.00 221.211   7
   1   1  16 1482.41 227.638  31
  -1   1 -16 1267.31 204.492  17
   1  -1  16 1303.37 217.165  14
  -1   1 -16 1411.18 209.893  27
  -1  -1 -16 1320.88 214.842  30
  -1   1 -16 1535.20 226.877  30
  -1  -1 -16 1704.37 224.548  36
   1  -1  16 1355.35 217.153   9
  -1  -1 -17 3675.62 325.533  36
   1   1  17 3862.10 344.623   9
   1   1  17 3757.43 340.713  14
  -1   1 -17 3281.36 318.101  27
  -1  -1 -17 3539.72 334.610  30
  -1   1 -17 3685.68 339.426  30
   1  -1  17 3880.69 364.041  14
  -1   1 -17 3256.37 312.705   7
  -1  -1 -18 26209.1 913.876  36
  -1   1 -18 27133.8 929.327   7
   1   1  18 25462.4 918.167   9
  -1   1 -18 26856.7 935.136  27
  -1  -1 -18 25857.3 930.613  30
  -1   1 -18 25690.1 923.320  30
   1  -1  18 25126.9 950.831  14
  -1  -1 -19 19545.4 812.638  30
  -1  -1 -19 19944.8 796.802  36
  -1   1 -19 20618.9 808.195   7
  -1   1 -19 20327.3 808.401  27
   1   1  19 19805.8 794.541  57
   1  -1  19 19697.0 787.975  45
   1  -1  19 19373.4 841.248  14
  -1  -1 -19 19896.9 812.636  48
   1  -1  19 19467.2 791.856  57
   1   1  19 20234.0 779.451  43
   1  -1  19 19503.2 789.112  61
  -1   1 -19 20310.6 821.110  30
   1   1  20 15788.7 714.713  57
  -1  -1 -20 17009.0 757.168  30
   1  -1  20 15419.1 698.447  45
   1  -1  20 16309.5 721.935  61
  -1  -1 -20 16742.6 738.677  48
  -1   1 -20 17226.4 746.446  27
  -1   1 -20 15541.8 716.610  30
   1  -1  20 16048.0 719.178  57
   1   1  20 17317.3 714.898  43
   1  -1  21 31481.8 1025.54  61
  -1  -1 -21 32109.6 1051.31  48
   1  -1  21 32939.0 1044.25  45
   1   1  21 32700.6 1045.46  57
  -1  -1 -21 33376.5 1089.36  30
   1  -1  21 30918.6 1029.47  57
   1   1  21 32064.1 1003.19  43
  -1   1 -21 32720.1 1081.52  30
   1  -1  22 943.975 197.890  61
   1   1  22 967.383 176.706  43
   1  -1  22 819.543 182.528  57
  -1  -1 -22 719.734 179.668  48
   1  -1  22 757.643 186.119  45
   1   1  22 939.420 206.942  57
  -1  -1 -23 42831.2 1186.44  48
   1  -1  23 43154.1 1170.22  45
   1  -1  23 40524.1 1150.82  61
   1   1  23 44614.0 1143.34  43
   1  -1  23 40269.1 1158.27  57
  -1   1 -23 42923.4 1196.13  48
   1   1  23 41841.2 1170.13  57
  -1  -1 -24 1799.82 214.392  54
   1  -1  24 2640.10 271.288  45
  -1  -1 -24 2070.47 247.656  48
   1  -1  24 2405.65 260.847  57
   1   1  24 1870.77 233.992  57
   1  -1  24 1948.43 238.977  61
  -1   1 -24 2719.70 282.264  48
   1   1  24 2708.29 256.254  43
  -1  -1 -25 11967.5 537.091  48
  -1  -1 -25 12497.9 526.734  54
   1  -1  25 13018.1 537.725  45
  -1   1 -25 12867.8 555.837  48
   1   1  25 12515.0 548.894  57
   1  -1  25 12119.0 551.576  57
   1  -1  26 1054.92 172.654  57
   1   1  26 882.541 147.247  57
  -1  -1 -26 788.884 131.032  54
  -1   1 -26 1061.49 164.562  48
  -1  -1 -26 1018.36 162.664  48
  -1  -1 -27 1432.82 159.903  48
  -1   1 -27 1074.41 138.829  54
   1   1  27 1286.75 157.728  57
  -1   1 -27 1172.29 143.595  48
   1  -1  27 1347.86 164.668  57
  -1   2  28 212.572 84.0597  43
   1   2 -28 135.352 89.6130  54
   1  -2 -28 238.020 92.4258  54
   1  -2 -27 10780.7 458.290  54
  -1  -2  27 10616.9 464.245  45
  -1   2  27 10675.0 452.044  43
   1   2 -27 10520.0 455.204  54
  -1   2  26 32667.4 913.759  43
  -1  -2  26 32667.0 927.493  45
  -1  -2  26 33703.1 893.630  43
   1  -2 -26 33255.4 925.315  54
  -1  -2  25 2594.77 254.861  43
  -1   2  25 2511.33 264.471  43
  -1  -2  25 2223.94 271.693  45
   1  -2 -25 2520.18 270.756  54
  -1  -2  24 26453.5 906.971  45
  -1   2  24 27565.8 906.703  43
   1  -2 -24 27552.9 915.286  54
  -1  -2  24 27709.5 887.343  43
  -1  -2  23 2312.82 287.966  45
  -1   2  23 2436.76 281.423  43
  -1  -2  23 2544.44 279.584  43
   1  -2 -23 2162.11 272.951  54
   1   2 -22 38141.1 1153.75  30
  -1  -2  22 38602.6 1129.68  43
  -1  -2  22 35720.8 1138.56  57
  -1  -2  22 37357.9 1147.39  45
   1  -2 -22 38182.4 1169.05  36
  -1   2  22 37207.5 1126.06  43
   1   2 -22 37678.1 1129.94  36
   1  -2 -22 37828.7 1151.76  54
  -1  -2  21 81.8926 170.021  45
  -1   2  21 170.943 122.138  43
   1  -2 -21-58.9845 113.852  36
  -1  -2  21 64.2519 102.124  43
   1  -2 -21 15.4992 132.014  54
  -1   2  21 84.5301 134.680  45
  -1  -2  21 66.9776 137.853  57
   1   2 -21-16.4046 115.470  30
   1   2 -21 14.7580 111.493  36
   1  -2 -20 11583.5 611.745  54
   1   2 -20 11274.8 612.317  17
  -1  -2  20 12135.3 646.485  57
  -1   2  20 13421.2 657.483  45
  -1   2  20 12300.6 634.135   9
   1   2 -20 13335.6 658.071  30
  -1  -2  20 12500.2 639.180   9
   1   2 -20 13225.9 650.412   8
  -1   2  20 12265.1 622.223  43
   1   2 -20 12302.8 609.044  36
  -1  -2  20 12222.0 635.444  45
   1  -2 -20 12161.9 624.645  36
  -1  -2  20 12251.9 617.967  43
   1   2 -19 2272.27 268.458  36
  -1  -2  19 2167.35 270.077   9
   1   2 -19 2308.43 281.977  17
   1   2 -19 2154.31 274.215  30
   1  -2 -19 1759.79 251.655  36
  -1   2  19 2142.75 268.602   9
   1   2 -19 2198.23 272.350   8
   1   2 -18 8291.66 498.612   8
   1   2 -18 7644.35 482.552  17
   1   2 -18 7717.80 485.755  30
   1  -2 -18 7882.20 486.919  36
  -1  -2  18 8332.30 502.706   9
   1   2 -18 8314.04 479.424  36
  -1   2  18 7835.04 496.006   9
   1  -2 -17 516.674 148.761  36
   1   2 -17 705.812 155.931  36
   1   2 -17 653.463 173.569  30
   1   2 -17 485.801 141.477  17
  -1  -2  17 613.589 160.493   9
  -1   2  17 776.961 184.645   9
   1   2 -17 465.578 147.555   8
   1  -2 -16 100.295 86.5513  30
  -1   2  16 116.954 117.275   9
  -1   2  16 268.044 105.434  31
   1   2 -16 140.967 100.062  36
   1   2 -16 165.112 131.360  30
  -1  -2  16 56.1870 122.408  28
   1   2 -16 70.2462 94.7394   8
  -1  -2  16-66.4665 118.431   9
   1  -2 -16 372.766 135.564  36
   1   2 -15 1263.89 200.732   8
   1   2 -15 1218.09 182.824  36
  -1   2  15 1468.24 189.501  31
  -1  -2  15 981.263 181.760  28
  -1   2  15 1473.23 216.919   9
   1  -2 -15 1407.64 203.744  36
   1  -2 -15 1440.39 182.467  30
  -1  -2  15 1220.01 194.891   9
  -1   2  14 13311.8 589.983   9
   1  -2 -14 13890.5 546.681   8
  -1  -2  14 13509.8 578.425   9
  -1   2  14 14278.5 540.930  31
   1   2 -14 14210.1 552.646  19
   1   2 -14 13584.1 548.324  36
  -1  -2  14 13572.1 581.169  28
   1  -2 -14 14902.3 545.897  30
   1  -2 -14 14682.6 582.229  36
   1   2 -14 13280.3 557.090   8
   1  -2 -13 3510.55 258.357   8
  -1   2  13 3298.58 279.721  32
  -1   2  13 3230.54 249.699  31
   1   2 -13 3404.91 262.549  19
  -1  -2  13 3192.91 245.085  20
   1   2 -13 3054.68 249.240  36
  -1  -2  13 3059.54 273.061  28
   1  -2 -13 3449.90 274.288  36
   1  -2 -13 3391.38 247.891  30
  -1  -2  13 3019.56 262.947   9
  -1   2  13 3421.04 293.665   9
  -1  -2  13 3405.29 270.847  14
   1   2 -13 3230.61 269.465   8
   1   2 -12 52138.8 1120.07  19
   1  -2 -12 52513.5 1120.43   8
   1   2 -12 53160.7 1160.13   8
  -1   2  12 52618.8 1209.34   9
  -1  -2  12 51841.1 1182.71  28
   1   2 -12 53577.9 1140.54  36
   1  -2 -12 53839.3 1100.82  30
  -1  -2  12 53280.1 1185.32   9
  -1   2  12 53098.7 1173.77  32
  -1  -2  12 55162.6 1108.67  20
   1  -2 -12 54247.7 1167.85  36
  -1  -2  12 53600.0 1169.81  14
   1   2 -12 57170.8 1115.51  23
  -1   2  12 52208.4 1108.04  31
   1  -2 -11 967.161 150.391  36
  -1   2  11 1099.76 142.426  31
  -1  -2  11 794.532 142.032   9
   1   2 -11 889.526 122.242  23
   1  -2 -11 999.451 131.177  30
  -1   2  11 1184.14 159.570  32
  -1  -2  11 1060.62 170.258  28
   1   2 -11 800.558 128.204  36
   1   2 -11 957.961 139.790  19
   1   2 -11 893.693 128.731  12
  -1  -2  11 1267.19 163.728  14
   1  -2 -11 1085.11 145.363  22
  -1  -2  11 1100.33 152.706  20
  -1   2  11 1056.57 152.185  33
   1  -2 -11 1199.40 147.737   8
  -1   2  11 908.514 162.513   9
  -1  -2  10 168989. 2549.40  14
   1   2 -10 171905. 2468.93  12
   1  -2 -10 164072. 2511.40  22
   1   2 -10 169974. 2469.10  23
  -1  -2  10 163931. 2551.45  28
  -1   2  10 162750. 2582.44   9
   1  -2 -10 165122. 2522.14  36
  -1   2  10 163368. 2540.86  32
   1   2 -10 163102. 2486.56  19
  -1  -2  10 168327. 2471.51  20
   1  -2 -10 167390. 2470.38   8
  -1   2  10 162797. 2507.06  33
  -1   2  10 168153. 2464.26  31
  -1  -2  10 166653. 2556.90   9
  -1   2   9 4993.71 291.247   9
  -1   2   9 4677.67 270.741  32
   1  -2  -9 5270.88 256.944   8
   1   2  -9 5891.86 273.531  12
  -1   2   9 5291.82 253.450  31
  -1  -2   9 5572.71 276.813  20
  -1  -2   9 5833.75 302.498   9
  -1  -2   9 5458.65 290.887  14
   1  -2  -9 4944.94 268.739  36
  -1   2   9 5018.25 264.765  33
   1  -2  -9 5067.28 277.260  22
   1   2  -9 5642.65 269.270  23
  -1   2   8 425272. 6258.35   3
   1  -2  -8 407184. 5378.03  22
   1   2  -8 411683. 5323.32  12
   1  -2  -8 409018. 5360.79  36
   1  -2  -8 409531. 5284.90   8
   1   2  -8 417806. 5256.91  10
  -1   2   8 413448. 5386.33  32
  -1  -2   8 414229. 5396.98   9
  -1  -2   8 412840. 5392.69  14
  -1   2   8 411737. 5427.05   9
  -1  -2   8 400651. 5335.46  20
   1  -2  -7 100365. 2429.82  62
   1  -2  -7 100292. 2382.49   3
   1  -2  -7 102693. 1521.06   8
   1   2  -7 106486. 1540.65  10
  -1  -2   7 106330. 1614.87   9
   1   2  -7 103400. 2520.36   4
   1   2  -7 106757. 2340.54  62
  -1  -2   7 103736. 2309.59  62
   1   2  -7 104070. 2357.64   3
  -1  -2   7 105814. 1629.38  14
  -1   2   7 102279. 2436.99  62
  -1  -2   7 103875. 1590.40  20
  -1  -2   7 107281. 2408.43   4
  -1   2   7 108928. 2325.18   3
  -1   2   7 102977. 1605.46  32
   1  -2  -6 167061. 3303.55   3
   1   2  -6 172190. 3411.88   5
   1   2  -6 173123. 3102.93  62
  -1  -2   6 169402. 2408.57  14
   1  -2  -6 171577. 2791.66   2
  -1   2   6 169390. 3224.29   3
  -1   2   6 164174. 3200.27  62
   1  -2  -6 165544. 3214.66  62
   1   2  -6 163007. 3269.77   4
   1   2  -6 174672. 3583.98   2
  -1  -2   6 168193. 3149.98   4
  -1  -2   6 167746. 2383.72  20
   1  -2  -5 861.210 223.205   3
  -1  -2   5 211.335 125.760   4
   1  -2  -5 754.558 125.216   2
  -1  -2   5 626.682 211.720   2
   1   2  -5 615.425 167.618  62
  -1  -2   5 636.107 108.299  14
   1   2  -5 831.373 198.325   4
   1   2  -5 687.984 230.027   2
  -1   2   5 751.668 191.310  62
  -1  -2   5 602.855 103.930  20
   1  -2  -5 993.270 202.989  62
  -1   2   5 934.228 220.438   3
   1  -2  -4 480520. 6568.45  62
   1  -2  -4 478490. 7018.83   3
  -1  -2   4 499958. 5903.61  20
   1   2  -4 484122. 6691.33   4
  -1   2   4 478318. 6588.04  62
   1   2  -4 507834. 6590.53  62
  -1  -2   4 493680. 6991.46   2
   1   2  -4 495076. 7064.13   2
  -1   2   4 487494. 6160.17   2
   1  -2  -4 511269. 6189.79   2
   1  -2  -3 82365.8 2011.29   3
   1   2  -3 78773.2 1676.91  62
  -1   2   3 82124.0 2003.79   3
   1  -2  -3 79502.2 1634.61  62
   1   2  -3 82036.9 1686.84   4
  -1   2   3 84796.3 1447.02   2
  -1  -2   3 82184.1 1917.73   2
   1  -2  -3 82873.8 1667.82   1
  -1   2   2 327194. 4194.22   2
   1  -2  -2 302246. 4298.44  62
   1  -2  -2 310082. 4949.68   3
  -1  -2   2 317502. 4740.86   2
   1   2  -2 316097. 4304.55   4
   1  -2  -2 313527. 4455.83   1
   1   2  -2 309666. 4729.98   2
  -1   2   1 12240.2 556.740   1
  -1   2   1 12002.4 458.841   2
   1  -2  -1 11144.4 663.116   3
   1   2  -1 11774.3 406.942   4
   1  -2  -1 11473.7 440.053  62
   1  -2  -1 10474.8 506.205   1
  -1  -2   1 11545.6 595.983   2
   1   2  -1 11329.8 580.448   2
   1   2   0 55074.7 1419.69   2
  -1   2   0 58015.2 1391.59   1
  -1  -2   0 65015.6 1524.84   2
   1   2   0 59488.0 1001.88   4
   1  -2   0 61880.7 1665.46   3
  -1  -2  -1 180641. 3041.57   2
   1   2   1 172036. 2698.64   1
   1  -2   1 176996. 3298.51   3
  -1   2  -1 178929. 3273.13   3
  -1   2  -1 175009. 3024.60   1
   1   2   2 185034. 3032.21  62
  -1   2  -2 199988. 3260.78   1
   1  -2   2 191636. 2741.99  62
  -1  -2  -2 189733. 3137.97   2
  -1   2  -2 204362. 3414.56   3
   1  -2   2 198640. 3453.08   3
   1   2   2 197745. 2757.37   1
   1  -2   3 11383.0 338.821  21
   1   2   3 10478.1 418.751   1
   1   2   3 10981.9 338.386  16
  -1   2  -3 11355.2 343.717   7
  -1   2  -3 11208.6 650.616   3
   1   2   3 10804.3 433.230   4
   1   2   3 10364.3 574.062  62
   1  -2   3 11759.9 498.564  62
  -1  -2  -3 9837.65 560.357   2
  -1   2  -3 10878.8 636.743   1
   1  -2   3 11166.5 672.433   3
  -1   2  -4 466835. 5876.76   7
  -1   2  -4 471861. 6767.36   3
  -1   2  -4 466946. 5848.49  17
   1  -2   4 463848. 6883.87   3
   1   2   4 470732. 6144.61   1
  -1  -2  -4 452613. 6652.64   2
  -1   2  -4 464168. 6937.81   1
   1   2   4 477544. 6288.37   4
   1  -2   4 469026. 5865.63  21
   1   2   4 473784. 6767.87  62
   1   2   4 475098. 5849.23  16
   1  -2   4 461122. 6894.45   5
   1  -2   4 457634. 5891.34  14
   1  -2   5 90753.7 2295.87   5
   1   2   5 98186.0 1443.89  13
  -1   2  -5 87309.4 1487.61  17
   1   2   5 95564.2 1926.26   4
  -1   2  -5 93253.2 2320.84   1
  -1   2  -5 96083.7 2088.20   3
  -1   2  -5 94918.6 2229.56   4
   1  -2   5 92751.1 1534.19  14
   1  -2   5 92061.0 2186.65   3
  -1   2  -5 92910.8 1517.89   7
   1   2   5 97173.8 1781.80   5
   1   2   5 89932.5 1461.83  16
   1  -2   5 95464.2 1498.54  21
   1   2   5 95681.8 2233.74  62
  -1  -2  -5 91506.6 1761.00   1
  -1   2  -6 13455.4 454.178  17
   1   2   6 14960.2 627.802   5
  -1   2  -6 14221.5 407.185   8
   1   2   6 12542.7 805.160   3
  -1   2  -6 15380.4 724.750   3
   1  -2   6 13235.7 755.879   3
   1   2   6 13949.1 396.328   9
   1  -2   6 15290.1 455.504  21
   1   2   6 14359.6 395.301  13
   1   2   6 13355.5 676.682   4
   1  -2   6 12347.5 466.597  14
  -1  -2  -6 13640.5 590.961   1
   1  -2   6 13959.0 731.162  62
   1   2   7 70810.1 2058.03   3
   1  -2   7 76761.1 1991.15  62
   1   2   7 76377.5 1305.09  31
   1   2   7 72324.7 1260.19   9
  -1  -2  -7 73153.7 1314.20  30
  -1   2  -7 72405.7 1347.43  17
  -1  -2  -7 75599.0 1326.70  36
  -1   2  -7 73763.3 1271.14   8
   1  -2   7 69991.5 1921.84   3
   1   2   7 77811.1 1213.28  13
   1   2   7 73004.9 1885.13   4
  -1   2  -8 12911.0 442.518   8
   1   2   8 12825.3 440.522   9
  -1   2  -8 13344.1 489.113  17
  -1  -2  -8 13867.2 482.427  30
   1   2   8 13903.6 434.724  29
   1   2   8 14242.1 463.439  31
  -1  -2  -8 14040.3 478.358  36
  -1   2  -8 13788.6 468.432  30
  -1   2  -9 6437.15 330.423  30
  -1  -2  -9 6517.67 336.908  36
   1   2   9 7079.51 336.412  31
  -1   2  -9 5985.52 311.763   8
   1   2   9 6476.81 291.685  29
  -1   2  -9 6644.85 360.489  17
  -1   2  -9 5862.04 339.846   7
  -1  -2  -9 6043.38 332.183  30
   1   2   9 5913.13 307.462   9
   1  -2   9 6377.27 356.946  14
  -1  -2 -10 3199.65 244.619  36
  -1   2 -10 3093.39 239.264   8
  -1   2 -10 3195.99 248.661  30
  -1   2 -10 3348.70 276.539   7
  -1   2 -10 3630.56 282.513  17
   1  -2  10 3447.00 264.259   9
   1   2  10 3260.62 243.616   9
   1   2  10 2849.44 233.844  31
  -1  -2 -10 2677.66 247.893  30
  -1   2 -11 3866.32 273.325   8
   1   2  11 3406.35 264.048  31
  -1  -2 -11 3641.43 271.561  36
  -1   2 -11 3841.00 298.706  17
  -1   2 -11 4315.46 300.762  30
   1   2  11 3386.47 258.865   9
   1  -2  11 3391.98 310.375  14
   1  -2  11 3823.85 289.494   9
  -1   2 -11 3832.09 301.316   7
  -1  -2 -11 3539.72 272.813  30
  -1   2 -12 131242. 2219.76   8
   1  -2  12 129347. 2301.83  14
  -1   2 -12 131715. 2256.89  30
  -1  -2 -12 126111. 2216.68  36
  -1  -2 -12 127403. 2228.60  30
   1   2  12 128970. 2216.70   9
   1   2  12 125572. 2186.38  31
   1  -2  12 128904. 2247.25   9
  -1   2 -12 127234. 2281.95   7
  -1   2 -12 132481. 2308.34  17
   1   2  13 676.067 150.037   9
  -1   2 -13 877.896 182.439  17
  -1   2 -13 704.079 174.950   7
   1   2  13 666.071 155.679  31
  -1  -2 -13 604.957 161.826  36
  -1   2 -13 759.764 152.590  30
  -1  -2 -13 402.523 132.212  30
   1  -2  13 543.256 168.386  14
   1   2  14 161394. 2728.71  14
   1   2  14 153810. 2664.16  31
   1  -2  14 153029. 2761.53  14
  -1   2 -14 161892. 2780.51   7
  -1  -2 -14 161004. 2723.48  30
  -1  -2 -14 163166. 2739.29  36
  -1   2 -14 155544. 2770.58  17
  -1   2 -14 160182. 2722.88  30
   1   2  14 161583. 2711.00   9
  -1  -2 -15 10327.6 534.855  36
  -1  -2 -15 9030.25 500.117  30
   1   2  15 9527.10 504.255  31
  -1   2 -15 9235.01 527.663  17
   1   2  15 9627.09 509.105   9
  -1   2 -15 9552.40 532.377  27
  -1   2 -15 8633.85 495.497  30
  -1   2 -15 9726.59 532.469   7
   1  -2  15 9503.90 533.345  14
   1   2  15 10114.4 527.311  14
  -1   2 -16 147960. 2704.20  17
  -1   2 -16 147688. 2696.10  27
   1   2  16 141060. 2606.75  31
  -1  -2 -16 143883. 2636.87  36
  -1   2 -16 144452. 2651.10  30
   1   2  16 147016. 2636.68   9
  -1   2 -16 147154. 2676.24   7
   1   2  16 148362. 2663.42  14
   1  -2  16 149886. 2742.65  14
  -1  -2 -16 151707. 2680.65  30
  -1  -2 -17 219.941 128.987  30
   1  -2  17-209.117 133.969  14
  -1   2 -17 25.3530 130.756  27
   1   2  17 197.883 106.781   9
  -1   2 -17-33.4159 129.378  17
   1   2  17 80.8517 118.616  31
  -1  -2 -17 88.8964 130.278  36
  -1   2 -17 165.580 119.669   7
  -1   2 -17-106.699 123.782  30
   1   2  18 27786.4 955.465  31
  -1   2 -18 26885.1 953.744   7
   1   2  18 28706.4 962.406   9
  -1   2 -18 27320.4 963.756  30
   1  -2  18 25963.9 993.295  14
  -1  -2 -18 26464.6 945.331  36
  -1  -2 -18 27031.7 954.936  30
  -1   2 -18 28289.3 987.478  27
   1  -2  19 13487.7 649.546  57
  -1   2 -19 14295.5 682.998   7
   1  -2  19 13683.2 655.664  45
  -1   2 -19 12749.6 656.799  27
   1  -2  19 12578.5 685.434  14
   1  -2  19 13619.1 660.062  61
  -1   2 -19 14109.6 678.686  30
  -1  -2 -19 13343.6 656.190  48
  -1  -2 -19 13501.0 661.869  30
   1   2  19 13437.9 650.315  57
  -1  -2 -19 13612.2 662.871  36
  -1  -2 -20 1489.29 254.487  30
   1  -2  20 1599.53 233.296  57
  -1   2 -20 1872.37 264.282  30
   1   2  20 1645.53 222.708  43
  -1   2 -20 1968.18 258.636  27
  -1  -2 -20 1814.33 248.744  48
   1  -2  20 1393.11 229.618  61
   1  -2  20 2114.81 277.655  45
  -1  -2 -20 1681.72 235.458  36
   1   2  20 2221.45 275.284  57
   1   2  21 3547.66 330.991  57
  -1  -2 -21 3993.61 369.116  30
   1  -2  21 3931.91 357.188  57
   1  -2  21 3973.91 360.860  61
   1   2  21 4357.43 358.649  43
  -1   2 -21 4132.07 372.277  30
  -1   2 -21 3794.55 351.430  27
   1  -2  21 4618.10 393.226  45
  -1  -2 -21 3484.06 339.963  36
  -1  -2 -21 3983.18 353.695  48
   1  -2  22 3122.49 311.704  57
   1   2  22 3106.12 303.512  57
   1   2  22 3449.85 315.578  43
   1  -2  22 3274.65 326.199  45
   1  -2  22 3660.21 344.030  61
  -1  -2 -22 3311.21 322.126  48
   1  -2  23 1507.48 226.584  45
   1   2  23 1227.22 191.181  43
   1  -2  23 1242.42 201.383  61
  -1  -2 -23 1096.67 200.651  48
   1  -2  23 693.809 162.936  57
   1   2  23 1225.41 215.853  57
  -1  -2 -24 5175.30 369.606  48
   1  -2  24 5370.79 378.154  45
   1   2  24 5046.31 343.615  43
  -1   2 -24 4973.64 366.180  48
   1  -2  24 5109.28 372.012  57
   1  -2  24 5149.79 369.906  61
   1   2  24 4972.32 349.310  57
   1   2  25 2092.69 226.635  57
  -1  -2 -25 1941.52 219.160  48
  -1   2 -25 2265.76 237.968  48
   1  -2  25 2142.78 238.707  57
   1   2  25 2120.42 210.893  43
   1  -2  25 2513.06 246.288  45
  -1  -2 -26 22865.0 687.343  48
   1   2  26 22342.9 638.186  43
   1  -2  26 21594.6 685.870  57
   1   2  26 23093.9 686.292  57
   1  -2  26 22990.4 675.574  45
  -1   2 -26 23449.8 689.795  48
  -1   2 -27 1621.18 164.167  48
   1   2  27 1425.81 158.646  57
  -1  -2 -27 1561.38 161.748  48
   1  -3 -28 5403.41 263.952  54
  -1   3  28 5498.36 270.020  43
  -1   3  27 824.060 139.606  43
   1   3 -27 934.580 145.455  54
  -1  -3  27 970.242 156.719  45
   1  -3 -27 879.098 137.190  54
  -1   3  26 38044.3 964.390  43
   1  -3 -26 38246.2 966.306  54
  -1  -3  26 37312.7 966.377  45
  -1   3  25 4691.62 340.296  43
   1  -3 -25 4511.78 340.166  54
  -1  -3  25 4177.85 336.690  45
  -1  -3  24 42808.7 1103.00  43
   1  -3 -24 43408.0 1153.59  54
  -1   3  24 42179.0 1130.87  43
  -1  -3  24 40927.3 1135.85  45
  -1  -3  23 147.757 113.004  43
  -1  -3  23 76.4416 153.858  45
   1  -3 -23 80.0380 119.220  54
  -1   3  23 36.6217 131.683  43
   1  -3 -23-83.0372 133.533  48
   1  -3 -22 1099.76 197.833  48
  -1  -3  22 1020.96 231.793  45
  -1   3  22 1589.93 235.310  43
  -1  -3  22 1394.83 207.930  43
   1  -3 -22 1157.43 210.051  54
   1  -3 -21 9429.79 545.878  54
   1  -3 -21 9797.36 532.264  48
  -1  -3  21 9505.93 562.185  45
  -1  -3  21 10384.4 554.526  47
  -1  -3  21 10157.1 551.522  43
   1   3 -21 10083.2 581.979  30
   1  -3 -21 9392.47 551.176  36
  -1   3  21 10034.6 557.377  43
   1  -3 -20 26240.1 939.162  36
   1  -3 -20 25027.5 922.204  54
  -1   3  20 26384.9 940.833   9
  -1  -3  20 24850.3 890.179  43
   1   3 -20 26623.0 962.020  17
  -1  -3  20 24695.4 920.369  45
  -1  -3  20 25763.4 908.965  47
  -1  -3  20 25053.6 917.512   9
   1   3 -20 25118.2 928.315   8
  -1   3  20 25084.1 918.162  43
   1   3 -20 27155.9 921.604  36
   1  -3 -20 26427.8 910.622  48
   1   3 -20 27040.6 955.205  30
  -1  -3  19 25921.2 909.509  47
   1   3 -19 25632.8 893.389  36
   1   3 -19 27617.7 957.329   8
  -1  -3  19 24683.7 940.281  57
  -1  -3  19 25510.5 907.003  43
  -1  -3  19 25649.4 931.941  45
  -1   3  19 26311.6 931.871  43
   1   3 -19 27738.1 973.666  17
  -1   3  19 27185.6 951.029   9
  -1  -3  19 26552.2 935.709   9
   1  -3 -19 27363.7 955.117  36
   1  -3 -19 26672.1 938.204  54
   1  -3 -19 25539.3 901.818  48
   1   3 -19 27368.1 964.070  30
  -1   3  18 342.504 145.376   9
   1   3 -18 15.1118 119.075  30
   1   3 -18 42.0207 96.3930  17
   1   3 -18 100.588 107.609   8
   1   3 -18 55.0729 101.160  36
  -1  -3  18-123.225 112.746   9
   1  -3 -18-41.1665 126.145  36
   1   3 -17 1382.94 215.669  17
   1   3 -17 1608.53 231.283  30
  -1   3  17 1559.95 228.305   9
   1   3 -17 1537.45 211.529  36
  -1  -3  17 1483.11 236.300  28
  -1   3  17 1681.48 217.273  31
  -1  -3  17 1335.49 202.588   9
   1  -3 -17 1916.36 250.312  36
   1   3 -17 1680.60 232.690   8
   1   3 -16 34576.4 1044.66  30
  -1  -3  16 33694.5 1048.54  28
  -1   3  16 35768.3 1001.87  31
  -1   3  16 36806.4 1077.27   9
   1   3 -16 35692.8 1047.99   8
   1  -3 -16 34826.3 1043.63  36
  -1  -3  16 36054.4 1041.31   9
   1   3 -16 37396.5 1029.86  36
  -1   3  15 3695.71 298.152  31
  -1   3  15 3837.93 328.492   9
   1  -3 -15 3492.35 307.125  36
   1   3 -15 4403.03 341.960   8
  -1  -3  15 3529.09 312.621  14
   1   3 -15 4005.91 306.415  19
  -1  -3  15 3554.56 303.887   9
   1   3 -15 3614.31 297.403  36
  -1  -3  15 3685.66 326.356  28
  -1   3  14 73960.3 1640.04  32
  -1   3  14 76292.1 1571.39  31
  -1  -3  14 80331.2 1620.79   9
   1   3 -14 80171.9 1591.48  36
  -1  -3  14 78708.5 1659.18  28
   1  -3 -14 78044.8 1625.58  36
   1   3 -14 80061.5 1577.59  19
  -1   3  14 79788.3 1669.06   9
  -1  -3  14 81070.2 1684.28  14
   1   3 -14 78081.5 1624.12   8
  -1  -3  13 3432.80 299.062  14
   1   3 -13 3448.58 278.170   8
  -1   3  13 2791.67 246.194  31
  -1  -3  13 3268.65 291.072  28
   1   3 -13 3315.25 265.743  36
  -1  -3  13 3237.34 265.946   9
  -1   3  13 2741.22 266.997  32
   1   3 -13 3441.93 264.653  19
   1  -3 -13 2951.74 269.429  36
   1  -3 -12 125602. 2153.91  22
  -1   3  12 119774. 2143.70  32
  -1   3  12 123998. 2083.71  31
  -1  -3  12 125035. 2043.70  20
   1   3 -12 126194. 2088.08  19
  -1  -3  12 119268. 2148.81  28
   1   3 -12 124521. 2090.59  36
  -1  -3  12 128442. 2129.00   9
  -1  -3  12 119588. 2171.58  14
   1  -3 -12 121538. 2129.94  36
  -1   3  12 123981. 2173.59   9
  -1   3  11 4993.78 295.398  31
  -1   3  11 4617.05 316.205   9
   1  -3 -11 5097.50 322.883  22
  -1  -3  11 5440.15 297.686  20
   1   3 -11 5572.88 310.680  19
  -1  -3  11 5352.72 338.511  28
  -1   3  11 5034.04 319.861  32
  -1  -3  11 5416.63 318.659   9
  -1  -3  11 5618.29 353.041  14
   1   3 -11 5361.56 293.021  23
   1   3 -11 5559.50 295.893  12
   1  -3 -11 4936.70 314.000  36
  -1  -3  10 203020. 3104.76  14
  -1   3  10 200819. 3053.60  32
  -1   3  10 203967. 3085.25   9
  -1  -3  10 207142. 3020.42   9
  -1  -3  10 198498. 2968.90  20
   1  -3 -10 201830. 3087.75  22
  -1   3  10 205839. 2993.08  31
   1   3 -10 209141. 2969.62  12
   1  -3 -10 208885. 3053.00  36
  -1   3   9 4051.19 243.518  31
   1  -3  -9 4275.11 262.331  36
  -1  -3   9 3949.00 281.412  14
   1  -3  -9 3839.11 266.717  22
  -1   3   9 4291.31 273.993   9
  -1  -3   9 4054.41 246.614   9
   1   3  -9 3711.70 229.181  12
   1  -3  -9 4781.86 251.961  21
  -1  -3   9 3814.81 238.935  20
  -1   3   9 4141.26 262.933  32
  -1  -3   8 10096.3 380.381  20
  -1   3   8 10453.8 400.254  32
   1  -3  -8 9546.33 409.706  22
  -1   3   8 10134.1 373.997  31
   1  -3  -8 10001.9 355.068  21
   1   3  -8 10271.5 357.293  10
  -1   3   8 10073.8 406.565   9
  -1  -3   8 10108.6 421.562  14
  -1  -3   8 10625.6 377.645   9
   1  -3  -8 10186.9 389.033  36
   1  -3  -7 1283.04 134.333  21
  -1  -3   7 1244.60 140.116  20
  -1   3   7 1230.16 149.368  32
   1  -3  -7 1276.86 162.835  22
  -1  -3   7 1139.39 155.596  14
  -1   3   7 1130.50 127.617  31
   1   3  -7 1066.91 305.638   3
  -1  -3   7 1101.70 120.756   9
   1   3  -7 1582.51 260.277  62
   1  -3  -7 1312.67 142.060  36
  -1   3   6 3779.84 206.936  31
   1  -3  -6 3028.05 224.900  22
  -1  -3   6 2975.51 158.704  21
  -1   3   6 3200.04 208.434  32
   1  -3  -6 3019.07 438.575   3
  -1  -3   6 3097.27 201.505  20
  -1   3   6 2798.87 343.750  62
   1   3  -6 3249.26 340.765  62
   1   3  -6 2220.33 327.020   4
   1  -3  -6 3050.68 182.651  21
   1   3  -6 2902.58 425.951   3
  -1  -3   6 2972.18 221.993  14
   1  -3  -6 3286.72 385.533  62
   1   3  -5 11382.3 821.656   3
   1   3  -5 11350.1 589.320  62
   1  -3  -5 11105.3 522.629   1
  -1   3   5 12170.3 391.534  32
  -1   3   5 12662.4 659.495  62
  -1   3   5 11734.8 376.479  11
   1  -3  -5 12142.5 431.145  22
  -1   3   5 12008.7 833.719   3
   1  -3  -5 11728.7 670.010  62
  -1  -3   5 12159.4 423.881  14
   1  -3  -5 10718.5 821.272   3
  -1  -3   5 11242.5 379.510  20
   1   3  -5 11325.4 747.293   5
   1   3  -5 12053.0 718.347   4
   1  -3  -5 12336.8 366.956  21
  -1  -3   4 485459. 7248.60   2
   1   3  -4 491500. 6624.21  62
  -1  -3   4 469091. 6003.11  20
   1   3  -4 478455. 7255.63   2
   1   3  -4 465950. 7090.58   5
   1  -3  -4 477464. 5951.98  21
  -1   3   4 464650. 7502.73   3
  -1  -3   4 473185. 6076.16  14
  -1   3   4 474978. 5978.84  11
  -1   3   4 478721. 6625.15  62
   1   3  -4 478779. 6918.30   4
   1  -3  -4 462472. 7564.55   3
   1   3  -4 472776. 7604.41   3
   1  -3  -4 465843. 6695.06  62
   1  -3  -3 261676. 3369.58  21
  -1   3   3 265000. 3384.70  11
  -1  -3   3 255643. 4403.63   2
   1   3  -3 256992. 4389.50   2
   1   3  -3 267893. 4116.50   4
   1   3  -3 262140. 3919.74  62
   1  -3  -3 253921. 4825.36   3
   1   3  -3 254249. 4258.29   5
   1  -3  -3 262843. 3910.44  62
  -1  -3   3 254043. 3410.01  20
   1   3  -3 262340. 4868.81   3
  -1  -3   3 260417. 3473.07  14
  -1   3   3 258593. 4777.03   3
   1   3  -2 111564. 2829.04   3
  -1   3   2 108489. 1640.85  15
  -1   3   2 109303. 1626.84  11
  -1   3   2 105007. 2700.80   3
  -1  -3   2 108539. 1574.78  21
   1   3  -2 109125. 2064.72  62
  -1  -3   2 103111. 2357.07   2
   1   3  -2 108302. 2244.15   5
   1  -3  -2 107263. 2763.49   3
   1  -3  -2 112904. 1947.14  62
  -1   3   2 111513. 1637.46   2
  -1  -3   2 108568. 1719.32  14
   1  -3  -2 112810. 1635.19  21
  -1  -3   2 107093. 1658.13  20
   1   3  -2 114233. 2404.87   2
   1   3  -2 114050. 2123.67   4
  -1  -3   1 81.1434 123.410   2
   1  -3  -1 236.127 74.4976  62
  -1   3   1 200.181 117.458   1
   1  -3  -1 636.325 261.219   3
   1   3  -1 188.644 107.104   4
  -1   3   1 215.827 75.7056  15
   1   3  -1 755.290 170.467   2
   1  -3  -1 140.979 70.2621  21
  -1   3   1 184.762 199.417   3
  -1   3   1 278.025 91.8497   2
   1   3  -1 89.5601 236.364   3
  -1  -3   1 117.632 59.1281  21
  -1  -3   1 140.505 81.4668  20
   1  -3   0 92828.7 1493.75  62
   1  -3   0 90630.5 1426.16  21
   1   3   0 88377.9 2019.98   2
  -1   3   0 96731.6 1441.76  15
  -1   3   0 92791.6 1978.97   1
  -1   3   0 91620.7 2441.95   3
  -1  -3   0 90657.7 1452.23  20
  -1   3   0 98657.7 1441.42  18
   1  -3   0 91845.1 2519.15   3
  -1  -3   0 93199.1 1403.52  21
  -1  -3   0 89344.0 2034.61   2
   1   3   0 90493.6 2547.07   3
  -1  -3  -1 44022.0 1286.89   2
  -1  -3  -1 43755.0 794.170  21
   1   3   1 41460.9 1149.46  62
   1   3   1 38504.8 1265.57   2
  -1   3  -1 42582.4 1280.04   1
   1   3   1 42436.8 1666.94   3
   1  -3   1 43836.2 808.682  21
  -1   3  -1 43421.0 1586.50   3
  -1   3  -1 44740.5 813.384  18
   1   3   1 44231.9 850.506  16
   1  -3   1 42690.3 821.700  62
   1   3   1 43194.4 984.523   1
   1  -3   1 41415.9 1602.32   3
   1  -3   1 42719.2 821.983  62
  -1  -3  -1 42924.5 821.495  20
   1  -3   2 38582.4 1273.31   5
   1  -3   2 38022.1 802.077  62
  -1   3  -2 36659.3 1223.38   1
  -1   3  -2 37907.8 728.467   7
  -1  -3  -2 35790.5 713.730  21
  -1   3  -2 36759.2 734.320  18
  -1   3  -2 35966.0 1420.48   3
  -1  -3  -2 33310.9 1109.00   2
   1  -3   2 37799.4 746.887  14
   1  -3   2 33181.4 1433.24   3
  -1  -3  -2 35787.8 737.936  20
   1   3   2 34405.6 1095.83  62
   1   3   2 35620.9 799.400   1
   1  -3   2 35534.2 733.245  21
   1   3   2 34532.3 1511.61   3
   1   3   3 15295.1 1012.10   3
  -1  -3  -3 15614.9 723.768   2
   1  -3   3 15447.1 954.054   3
  -1   3  -3 15748.2 447.989   7
  -1   3  -3 16449.1 455.695  18
  -1   3  -3 16860.5 948.433   3
   1  -3   3 17103.3 477.252  14
   1   3   3 16094.7 762.657  62
  -1  -3  -3 16051.5 458.408  20
  -1   3  -3 16074.7 835.719   1
   1  -3   3 15894.1 850.027   5
   1  -3   3 16408.7 548.934  62
  -1  -3  -3 16499.9 446.259  21
   1  -3   3 16167.0 455.199  21
   1   3   4 656.296 191.936  62
  -1   3  -4 633.528 110.626   7
   1  -3   4 473.354 113.568  21
   1  -3   4 745.792 136.764  14
   1  -3   4 534.777 221.576   3
   1   3   4 723.616 117.817  16
  -1   3  -4 566.865 95.4458  17
  -1  -3  -4 597.421 112.018  20
   1   3   4 540.335 238.652   3
  -1  -3  -4 438.231 137.085   2
  -1  -3  -5 370.487 135.306   2
  -1   3  -5 411.199 99.6791  17
   1  -3   5 349.697 108.029  21
   1   3   5 528.919 109.405  16
  -1  -3  -5 551.922 106.430  30
  -1   3  -5 313.726 97.2207   7
  -1   3  -5 522.606 217.964   3
   1  -3   5 511.369 236.854   3
   1   3   5 595.814 102.678  31
   1  -3   5 431.046 123.108  14
   1   3   6 32597.3 732.611  31
  -1  -3  -6 33711.9 754.668  30
  -1   3  -6 31320.3 777.481   7
   1   3   6 32061.1 735.771  29
   1   3   6 30838.5 733.799  16
   1  -3   6 27806.2 751.353  21
  -1   3  -6 32637.0 1277.42   3
  -1   3  -6 30305.7 751.708  17
   1  -3   6 32461.1 791.046  14
   1  -3   6 29206.6 1339.88   3
  -1  -3  -6 33282.9 786.362  36
   1   3   7 32156.9 773.887  16
   1   3   7 33929.7 790.865  31
  -1   3  -7 32016.3 813.861  17
  -1   3  -7 32366.1 768.751  30
  -1   3  -7 34141.5 848.383   7
  -1  -3  -7 34372.3 829.212  36
   1   3   7 34758.4 786.518  29
   1  -3   7 34432.4 816.459  21
   1  -3   7 36651.1 869.525  14
  -1  -3  -7 35697.3 810.174  30
   1   3   8 112507. 1855.84  31
  -1  -3  -8 109569. 1904.38  36
   1  -3   8 115374. 1890.75  21
   1  -3   8 112539. 1944.04  14
  -1  -3  -8 113777. 1876.87  30
  -1   3  -8 106016. 1904.22  17
   1   3   8 112508. 1819.47  29
  -1   3  -8 114124. 1959.12   7
  -1   3  -8 112324. 1860.48  30
   1  -3   9 337259. 4811.79  14
  -1   3  -9 345437. 4671.31   8
  -1   3  -9 341220. 4805.90  17
  -1  -3  -9 336352. 4706.67  30
  -1   3  -9 335337. 4821.68   7
   1   3   9 345530. 4642.17  29
  -1  -3  -9 342767. 4770.70  36
   1   3   9 336217. 4700.28  31
  -1   3  -9 344196. 4727.31  30
  -1  -3 -10 260.444 125.121  36
  -1   3 -10 276.217 128.870  17
  -1   3 -10 271.776 91.1312  30
  -1   3 -10 397.524 141.124   7
  -1  -3 -10 430.038 134.043  30
   1   3  10 716.818 141.910  31
   1   3  10 346.086 94.1420  29
  -1   3 -10 406.432 101.461   8
   1  -3  10 193.481 143.629  14
  -1   3 -11 1575.42 184.832   8
  -1   3 -11 1725.74 224.144   7
  -1  -3 -11 1638.41 198.290  30
   1   3  11 1391.62 191.357  31
  -1   3 -11 1831.69 210.683  30
  -1   3 -11 1836.98 227.684  17
   1  -3  11 1398.19 223.846  14
  -1  -3 -11 1560.49 202.173  36
  -1   3 -12 65932.5 1499.57  17
  -1  -3 -12 66545.9 1439.52  30
  -1   3 -12 65854.1 1507.25   7
   1  -3  12 64642.7 1500.49  14
   1   3  12 66910.3 1418.02  31
  -1  -3 -12 65752.2 1464.87  36
  -1   3 -12 70315.5 1466.57  30
   1   3  13 7366.67 426.822  31
  -1   3 -13 8164.14 456.028  30
  -1   3 -13 7772.54 467.489   7
  -1  -3 -13 7324.48 431.123  30
  -1   3 -13 8710.96 489.511  17
   1  -3  13 7598.62 468.990  14
  -1  -3 -13 7894.91 461.326  36
  -1   3 -13 8626.16 443.790   8
  -1   3 -14 21624.9 811.251   7
   1   3  14 19808.4 734.584  31
  -1   3 -14 22624.2 831.029  17
   1  -3  14 22954.5 851.282  14
  -1  -3 -14 19655.0 745.102  30
  -1  -3 -14 20160.2 767.831  36
  -1   3 -14 20928.8 768.014  30
  -1   3 -15 2209.75 271.668   7
   1   3  15 2152.23 260.863  31
  -1   3 -15 2166.61 273.544  27
  -1  -3 -15 1781.11 239.254  36
  -1   3 -15 2364.93 270.313  30
   1  -3  15 2536.71 302.433  14
  -1  -3 -15 2162.16 264.291  30
  -1   3 -15 2426.05 287.503  17
  -1  -3 -16 3550.17 334.541  36
   1   3  16 3977.79 343.497  31
  -1   3 -16 3691.73 339.391  30
  -1   3 -16 3589.70 350.505   7
  -1   3 -16 3446.84 345.740  27
   1  -3  16 3456.10 343.307  14
  -1  -3 -16 3867.60 347.542  30
  -1   3 -16 3793.35 353.816  17
  -1  -3 -17 1713.04 246.227  30
  -1   3 -17 1746.37 252.675   7
   1  -3  17 2233.57 300.237  14
   1   3  17 1748.32 250.500  31
  -1  -3 -17 1767.32 255.059  36
  -1   3 -17 1639.07 243.560  30
  -1   3 -17 1966.14 261.452  27
  -1   3 -17 2324.43 298.304  17
  -1  -3 -18 50881.6 1405.55  36
   1   3  18 49882.0 1364.98  31
  -1   3 -18 53537.1 1436.56   7
   1  -3  18 53517.7 1380.51  45
  -1   3 -18 53802.8 1448.81  27
  -1  -3 -18 51422.0 1373.99  48
  -1   3 -18 53252.0 1405.48  30
   1  -3  18 50946.9 1385.77  61
   1  -3  18 47508.0 1328.35  57
   1  -3  18 54603.7 1483.22  14
   1   3  18 52813.5 1375.99  57
  -1  -3 -18 50539.3 1375.13  30
   1  -3  19-97.2704 182.188  45
  -1  -3 -19 229.166 159.502  30
   1  -3  19-111.926 151.400  61
  -1   3 -19 64.7853 129.590  30
  -1   3 -19-4.41085 115.342   7
  -1  -3 -19 80.5011 117.661  36
  -1   3 -19 82.1833 125.260  27
  -1  -3 -19-77.5760 81.6351  21
   1  -3  19 146.273 143.286  14
  -1  -3 -19-7.21119 125.459  48
   1   3  19 198.250 153.675  57
   1  -3  19 74.8243 118.210  57
   1   3  19 103.224 135.945  31
  -1  -3 -20 36862.2 1128.34  48
   1  -3  20 35644.3 1107.72  45
   1  -3  20 36550.7 1122.76  61
  -1   3 -20 37212.3 1171.83  27
   1  -3  20 34728.3 1090.68  57
   1   3  20 36127.6 1094.38  57
  -1  -3 -20 34433.0 1114.98  30
  -1  -3 -20 35922.1 1154.86  36
  -1   3 -20 37268.2 1148.08  30
  -1  -3 -21 8814.64 514.905  48
   1  -3  21 8532.82 513.718  61
   1   3  21 8820.94 507.518  57
   1  -3  21 8357.52 501.348  57
   1   3  21 8324.94 495.806  43
   1  -3  21 8439.13 506.909  45
   1  -3  22 285.539 140.503  61
   1  -3  22 174.365 139.680  45
   1   3  22 338.495 141.623  43
  -1  -3 -22 434.271 143.510  48
   1   3  22 206.058 103.278  57
   1  -3  22 316.067 149.907  57
   1  -3  23 22898.4 836.880  61
   1   3  23 23379.6 799.000  43
  -1  -3 -23 25052.3 840.893  48
   1  -3  23 25111.3 841.599  45
   1  -3  23 23589.6 822.317  57
   1   3  23 24461.3 807.840  57
  -1   3 -24 329.662 134.556  48
   1   3  24 189.941 107.423  43
   1  -3  24 353.851 142.850  45
  -1  -3 -24 418.749 133.798  48
   1  -3  24 378.680 135.992  57
   1   3  24 578.052 145.181  57
  -1  -3 -25 3528.40 277.128  48
  -1   3 -25 3565.38 276.966  48
   1  -3  25 3526.11 278.384  45
   1   3  25 3813.61 274.951  57
   1   3  25 3503.34 263.378  43
  -1  -3 -26 4651.10 286.153  48
   1  -3  26 4021.27 266.898  45
   1   3  26 3955.46 252.673  57
  -1   3 -26 3991.54 262.359  48
   1   3  26 3925.14 249.672  43
  -1  -3 -27 46.1583 66.4858  48
   1   4 -27 4503.81 256.293  54
  -1  -4  27 5136.31 288.348  45
  -1   4  27 5251.95 273.941  43
   1  -4 -27 5399.44 269.996  54
  -1  -4  26-117.641 119.986  45
  -1   4  26 112.301 97.1533  43
   1  -4 -26 94.0536 89.6013  54
  -1  -4  25 1987.39 231.921  45
   1  -4 -25 2516.29 234.118  54
  -1   4  25 2362.56 234.379  43
   1  -4 -25 2381.07 218.634  48
   1  -4 -24 2220.33 226.235  48
  -1  -4  24 2831.33 288.049  45
  -1   4  24 2275.27 245.876  43
   1  -4 -24 2529.17 258.755  54
   1  -4 -23 228.810 125.851  54
   1  -4 -23 297.017 121.425  48
  -1  -4  23 334.174 153.687  45
  -1   4  23 93.8923 125.783  43
  -1   4  23 176.245 98.5808  58
   1  -4 -22 6909.27 444.752  54
   1  -4 -22 7210.99 440.313  48
  -1  -4  22 7047.20 464.193  45
  -1   4  22 7454.45 459.058  43
  -1  -4  22 7163.87 444.124  47
  -1  -4  21 1121.81 223.885  45
   1  -4 -21 1256.61 208.370  54
   1  -4 -21 1672.54 230.945  48
  -1   4  21 1186.10 207.068  43
  -1  -4  21 1181.80 202.044  47
   1  -4 -20 27914.3 938.548  48
  -1  -4  20 25208.1 923.835  45
  -1   4  20 25971.9 921.407  43
   1   4 -20 26167.5 944.021  30
   1  -4 -20 27073.8 967.217  36
  -1  -4  20 26436.7 917.178  47
   1  -4 -20 27255.8 944.820  54
   1  -4 -19 115047. 2300.89  36
   1  -4 -19 112812. 2224.63  48
  -1   4  19 111254. 2245.76  43
  -1  -4  19 109258. 2243.53  45
  -1  -4  19 110216. 2225.11  47
   1   4 -19 112494. 2295.18  17
   1   4 -19 108338. 2267.42  30
   1   4 -19 113571. 2272.86   8
   1  -4 -19 113687. 2276.74  54
   1   4 -18 28293.9 970.096   8
   1  -4 -18 27613.8 956.105  54
  -1   4  18 27681.9 927.928  31
  -1   4  18 28670.1 991.265  49
   1  -4 -18 27378.5 934.677  48
  -1  -4  18 26377.2 940.793  45
   1   4 -18 27575.2 976.735  17
   1   4 -18 27661.2 964.106  30
  -1  -4  18 25240.9 912.888  47
  -1   4  18 27577.4 951.460  59
   1  -4 -18 26767.7 955.913  36
  -1   4  18 27280.9 949.969  43
  -1  -4  17 10877.6 592.505  28
  -1   4  17 11418.1 574.050  31
   1   4 -17 11815.9 599.735   8
   1   4 -17 10992.8 597.930  17
   1   4 -17 12097.1 579.179  36
   1  -4 -17 11651.7 601.458  36
   1   4 -17 11121.2 592.398  30
   1   4 -16 1497.47 216.186   8
  -1  -4  16 1803.92 250.461  28
  -1  -4  16 1561.24 247.076  14
  -1   4  16 1669.83 226.060  31
   1  -4 -16 1533.38 220.336  36
   1   4 -16 1202.45 215.973  30
   1   4 -16 1444.46 198.975  36
  -1   4  15 3964.21 344.622  32
   1  -4 -15 3796.01 328.930  36
   1   4 -15 3804.96 310.857  36
  -1   4  15 4019.03 325.631  31
  -1  -4  15 3971.64 344.020  28
  -1  -4  15 3918.58 358.718  14
   1   4 -15 3993.27 335.535   8
   1  -4 -14 13952.5 616.083  36
  -1   4  14 15179.5 654.474  32
   1   4 -14 14954.5 587.166  19
   1   4 -14 15191.9 606.354  36
  -1   4  14 13954.2 596.674  31
  -1  -4  14 14341.2 660.681  14
   1   4 -14 15018.0 623.797   8
  -1  -4  14 14243.5 635.096  28
  -1   4  13 5449.37 365.297  31
  -1   4  13 5620.66 380.564  32
   1   4 -13 5529.97 353.207  36
  -1  -4  13 5253.02 370.679  28
   1  -4 -13 6250.81 404.613  22
  -1  -4  13 5827.80 408.357  14
   1   4 -13 6144.93 359.166  19
   1  -4 -13 5951.66 380.562  36
   1   4 -13 5565.29 364.845   8
  -1   4  12 2535.10 237.057  31
   1   4 -12 2479.81 226.100  19
   1  -4 -12 2401.13 241.107  36
   1  -4 -12 2197.30 241.645  22
  -1   4  12 2405.05 246.023  32
  -1  -4  12 2594.82 271.619  14
  -1  -4  12 2703.25 267.281  28
  -1  -4  11 1389.86 175.870  20
   1  -4 -11 993.069 177.227  22
  -1  -4  11 1244.21 185.215  28
   1  -4 -11 1139.69 164.264  36
  -1   4  11 1002.66 166.129  32
   1   4 -11 1203.78 161.736  19
  -1   4  11 1104.04 158.549  31
  -1  -4  11 823.651 174.944  14
  -1   4  10 10270.6 458.053  32
  -1  -4  10 8666.66 451.856  14
  -1  -4  10 8840.37 402.062  20
   1  -4 -10 8676.80 393.411  21
  -1   4  10 9191.08 414.201  31
   1  -4 -10 8887.85 420.345  36
   1  -4 -10 9459.17 469.564  22
  -1  -4   9 4753.26 284.802  20
  -1   4   9 4373.32 292.058  32
   1  -4  -9 5023.91 287.151  21
  -1   4   9 4615.41 283.314  31
  -1  -4   9 4766.78 330.320  14
   1  -4  -9 4730.05 329.089  22
   1  -4  -9 4808.77 292.363  36
  -1   4   8 289.804 101.298  31
  -1  -4   8 406.812 139.548  14
   1  -4  -8 187.521 84.7882  36
  -1   4   8 399.464 113.066  32
  -1  -4   8 280.749 104.278  20
   1  -4  -8 158.246 120.723  22
   1  -4  -8 242.987 83.4395  21
   1  -4  -7 159740. 2385.90  21
   1  -4  -7 157124. 2548.88  22
  -1   4   7 156454. 2433.26  32
  -1  -4   7 156062. 2400.84  20
   1  -4  -7 157681. 2394.41  36
  -1  -4   7 159921. 2531.25  14
  -1   4   7 158495. 2395.24  31
  -1  -4   6 213383. 3202.84  14
  -1   4   6 216189. 3084.22  31
  -1  -4   6 211544. 3092.29  20
  -1   4   6 217647. 3117.31  32
   1  -4  -6 219239. 3068.40  36
   1  -4  -6 219163. 3077.55  21
  -1   4   6 215765. 3099.93  11
   1  -4  -6 216595. 3245.10  22
  -1  -4   6 215772. 2990.03  21
  -1   4   5 100528. 1655.31  32
   1  -4  -5 100295. 1625.13  21
   1  -4  -5 98506.0 1765.73  22
  -1   4   5 103252. 1640.64  31
  -1   4   5 100904. 1639.78  11
  -1  -4   5 97208.3 1554.42  21
  -1  -4   5 97574.7 1723.06  14
  -1  -4   5 98916.8 1643.64  20
  -1   4   4 96769.2 1560.50  32
   1   4  -4 86439.0 2327.17   5
  -1  -4   4 94157.9 1475.23  21
  -1  -4   4 92736.0 1557.98  20
  -1  -4   4 97511.9 1645.35  14
  -1  -4   4 93655.4 1574.95  24
   1  -4  -4 92450.5 1659.56  22
  -1   4   4 90985.8 1534.39  11
   1  -4  -4 88284.1 1513.16  21
  -1   4   3 59198.8 1119.97  11
  -1  -4   3 62646.7 1162.78  20
   1  -4  -3 60639.4 1242.11  22
  -1  -4   3 63407.9 1089.56  21
  -1   4   3 63826.6 1151.62  32
   1  -4  -3 62420.1 1132.52  21
  -1  -4   3 64531.9 1163.77  24
   1  -4  -2 3891.91 231.120  21
  -1  -4   2 4053.71 215.184  21
   1   4  -2 3687.77 418.056   2
  -1  -4   2 3995.24 243.631  20
  -1  -4   2 3588.18 406.014   2
  -1   4   2 4015.12 225.957  11
  -1   4   2 3773.59 226.447  15
   1   4  -2 3767.94 185.550  11
  -1  -4   2 3901.65 228.901  24
   1  -4  -2 4125.31 268.995  22
  -1   4   2 3829.04 223.576  32
  -1  -4   1 7371.25 328.911  20
   1   4  -1 6765.87 254.807  11
   1  -4  -1 7185.52 345.681  22
  -1  -4   1 7541.75 311.133  24
   1   4  -1 6930.13 529.845   2
  -1   4   1 7127.15 305.457  32
   1  -4  -1 7103.26 287.791  14
  -1   4   1 7069.84 303.312  15
  -1  -4   1 7243.02 289.997  21
  -1  -4   1 6999.86 546.022   2
   1  -4  -1 8484.44 329.958  21
   1   4   0 1450.29 120.762  11
   1  -4   0 1085.18 154.267  22
   1  -4   0 1117.40 220.102   5
   1  -4   0 1066.11 128.001  14
   1  -4   0 1006.34 133.820  21
  -1   4   0 1055.31 123.467  18
  -1  -4   0 1314.52 237.370   2
  -1   4   0 1268.28 140.295  15
   1  -4   0 1136.34 126.626  26
  -1  -4   0 1160.63 148.805  20
  -1  -4   0 1523.22 141.828  21
  -1   4  -1 46218.1 907.355  18
   1   4   1 45027.7 870.633  31
  -1  -4  -1 45896.7 946.162  20
   1  -4   1 45103.1 1484.84   5
   1   4   1 46897.6 845.491  11
  -1   4  -1 45778.9 894.213  33
   1  -4   1 45972.5 964.393  22
  -1   4  -1 45203.6 907.156  15
  -1   4  -1 42424.3 1377.96   1
   1  -4   1 45727.7 884.336  26
   1  -4   1 45367.0 908.997  14
  -1  -4  -1 45628.3 894.660  21
   1  -4   1 44549.4 903.588  21
  -1   4  -2 97869.9 1630.87  18
   1  -4   2 104000. 2525.62   5
  -1   4  -2 104029. 1601.46   7
   1  -4   2 101020. 1678.42  22
   1  -4   2 102773. 1595.96  26
   1   4   2 99910.1 1604.12  31
  -1  -4  -2 100943. 1622.95  21
  -1  -4  -2 101498. 1633.04  30
  -1  -4  -2 98727.0 1678.88  20
  -1   4  -2 105184. 1647.96  33
   1  -4   2 104387. 1667.54  14
   1  -4   2 103680. 1651.18  21
  -1   4  -2 95264.2 2352.53   1
  -1   4  -3 113.911 76.2021  18
  -1  -4  -3 331.594 107.425  21
  -1   4  -3 229.079 83.9943   7
   1   4   3 201.588 81.0115  31
   1  -4   3 284.837 78.4167  26
  -1  -4  -3 69.9901 68.5258  30
   1  -4   3 232.646 108.956  14
   1   4   3 185.460 106.410  16
  -1   4  -3 285.917 98.9497  33
   1  -4   3 105.273 88.5261  21
  -1  -4  -3 102.569 109.018  20
  -1   4  -4 56846.7 1092.62   7
  -1   4  -4 55793.9 1096.17  18
   1   4   4 54981.6 1063.35  31
  -1   4  -4 58319.0 1099.89  27
   1   4   4 56034.5 1117.29  16
   1  -4   4 56051.8 1022.73  26
  -1  -4  -4 56411.5 1081.87  30
   1  -4   4 55335.9 1128.37  14
  -1  -4  -4 52601.0 1101.63  20
  -1  -4  -4 57946.5 1092.49  21
   1  -4   4 54637.5 1097.38  21
   1   4   5 39222.9 862.395  31
  -1  -4  -5 39011.7 876.241  21
  -1   4  -5 40895.1 905.437   7
  -1   4  -5 40308.2 907.875  27
   1  -4   5 38452.0 917.187  14
   1   4   5 37913.0 890.202  16
  -1  -4  -5 38490.5 861.714  30
   1  -4   5 41812.3 909.632  21
  -1  -4  -6 183593. 2662.58  30
  -1  -4  -6 178514. 2668.65  21
   1  -4   6 180534. 2749.74  14
  -1   4  -6 174786. 2662.12  17
   1   4   6 174120. 2670.04  16
  -1   4  -6 174532. 2700.44   7
   1   4   6 176792. 2641.63  31
   1  -4   6 170457. 2699.33  21
  -1   4  -6 175973. 2725.00  27
   1   4   7 45987.0 1005.83  29
   1   4   7 43164.7 981.696  31
   1  -4   7 46635.8 1083.04  14
  -1  -4  -7 46611.8 1004.84  30
   1   4   7 42613.0 994.849  16
  -1   4  -7 45541.4 1056.60   7
   1  -4   7 46588.8 1044.90  21
  -1  -4  -7 46858.0 1017.60  21
  -1   4  -7 45136.7 1028.21  17
  -1  -4  -8 26054.4 730.875  21
  -1   4  -8 25240.0 754.156  17
   1  -4   8 25537.0 783.380  14
   1   4   8 25944.2 717.676  29
   1   4   8 24812.8 719.401  16
  -1  -4  -8 25766.6 722.516  30
  -1   4  -8 25703.4 773.534   7
   1  -4   8 24149.2 738.401  21
   1   4   8 25071.7 718.412  31
  -1  -4  -9 25438.0 737.544  30
  -1  -4  -9 25292.4 734.910  21
   1   4   9 23922.4 721.145  31
  -1  -4  -9 23688.0 760.474  36
   1  -4   9 23437.3 782.204  14
  -1   4  -9 23752.6 769.637   7
   1  -4   9 24142.7 743.595  21
   1   4   9 24518.7 703.863  29
  -1   4  -9 24367.4 762.070  17
   1   4  10 22176.1 717.683  31
  -1   4 -10 23458.7 773.475  17
  -1  -4 -10 23377.8 772.991  36
   1   4  10 22564.6 682.385  29
  -1  -4 -10 23464.9 723.966  30
   1  -4  10 21406.1 773.542  14
  -1  -4 -10 22805.4 718.408  21
  -1   4 -10 21513.0 751.941   7
  -1  -4 -11 11219.1 506.321  21
   1   4  11 11375.8 514.414  31
  -1   4 -11 12096.5 558.645  17
   1  -4  11 11350.6 569.510  14
  -1   4 -11 11667.5 562.988   7
  -1  -4 -11 11631.8 515.107  30
  -1  -4 -11 10888.0 537.177  36
  -1  -4 -12 71.0969 89.8007  30
  -1  -4 -12 94.2110 120.472  36
  -1   4 -12 474.689 156.588  17
  -1   4 -12 119.036 123.366   7
   1   4  12 8.83222 108.301  31
   1  -4  12 4.18169 132.682  14
  -1  -4 -12 102.235 110.665  21
  -1  -4 -13 51043.9 1259.78  21
   1   4  13 51071.0 1267.93  31
  -1   4 -13 51126.7 1354.66  27
  -1   4 -13 51787.8 1339.04  17
   1  -4  13 52077.8 1366.61  14
  -1  -4 -13 49094.6 1310.82  36
  -1   4 -13 51187.2 1343.94   7
  -1  -4 -13 52324.4 1276.98  30
  -1   4 -13 52824.4 1285.75  30
  -1   4 -14 32238.5 983.659  30
   1   4  14 31699.6 981.658  31
  -1   4 -14 33570.7 1053.61  17
  -1  -4 -14 32563.9 985.202  30
   1  -4  14 32102.1 1051.18  14
  -1   4 -14 30796.2 1025.74   7
  -1  -4 -14 30960.6 1017.32  36
  -1  -4 -14 31711.7 958.748  21
  -1   4 -14 30799.4 1032.20  27
  -1   4 -15 61081.3 1551.90  17
  -1   4 -15 60084.1 1478.03  30
  -1  -4 -15 64116.3 1502.76  30
  -1   4 -15 62049.6 1562.26   7
  -1   4 -15 62463.2 1574.58  27
  -1  -4 -15 64800.5 1483.68  21
   1   4  15 62193.1 1483.44  31
   1  -4  15 61608.8 1571.97  14
  -1  -4 -15 61383.8 1544.90  36
  -1   4 -16 57901.8 1512.66  27
  -1   4 -16 59532.7 1463.73  30
  -1  -4 -16 55150.5 1469.90  36
   1   4  16 57007.3 1430.54  31
  -1  -4 -16 59961.5 1452.48  30
  -1   4 -16 57250.2 1499.17  17
  -1  -4 -16 57854.0 1412.69  21
  -1   4 -16 56789.5 1493.64   7
  -1  -4 -17 3701.36 336.514  21
   1   4  17 3431.99 342.043  44
   1   4  17 2927.72 310.358  31
  -1  -4 -17 3171.56 331.896  36
   1  -4  17 4176.23 365.337  45
  -1   4 -17 3580.50 359.024   7
   1   4  17 3174.20 315.569  57
   1   4  17 3567.01 328.505  46
  -1   4 -17 3874.82 371.584  27
  -1   4 -17 3801.27 350.528  30
   1  -4  17 3725.77 343.124  61
   1  -4  17 3793.00 375.292  14
  -1  -4 -17 3460.19 329.195  30
  -1  -4 -17 3444.38 331.399  48
  -1   4 -17 4065.49 370.712  17
  -1  -4 -18 52771.2 1413.99  21
   1   4  18 56756.3 1466.69  31
  -1  -4 -18 57156.7 1460.40  48
  -1   4 -18 58272.7 1477.04  30
   1   4  18 56942.6 1422.67  57
   1  -4  18 56258.7 1446.58  45
   1   4  18 55646.7 1450.55  44
   1  -4  18 55969.6 1554.89  14
  -1   4 -18 54157.0 1492.29  27
   1  -4  18 57349.1 1475.21  61
  -1   4 -18 57234.9 1510.04   7
   1   4  18 56049.6 1430.44  46
  -1   4 -19 56.4151 126.975  30
  -1  -4 -19 328.286 136.070  48
   1  -4  19-26.7118 164.869  45
   1  -4  19 51.2803 135.731  61
   1   4  19 195.118 128.324  31
   1   4  19-80.7988 168.521  44
   1   4  19-0.52950 121.879  57
  -1   4 -19 260.519 127.885  27
   1  -4  19 142.044 118.611  57
   1  -4  20 375.516 179.381  45
  -1  -4 -20 287.443 141.239  48
   1   4  20 147.749 119.673  57
   1  -4  20 108.382 140.386  61
   1  -4  20 585.066 163.661  57
   1   4  20 624.544 178.083  44
   1   4  21 47211.7 1255.35  43
  -1  -4 -21 46426.7 1256.48  48
   1  -4  21 46855.6 1274.81  45
   1   4  21 48669.6 1241.70  44
   1   4  21 48148.2 1224.25  57
   1  -4  21 47163.5 1264.94  61
   1  -4  21 47188.6 1256.48  57
   1  -4  22 516.352 179.760  45
   1   4  22 354.222 140.494  43
   1  -4  22 786.506 165.844  57
   1  -4  22 527.575 179.548  61
   1   4  22 340.367 128.861  57
  -1  -4 -22 443.751 157.026  48
   1  -4  23 6803.79 423.361  45
   1   4  23 6696.08 406.420  43
   1   4  23 7679.08 411.812  57
  -1  -4 -23 7350.02 425.194  48
   1  -4  24 6967.78 401.008  45
   1   4  24 6664.23 376.582  43
  -1  -4 -24 7017.08 388.329  48
   1   4  25 4737.64 286.277  43
   1  -4  25 4088.52 290.119  45
  -1   4 -25 3714.56 264.481  48
  -1  -4 -25 4627.45 291.336  48
   1   4  26 4216.81 241.510  43
  -1  -4 -26 4503.32 253.853  48
   1  -4  26 3991.31 252.791  45
  -1  -5  26 2669.77 213.279  45
  -1   5  26 3322.73 220.883  43
   1  -5 -26 2873.66 197.934  54
   1  -5 -25 14148.8 506.723  54
  -1  -5  25 14172.8 531.739  45
  -1   5  25 13743.4 505.042  43
   1  -5 -25 13884.4 476.838  48
  -1  -5  24 428.377 123.063  45
   1  -5 -24 564.107 120.797  48
  -1   5  24 635.783 137.392  43
   1  -5 -24 533.570 134.788  54
  -1   5  24 434.589 113.631  58
   1  -5 -23 3522.61 283.998  48
  -1   5  23 3030.73 273.621  43
  -1  -5  23 2895.20 290.015  45
   1  -5 -23 3478.03 289.465  54
  -1   5  23 3021.73 259.527  58
  -1  -5  22 8329.03 480.436  45
   1  -5 -22 7408.13 434.685  48
  -1  -5  22 7944.83 443.569  47
  -1   5  22 7463.65 443.491  43
   1  -5 -22 8194.84 464.094  54
  -1  -5  21 52.1966 152.040  45
   1  -5 -21 132.098 134.810  54
  -1   5  21 4.91839 127.877  49
  -1  -5  21-23.1238 131.312  47
  -1   5  21 285.139 135.028  43
   1  -5 -21-118.901 119.125  48
   1  -5 -20 213.428 107.003  48
  -1  -5  20 339.614 156.424  47
  -1   5  20 386.883 133.890  43
  -1  -5  20 263.777 152.847  45
  -1   5  20 436.794 160.586  49
   1  -5 -20 318.031 141.858  54
  -1  -5  19-53.7221 129.963  45
   1  -5 -19 250.555 134.702  48
  -1  -5  19 270.846 139.277  47
   1   5 -19-107.133 176.271  30
  -1   5  19 135.311 108.376  43
  -1   5  19 140.938 117.247  49
   1  -5 -19 91.1563 88.6057  36
   1  -5 -19-80.9920 137.482  54
   1   5 -18 1959.55 258.336  30
  -1   5  18 2066.21 281.139  49
  -1   5  18 1743.69 247.500  43
   1  -5 -18 1692.83 248.794  36
   1  -5 -18 2017.16 261.893  54
  -1   5  18 1643.86 252.778  59
  -1  -5  18 1759.18 258.694  47
  -1   5  18 1522.16 237.208  31
  -1  -5  18 1719.95 265.682  45
   1  -5 -18 2149.59 258.095  48
  -1  -5  18 970.099 214.893  42
  -1   5  17 77091.4 1732.44  31
  -1  -5  17 72935.9 1760.96  42
  -1  -5  17 78081.5 1785.38  28
   1   5 -17 72787.1 1758.56  30
  -1   5  17 75225.5 1747.06  59
   1   5 -17 77780.5 1754.46   8
   1  -5 -17 76982.4 1777.49  36
  -1  -5  17 75717.8 1844.02  14
   1   5 -17 80206.8 1812.96  17
  -1   5  17 77238.2 1821.28  49
  -1   5  17 77775.4 1753.89  43
  -1  -5  17 75664.3 1742.82  45
   1  -5 -17 74361.2 1726.49  54
  -1  -5  17 75250.7 1738.11  47
   1  -5 -17 76193.6 1729.25  48
   1   5 -16 14577.9 688.459  17
  -1  -5  16 13135.5 653.576  28
   1   5 -16 12014.5 646.380  30
  -1   5  16 14061.4 646.323  31
   1  -5 -16 13935.9 664.654  36
  -1  -5  16 14411.4 716.645  14
   1   5 -16 14378.2 662.839   8
  -1  -5  15 25585.9 907.051  28
  -1   5  15 25889.7 916.838  32
   1  -5 -15 24854.3 894.210  36
  -1  -5  15 24812.1 953.894  14
   1   5 -15 25770.6 888.174   8
  -1   5  15 25996.1 880.610  31
  -1   5  14 64903.9 1481.24  31
   1  -5 -14 64203.1 1521.80  36
  -1  -5  14 62542.1 1519.05  28
  -1   5  14 64812.6 1534.49  32
   1   5 -14 65663.3 1511.54   8
  -1  -5  14 63525.4 1594.62  14
  -1   5  13 33061.1 1007.42  32
   1   5 -13 32839.3 971.997   8
  -1  -5  13 32514.3 1060.86  14
   1  -5 -13 33678.9 1052.39  22
   1  -5 -13 33111.4 999.764  36
  -1  -5  13 33124.1 1007.19  28
  -1   5  13 33004.4 977.961  31
  -1   5  12 4154.72 322.004  31
  -1  -5  12 3699.40 312.462  28
  -1   5  12 3388.57 302.682  32
  -1  -5  12 4062.69 367.114  14
   1  -5 -12 3663.72 339.369  22
   1  -5 -12 3350.62 299.561  36
  -1  -5  11 36648.8 1095.16  14
   1  -5 -11 37627.5 1020.85  36
  -1   5  11 36371.3 985.973  31
   1  -5 -11 39837.1 995.089  21
  -1  -5  11 36522.0 1028.59  28
   1  -5 -11 38590.4 1107.67  22
  -1   5  11 38777.3 1041.48  32
   1  -5 -10 39.5991 119.532  22
   1  -5 -10 71.4321 89.4171  21
  -1   5  10 205.761 116.977  32
  -1  -5  10-141.249 141.582  14
   1  -5 -10 89.6168 82.4118  36
  -1  -5  10 61.8923 98.3271  20
  -1   5  10 151.518 101.633  31
  -1  -5   9 8025.35 399.669  20
  -1   5   9 7036.42 375.901  31
   1  -5  -9 7482.73 383.003  21
  -1  -5   9 7235.46 444.387  14
   1  -5  -9 6841.52 436.393  22
   1  -5  -9 7219.29 388.618  36
  -1   5   9 7513.84 402.454  32
  -1  -5   8 52971.1 1149.83  20
   1  -5  -8 51417.8 1133.20  21
  -1   5   8 52357.8 1144.97  31
   1  -5  -8 51283.9 1136.11  36
  -1  -5   8 48923.2 1233.34  14
  -1   5   8 52642.6 1168.92  32
   1  -5  -8 51579.2 1271.84  22
  -1   5   7 16605.7 584.798  32
  -1   5   7 17021.5 577.530  31
  -1  -5   7 17246.7 649.735  14
   1  -5  -7 16349.7 655.314  22
   1  -5  -7 17799.7 584.785  21
  -1  -5   7 16401.7 572.592  20
  -1   5   6 71288.4 1398.21  11
  -1   5   6 72517.4 1395.60  31
  -1  -5   6 71077.8 1399.81  20
  -1   5   6 76406.4 1432.62  32
  -1  -5   6 72946.2 1509.69  14
   1  -5  -6 75095.1 1409.39  21
  -1  -5   6 74254.4 1338.45  21
   1  -5  -6 73022.7 1549.68  22
  -1   5   5 259884. 3748.56  31
   1  -5  -5 263718. 3957.79  22
  -1  -5   5 259295. 3896.75  14
  -1   5   5 264723. 3769.73  32
  -1  -5   5 264031. 3784.31  20
   1  -5  -5 260328. 3752.67  21
  -1   5   5 259896. 3758.16  11
  -1  -5   5 276888. 3689.29  21
   1  -5  -4 48516.5 1037.42  21
  -1  -5   4 51231.3 1006.51  21
  -1   5   4 46628.0 1026.15  31
  -1   5   4 46428.3 1027.95  11
  -1  -5   4 50825.0 1075.85  20
   1  -5  -4 48611.6 1164.51  22
  -1   5   4 50721.1 1057.54  32
  -1  -5   4 49001.0 1139.57  14
  -1  -5   3 38643.0 914.860  20
  -1  -5   3 41237.7 869.239  21
  -1   5   3 37054.6 878.961  11
  -1  -5   3 39583.9 982.249  14
   1  -5  -3 36428.7 975.512  22
  -1  -5   3 41071.0 908.019  24
   1  -5  -3 38467.8 884.508  21
  -1   5   3 37892.3 883.436  32
  -1  -5   2 2489.73 193.699  21
  -1   5   2 2069.20 189.623  11
   1  -5  -2 1995.78 189.480  21
   1  -5  -2 1738.72 208.313  22
  -1   5   2 1857.79 176.760  15
  -1  -5   2 2188.21 190.109  24
  -1  -5   2 1908.91 199.559  20
  -1   5   2 1842.63 178.022  32
   1  -5  -1 46226.7 986.482  21
  -1   5   1 43888.4 958.231  11
  -1   5   1 46650.9 974.896  15
   1   5  -1 46884.7 906.959  11
  -1  -5   1 45717.1 966.432  24
  -1   5   1 46867.5 988.838  32
   1  -5  -1 44348.0 1070.74  22
  -1  -5   1 45352.8 950.583  21
  -1  -5   1 44481.6 1002.79  20
  -1  -5   0 3743.47 236.508  21
  -1  -5   0 3412.26 255.949  20
   1   5   0 3748.18 219.359  11
  -1   5   0 3692.90 247.371  15
  -1  -5   0 3643.68 238.070  24
  -1   5   0 3522.53 234.983  32
   1  -5   0 3133.82 259.738  22
   1  -5   0 3296.52 246.403  21
   1  -5   0 3291.80 230.842  14
   1   5   0 4039.83 240.980  31
  -1   5  -1 32692.1 769.685  18
   1   5   1 33277.3 740.547  11
  -1  -5  -1 31934.8 772.314  21
  -1   5  -1 32092.6 787.228  15
   1  -5   1 33749.5 818.689  14
  -1   5  -1 33126.3 772.319  33
   1   5   1 33701.9 774.030  31
  -1  -5  -1 33488.4 793.819  24
  -1  -5  -1 32301.6 832.316  20
   1  -5   1 30237.3 793.409  21
   1   5   2 35788.7 897.404  16
   1   5   2 34872.0 814.219  31
  -1  -5  -2 34558.6 883.252  20
  -1   5  -2 36685.0 838.834  18
   1  -5   2 33649.0 855.213  21
   1  -5   2 36763.4 810.686  26
  -1  -5  -2 33789.1 818.274  21
  -1   5  -2 36219.5 844.192  15
  -1   5  -2 37547.5 843.400  33
   1  -5   2 36585.7 873.825  14
  -1   5  -3 762.509 134.652  33
   1  -5   3 863.363 157.173  21
  -1  -5  -3 1001.76 149.742  21
   1   5   3 1132.45 147.391  31
  -1  -5  -3 1026.95 166.015  20
  -1   5  -3 952.656 140.111  18
   1   5   3 780.758 151.284  16
   1  -5   3 915.463 148.474  14
  -1   5  -4 4759.14 291.935  33
  -1   5  -4 4974.41 292.726  18
   1   5   4 4348.03 268.867  31
   1  -5   4 4812.85 308.403  14
  -1  -5  -4 4645.54 283.709  21
  -1   5  -4 4765.67 277.891   7
   1   5   4 4649.77 306.218  16
   1  -5   4 4568.70 293.088  21
   1  -5   5 664.832 143.700  14
  -1   5  -5 625.724 112.697   7
   1   5   5 581.194 136.000  16
   1  -5   5 492.231 130.136  21
  -1  -5  -5 483.147 130.364  21
  -1   5  -5 627.065 127.804  18
   1   5   5 635.429 125.711  31
  -1  -5  -6 2191.98 224.228  21
   1   5   6 1934.95 195.909  31
  -1   5  -6 2237.54 215.214  27
   1  -5   6 2288.78 242.555  14
  -1   5  -6 2472.48 222.895   7
  -1   5  -6 2256.78 219.404  18
   1  -5   6 2200.70 228.622  21
   1   5   6 2218.18 222.731  16
   1   5   7 103619. 1881.14  29
  -1   5  -7 108867. 1926.11  27
   1   5   7 104951. 1894.85  16
  -1   5  -7 105903. 1907.44   7
   1   5   7 104767. 1867.82  31
  -1  -5  -7 109669. 1904.05  21
   1  -5   7 103867. 1963.39  14
  -1   5  -7 104396. 1902.84  18
  -1   5  -8 18107.0 654.398   7
   1   5   8 16343.4 604.804  31
  -1   5  -8 18325.3 662.040  27
   1   5   8 16242.2 599.831  29
   1  -5   8 17449.1 656.500  21
   1  -5   8 17566.5 680.571  14
  -1  -5  -8 15163.5 599.199  21
   1   5   8 15430.0 595.153  16
   1  -5   9 118941. 2243.37  14
   1   5   9 120836. 2142.14  31
  -1   5  -9 118782. 2200.43   7
  -1   5  -9 121360. 2216.84  27
  -1  -5  -9 122896. 2159.14  21
   1   5   9 119282. 2121.61  29
   1   5   9 119065. 2129.44  16
   1  -5   9 123081. 2183.35  21
   1   5  10 16043.8 607.969  29
  -1  -5 -10 15273.4 606.545  21
  -1   5 -10 14475.4 636.084  27
   1  -5  10 14497.7 656.942  14
   1   5  10 15386.0 618.217  31
   1  -5  10 14187.7 614.273  21
  -1   5 -10 14485.3 628.634   7
  -1   5 -11 225184. 3518.92  17
   1   5  11 211662. 3420.14  31
  -1   5 -11 217792. 3528.10   7
   1  -5  11 211936. 3569.33  14
  -1  -5 -11 216054. 3420.66  21
  -1   5 -11 216562. 3542.09  27
  -1   5 -12 4165.35 359.622  27
  -1   5 -12 3968.53 335.404  17
  -1   5 -12 3380.70 327.996   7
   1  -5  12 3695.17 353.516  14
   1   5  12 3924.10 331.016  31
  -1  -5 -12 4063.29 330.845  21
   1   5  13 28506.2 933.498  31
  -1   5 -13 29685.7 1006.60  27
  -1   5 -13 28769.4 982.207   7
   1  -5  13 28404.7 1011.95  14
  -1   5 -13 28571.7 965.797  17
  -1  -5 -13 29500.8 928.826  21
   1  -5  14 8581.35 548.897  14
  -1   5 -14 8542.87 524.166   7
  -1   5 -14 8079.49 516.341  27
   1   5  14 8457.95 499.010  31
  -1   5 -14 7639.05 495.016  17
  -1  -5 -14 8200.02 487.385  21
  -1   5 -15 25.5013 138.634   7
   1   5  15 115.541 130.431  31
  -1   5 -15-38.9597 118.056  17
  -1   5 -15 121.540 135.594  27
  -1  -5 -15 151.872 107.103  21
   1  -5  15 55.9373 133.429  14
   1   5  16 708.855 202.289  44
   1  -5  16 220.283 168.190  42
   1  -5  16 548.196 175.858  40
  -1  -5 -16 562.791 158.613  48
   1  -5  16 507.312 161.904  45
   1  -5  16 431.857 182.095  14
   1   5  16 762.113 182.647  31
  -1   5 -16 315.228 135.867  27
  -1   5 -16 632.346 168.322  17
  -1  -5 -16 706.417 152.659  60
   1   5  16 411.357 128.113  46
  -1   5 -16 552.011 159.976   7
   1  -5  16 467.167 155.299  61
  -1  -5 -16 341.497 144.777  21
  -1  -5 -17 1276.68 207.087  48
   1   5  17 1082.44 194.876  46
   1  -5  17 865.015 191.754  61
  -1  -5 -17 1142.38 200.636  60
  -1   5 -17 1384.46 244.254  27
   1   5  17 755.964 169.289  31
   1   5  17 1333.18 232.622  44
   1  -5  17 1404.04 244.673  45
   1  -5  17 915.656 219.130  42
  -1  -5 -18 9662.64 524.802  60
   1   5  18 8888.96 536.867  31
  -1  -5 -18 9855.86 550.292  48
   1  -5  18 9650.50 553.766  45
  -1   5 -18 9503.25 573.084  27
   1   5  18 9279.53 550.423  44
   1  -5  18 9102.80 549.189  61
   1   5  18 9140.35 532.349  46
   1   5  19 6884.52 458.516  44
  -1  -5 -19 7097.22 461.380  48
   1  -5  19 6688.78 456.496  61
   1  -5  19 7031.55 472.345  45
  -1  -5 -20 3116.98 302.899  48
   1  -5  20 3829.74 352.840  61
   1  -5  20 4402.02 371.287  45
   1   5  20 3928.01 333.677  44
  -1  -5 -21 12659.6 585.330  48
   1  -5  21 12517.7 599.703  45
   1   5  21 12130.4 577.110  43
   1   5  21 12536.0 577.987  44
   1   5  22 3058.90 284.305  43
   1  -5  22 3356.60 306.194  45
  -1  -5 -22 2743.44 272.379  48
   1   5  23 68501.2 1428.27  43
  -1  -5 -23 69030.2 1435.14  48
   1  -5  23 68787.3 1453.71  45
  -1  -5 -24 207.983 100.265  48
   1   5  24 165.535 89.6715  43
   1  -5  24 252.213 118.153  45
   1  -5  25 10664.4 415.881  45
   1   5  25 9737.61 380.660  43
  -1  -5 -25 10373.0 394.984  48
  -1   6  25 6160.06 283.559  43
  -1  -6  25 5492.84 284.142  45
   1  -6 -24 14783.1 500.224  54
  -1  -6  24 13430.4 503.550  45
  -1   6  24 14118.5 492.807  43
  -1   6  24 14728.4 493.181  58
   1  -6 -24 14046.0 481.375  48
  -1   6  23 1059.15 170.886  43
  -1  -6  23 908.712 156.552  45
  -1   6  23 1243.95 159.118  49
  -1   6  23 1139.60 171.826  58
   1  -6 -23 1128.72 161.692  48
   1  -6 -23 1412.70 181.431  54
  -1  -6  22 40600.7 1023.58  47
   1  -6 -22 40299.8 1032.45  54
  -1   6  22 39817.0 1024.18  43
   1  -6 -22 40118.6 1026.85  48
  -1   6  22 41755.0 1053.54  49
  -1  -6  22 38063.4 1030.70  45
   1  -6 -21 10850.6 523.219  54
   1  -6 -21 10731.5 517.510  48
  -1  -6  21 11925.2 549.858  47
  -1  -6  21 11565.2 555.193  45
  -1   6  21 11182.3 528.362  43
  -1   6  21 10444.7 528.365  49
   1  -6 -20 16780.0 685.041  54
   1  -6 -20 17377.1 699.245  48
  -1  -6  20 17778.3 714.104  47
  -1   6  20 17801.2 700.312  43
  -1  -6  20 18321.3 724.626  45
  -1   6  20 17664.1 728.585  49
   1  -6 -19 19792.9 766.546  54
   1  -6 -19 19536.6 763.258  48
  -1   6  19 19807.0 765.622  43
  -1  -6  19 21183.8 799.952  47
  -1  -6  19 19981.6 779.164  45
  -1   6  19 19424.8 797.765  49
   1  -6 -18 6581.38 447.864  54
  -1  -6  18 7097.41 476.233  47
  -1   6  18 7177.24 455.456  43
  -1  -6  18 6608.45 483.588  42
   1  -6 -18 6315.64 435.076  48
  -1   6  18 6489.85 451.201  59
  -1  -6  18 7572.83 477.515  45
  -1   6  18 5965.40 451.165  49
  -1   6  17 32732.6 1031.80  43
   1  -6 -17 33059.9 1042.99  54
   1  -6 -17 32542.4 1032.65  48
  -1   6  17 32172.4 1059.36  59
  -1  -6  17 32682.4 1043.13  45
  -1   6  17 32982.3 1112.07  49
   1   6 -17 29281.2 1039.32  30
  -1  -6  17 31178.4 1034.16  47
  -1   6  17 32318.4 1047.89  31
  -1  -6  17 30165.1 1060.90  42
   1  -6 -17 32755.6 1075.27  36
  -1   6  16 1149.57 214.589  32
   1   6 -16 1490.93 233.885  30
  -1  -6  16 1185.22 257.802  42
  -1   6  16 1334.07 218.309  31
  -1  -6  16 1114.98 228.875  14
  -1   6  16 1408.81 255.740  49
   1   6 -16 1191.95 212.977  17
  -1  -6  16 1698.79 253.343  45
  -1  -6  16 1479.10 248.718  47
   1  -6 -16 1128.49 194.434  36
  -1  -6  16 1362.62 230.103  28
  -1   6  16 1232.03 218.933  59
   1  -6 -16 1225.55 211.671  48
   1  -6 -16 1477.24 232.106  54
  -1   6  15 1646.65 239.257  32
  -1   6  15 1395.60 221.603  31
  -1   6  15 1531.78 256.323  49
  -1  -6  15 1704.72 298.622  42
  -1  -6  15 1366.67 234.138  47
   1  -6 -15 1518.65 228.836  54
   1  -6 -15 1399.02 221.825  36
   1   6 -15 1148.30 201.961  17
   1   6 -15 1006.15 216.285  30
   1  -6 -15 1644.62 240.633  48
  -1   6  15 1311.38 223.899  59
  -1  -6  15 1319.52 235.884  14
  -1  -6  15 1754.47 245.025  28
  -1  -6  15 1250.85 220.962  45
  -1   6  14 15095.8 679.068  32
  -1   6  14 12572.6 618.651  31
  -1  -6  14 13504.0 704.253  14
  -1  -6  14 14755.4 671.187  28
   1  -6 -14 13435.5 647.283  36
  -1  -6  13 3249.00 317.413  28
  -1   6  13 3605.73 331.678  32
  -1  -6  13 2875.31 334.716  14
  -1   6  13 3087.04 301.268  31
   1  -6 -13 2772.34 296.776  36
  -1  -6  12 27618.9 999.750  14
   1  -6 -12 26721.4 985.530  22
  -1   6  12 28191.0 925.893  32
  -1   6  12 26867.1 890.415  31
  -1  -6  12 27822.1 913.765  28
   1  -6 -12 28162.9 923.104  36
  -1  -6  11 4096.47 331.056  28
  -1   6  11 3303.58 298.074  31
   1  -6 -11 3530.60 348.418  22
  -1   6  11 3863.66 326.484  32
  -1  -6  11 2833.70 327.143  14
   1  -6 -11 3631.63 308.120  21
  -1   6  10 48510.2 1217.07  32
  -1  -6  10 46741.3 1188.64  28
  -1  -6  10 44107.7 1275.48  14
  -1   6  10 46755.5 1173.35  31
   1  -6 -10 44794.3 1300.90  22
   1  -6 -10 48171.7 1181.14  21
  -1   6   9 5293.94 359.868  32
  -1   6   9 4691.77 340.095  31
  -1  -6   9 4973.71 404.229  14
   1  -6  -9 4554.71 390.259  22
   1  -6  -9 5416.09 358.274  21
  -1  -6   9 5740.72 367.368  20
  -1  -6   8 50101.0 1174.62  20
   1  -6  -8 48596.4 1169.34  21
   1  -6  -8 46095.8 1287.92  22
  -1   6   8 45820.9 1146.37  31
  -1  -6   8 47620.1 1273.65  14
  -1   6   8 47942.2 1177.27  32
  -1   6   7 79200.5 1580.96  31
  -1  -6   7 80879.1 1604.60  20
   1  -6  -7 75286.6 1737.34  22
  -1   6   7 81154.8 1612.30  32
  -1  -6   7 79852.8 1736.02  14
   1  -6  -7 79817.7 1596.50  21
  -1   6   6 8879.25 443.866  32
  -1   6   6 9309.48 448.336  31
  -1  -6   6 10163.0 440.088  21
   1  -6  -6 9236.61 453.298  21
   1  -6  -6 9181.07 524.021  22
  -1  -6   6 9174.07 506.807  14
  -1  -6   6 9797.86 467.588  20
   1  -6  -5 14017.1 556.099  21
  -1   6   5 13509.5 542.133  31
  -1  -6   5 14153.2 623.934  14
  -1  -6   5 13875.0 559.411  20
  -1  -6   5 15021.4 536.221  21
  -1   6   5 15069.3 567.532  32
  -1   6   5 14839.0 567.931  11
   1  -6  -5 13001.9 625.200  22
  -1   6   4 6361.21 362.808  11
  -1  -6   4 5831.16 413.182  14
  -1  -6   4 6325.94 374.353  20
  -1   6   4 5839.39 346.719  31
  -1   6   4 6071.21 351.916  32
   1  -6  -4 5972.85 411.538  22
   1  -6  -4 5915.80 354.483  21
  -1  -6   4 6284.24 337.783  21
  -1  -6   3 9172.57 451.470  20
  -1   6   3 9278.85 428.598  32
   1  -6  -3 8210.66 481.833  22
  -1  -6   3 9202.62 411.544  21
   1  -6  -3 9202.82 436.000  21
  -1   6   3 9239.81 432.246  11
   1  -6  -2 5363.57 331.992  21
  -1   6   2 5748.87 336.225  32
  -1  -6   2 6102.47 371.608  20
  -1   6   2 5662.90 337.636  11
  -1  -6   2 5953.87 331.995  21
   1   6  -1 43165.2 987.519  31
  -1   6   1 42757.8 1020.28  11
  -1   6   1 44199.2 1025.08  32
  -1  -6   1 42338.0 1065.98  20
  -1   6   1 45540.6 1028.91  15
   1  -6  -1 44380.1 1042.95  21
  -1  -6   1 43323.4 1010.77  21
  -1   6   0 58215.0 1247.77  11
  -1  -6   0 59015.0 1313.55  20
  -1   6   0 61395.1 1254.27  15
   1   6   0 62469.2 1237.98  31
  -1  -6   0 58460.3 1243.40  21
  -1   6   0 60886.6 1267.60  32
   1  -6   0 61409.0 1279.97  21
  -1  -6  -1 14097.9 526.638  21
  -1   6  -1 13764.4 522.577  15
   1  -6   1 14031.7 544.880  21
   1   6   1 13677.4 508.567  31
   1  -6   1 14683.7 557.045  14
   1   6   1 14131.4 494.464  11
  -1   6  -1 14283.4 537.270  32
  -1  -6  -1 13185.4 559.591  20
  -1  -6  -2 18880.7 625.221  21
   1   6   2 18242.6 665.209  16
   1   6   2 18494.9 611.704  31
   1  -6   2 18645.5 634.052  21
  -1   6  -2 19215.7 612.568  18
  -1   6  -2 18630.6 622.190  15
   1  -6   2 19389.7 668.123  14
  -1   6  -2 18196.7 619.203  32
   1   6   3 320.308 133.238  16
   1  -6   3 195.435 112.665  21
   1   6   3 276.327 102.937  31
  -1   6  -3 252.548 95.7816  15
  -1   6  -3 347.905 100.691  18
   1  -6   3 293.360 114.723  14
  -1  -6  -3 358.193 114.977  21
  -1   6  -4 25659.5 753.942  33
   1   6   4 25057.6 746.117  31
   1   6   4 25428.0 801.139  16
  -1   6  -4 24699.5 750.236  15
   1  -6   4 25601.2 807.014  14
   1  -6   4 25173.3 784.151  21
  -1   6  -4 24835.7 746.955  18
  -1  -6  -4 23949.6 749.704  21
   1   6   5 59722.1 1285.59  31
  -1  -6  -5 57394.9 1281.00  21
   1   6   5 56642.1 1323.30  16
   1  -6   5 60182.4 1325.64  21
   1  -6   5 59097.6 1361.46  14
  -1   6  -5 59163.6 1294.51  18
  -1   6  -5 60540.0 1308.14  33
  -1  -6  -6 51604.0 1225.82  21
   1   6   6 55993.3 1253.19  31
  -1   6  -6 57186.7 1278.00  33
   1  -6   6 53984.5 1316.21  14
  -1   6  -6 55013.0 1255.25  18
   1   6   6 52388.3 1266.02  16
   1  -6   6 53243.7 1264.99  21
   1   6   7 14401.6 608.628  16
   1  -6   7 14667.9 636.698  14
   1  -6   7 14240.8 617.210  21
   1   6   7 14866.3 596.728  31
  -1  -6  -7 14992.2 604.801  21
  -1   6  -7 14394.6 593.765  18
  -1   6  -7 14828.1 612.550  33
  -1   6  -8 28773.0 886.496  18
  -1   6  -8 29103.6 885.343   7
   1   6   8 28139.6 877.722  16
   1   6   8 27303.5 863.366  29
   1  -6   8 27515.0 902.578  21
   1  -6   8 29210.7 945.513  14
   1   6   8 27038.8 851.382  31
  -1  -6  -8 26285.6 858.887  21
  -1  -6  -9 34.8096 96.8854  21
   1   6   9 113.065 105.680  16
   1   6   9-13.5748 119.203  29
  -1   6  -9 87.6521 98.2775  27
  -1   6  -9 119.881 106.754  18
   1  -6   9 192.595 128.305  14
  -1   6  -9 122.686 119.478   7
   1  -6   9 16.6704 109.721  21
   1   6   9-16.9187 102.006  31
  -1   6 -10 17167.4 707.723   7
   1  -6  10 16436.0 739.210  14
  -1   6 -10 17273.1 711.890  27
  -1  -6 -10 18412.5 701.529  21
   1   6  10 17495.5 679.588  29
   1   6  10 17012.8 687.322  31
  -1   6 -10 18333.1 722.499  18
  -1   6 -11 768.887 164.186  18
  -1  -6 -11 486.528 171.228  21
  -1   6 -11 483.573 153.196   7
  -1   6 -11 596.939 157.088  27
   1   6  11 679.186 168.587  31
   1  -6  11 548.037 175.766  21
   1  -6  11 807.357 206.338  14
   1   6  12 1309.89 215.350  31
  -1   6 -12 1789.52 248.304  18
  -1   6 -12 1693.10 241.715  27
  -1   6 -12 1616.87 234.927   7
  -1  -6 -12 1128.69 228.555  21
   1  -6  12 1661.65 254.014  14
  -1   6 -13 14867.2 695.406   7
  -1   6 -13 13534.3 653.873  18
  -1   6 -13 13596.9 675.117  27
   1   6  13 14035.3 661.713  31
   1  -6  13 13132.5 706.119  14
  -1  -6 -13 12973.7 643.837  21
   1   6  14 3057.84 335.815  44
  -1  -6 -14 2799.92 289.943  21
   1   6  14 2111.48 265.412  31
  -1  -6 -14 2446.96 280.535  48
   1  -6  14 2563.84 319.818  14
  -1   6 -14 2807.29 314.231   7
   1  -6  14 2396.39 288.431  40
   1  -6  14 2926.17 314.797  45
   1  -6  14 1918.97 278.496  42
  -1  -6 -14 2881.00 295.871  60
  -1   6 -14 2668.66 310.723  27
  -1  -6 -14 2740.91 302.123  39
  -1   6 -14 2386.56 283.659  18
   1   6  14 2253.62 269.122  46
  -1  -6 -15 1134.44 204.496  48
   1   6  15 946.972 200.717  31
   1   6  15 1420.74 227.000  46
  -1   6 -15 1235.67 214.090  18
  -1   6 -15 1456.07 240.302   7
   1  -6  15 957.128 179.010  42
  -1   6 -15 901.814 194.839  27
   1   6  15 1207.64 230.296  44
   1  -6  15 1010.53 189.497  61
   1  -6  15 859.510 221.409  45
  -1  -6 -15 1326.78 220.604  60
   1  -6  15 976.397 235.357  14
   1   6  15 1154.32 211.602  59
  -1  -6 -16 13843.0 656.657  48
   1   6  16 13743.4 679.838  44
   1  -6  16 14498.7 680.215  45
   1   6  16 14348.2 665.578  59
   1  -6  16 13086.3 670.302  42
  -1   6 -16 14783.1 720.453  27
  -1  -6 -16 15543.5 678.237  60
   1  -6  16 14044.8 676.518  61
   1   6  16 13210.6 657.209  31
   1   6  16 13696.8 653.818  46
   1  -6  17 6043.80 448.969  45
  -1  -6 -17 5694.33 414.764  48
   1  -6  17 4768.28 417.418  42
  -1   6 -17 5034.96 419.731  27
  -1  -6 -17 6630.59 436.841  60
   1   6  17 5978.15 431.624  46
   1   6  17 5918.86 443.620  44
   1  -6  17 5531.65 415.586  61
  -1   6 -17 5716.54 450.958  33
   1   6  17 5722.96 407.881  59
   1   6  18 18325.4 745.223  46
   1   6  18 19011.0 776.997  44
  -1  -6 -18 18629.9 749.592  48
   1  -6  18 19179.3 777.562  45
  -1  -6 -18 18816.6 725.808  60
   1   6  19 1946.03 256.513  44
   1  -6  19 1855.79 255.531  45
  -1  -6 -19 2072.02 247.627  48
   1   6  20 564.491 161.270  44
   1  -6  20 501.827 158.103  45
  -1  -6 -20 339.859 131.117  48
  -1  -6 -21 290.062 128.544  48
   1  -6  21 277.509 147.059  45
   1   6  21-7.20737 108.305  49
   1   6  21 277.818 131.863  43
   1  -6  22 4280.42 321.388  45
  -1  -6 -22 4577.86 311.014  48
   1   6  22 4198.64 298.702  43
   1   6  22 4204.10 286.321  49
  -1  -6 -23 8429.93 393.821  48
   1  -6  23 8504.97 410.517  45
   1   6  23 8929.96 401.974  43
   1   6  24 1115.33 136.785  43
  -1  -6 -24 1033.96 131.053  48
   1  -6  24 1236.94 163.902  45
  -1  -7  23 102.345 89.6016  45
  -1   7  23 53.8126 76.8284  58
  -1   7  23 239.597 79.3720  43
   1  -7 -23-42.7160 63.8680  54
  -1   7  23 257.520 91.3784  49
   1  -7 -23 99.6152 82.8285  48
   1  -7 -22 1562.85 178.729  48
  -1  -7  22 1595.63 190.101  45
   1  -7 -22 1661.71 178.309  54
  -1   7  22 1653.96 172.694  43
  -1   7  22 1536.53 184.822  49
   1  -7 -21 170.256 104.314  48
  -1   7  21 103.320 100.277  49
  -1   7  21 211.019 113.972  43
   1  -7 -21 202.817 88.5525  54
  -1  -7  21 39.2141 109.942  45
  -1  -7  21 240.147 117.872  47
   1  -7 -20 71.3133 94.6357  54
   1  -7 -20 72.8085 103.707  48
  -1  -7  20 244.441 122.470  45
  -1  -7  20 245.772 135.698  47
  -1   7  20 195.741 122.934  49
   1  -7 -19 1777.92 223.506  48
  -1  -7  19 1951.49 241.985  45
  -1  -7  19 2308.69 261.792  47
   1  -7 -19 2365.68 246.646  54
  -1   7  19 2120.03 258.382  49
  -1   7  18 3811.01 350.161  59
  -1   7  18 3767.68 357.681  49
  -1  -7  18 4650.87 358.020  45
   1  -7 -18 3724.37 313.628  54
   1  -7 -18 4631.95 355.456  48
  -1  -7  18 3635.99 347.381  42
  -1  -7  18 4421.01 360.873  47
  -1  -7  17 1452.23 237.442  47
   1  -7 -17 1096.34 184.950  54
  -1   7  17 1210.13 222.320  49
   1  -7 -17 1058.48 195.036  48
  -1  -7  17 1038.44 233.396  42
  -1   7  17 1289.90 222.657  59
   1  -7 -16 9.32931 120.739  54
  -1   7  16 199.321 162.991  49
   1  -7 -16 168.684 124.694  48
  -1  -7  16 118.199 144.132  47
  -1  -7  16 168.343 167.410  42
  -1   7  16 294.401 149.029  59
   1  -7 -15 10839.4 572.925  48
  -1   7  15 11148.7 603.121  32
  -1   7  15 10803.4 579.083  31
   1  -7 -15 11101.1 570.779  54
  -1  -7  15 10842.2 600.278  42
  -1   7  15 11282.2 636.032  49
  -1  -7  15 11137.6 599.144  47
  -1   7  15 10886.8 599.504  59
   1  -7 -14 11584.1 587.625  54
  -1  -7  14 11492.3 613.610  47
  -1  -7  14 10893.9 603.139  42
  -1   7  14 11060.9 596.468  32
  -1   7  14 12095.0 633.044  59
   1  -7 -14 11093.1 583.365  48
  -1   7  14 11101.9 590.685  31
  -1   7  14 11875.9 659.139  49
   1  -7 -13 2590.52 282.842  54
  -1   7  13 3174.70 312.664  32
  -1  -7  13 2675.03 335.635  14
  -1   7  13 2684.78 299.080  31
  -1  -7  13 3234.63 332.367  47
  -1  -7  13 3123.31 345.735  42
  -1   7  13 3044.28 329.058  59
  -1   7  13 2782.73 315.055  49
   1  -7 -13 2670.90 290.027  48
   1  -7 -12 87707.9 1874.18  54
  -1   7  12 89257.7 1910.73  32
  -1   7  12 87457.5 1875.44  31
  -1  -7  12 87378.3 2029.38  14
  -1  -7  12 89376.0 1889.44  42
   1  -7 -12 90436.8 1902.28  48
  -1  -7  12 84993.9 1904.96  47
  -1   7  12 90006.2 2031.90  49
  -1   7  12 85872.4 1943.33  59
   1  -7 -11 1051.51 187.943  21
  -1   7  11 1578.13 226.245  32
  -1  -7  11 1514.19 241.984  14
  -1   7  11 1275.37 200.422  31
   1  -7 -10 643.529 176.640  21
  -1   7  10 860.780 174.551  32
  -1   7  10 836.696 163.882  31
  -1  -7  10 618.441 179.622  14
  -1   7   9 6096.87 413.777  32
  -1   7   9 5868.41 397.464  31
  -1  -7   9 5701.17 455.595  14
   1  -7  -9 5842.04 408.355  21
   1  -7  -8 758.326 162.524  21
  -1   7   8 866.681 177.200  31
  -1   7   8 522.557 126.813  32
  -1  -7   8 627.215 194.424  14
  -1  -7   7 11126.0 553.451  20
  -1  -7   7 10236.9 602.197  14
  -1   7   7 11105.8 541.216  31
   1  -7  -7 10768.8 539.768  21
  -1   7   7 11003.1 535.685  32
  -1   7   6 14593.2 608.972  32
  -1   7   6 14872.0 620.901  31
   1  -7  -6 14788.0 631.399  21
  -1   7   5 1570.02 219.586  31
  -1   7   5 1405.06 201.958  11
  -1   7   5 1455.61 192.766  32
   1  -7  -5 1657.34 214.222  21
  -1  -7   5 1857.93 220.355  21
  -1  -7   5 1841.37 240.297  20
   1  -7  -4 10875.0 527.501  21
  -1  -7   4 10417.9 534.974  20
  -1   7   4 10970.0 512.577  32
  -1   7   4 10782.5 520.067  11
  -1   7   4 11210.3 523.869  31
  -1  -7   4 11077.3 504.016  21
   1  -7  -3 6172.09 401.445  21
   1   7  -3 6963.54 385.349  31
  -1   7   3 7031.30 402.967  31
  -1  -7   3 6985.54 432.161  20
  -1   7   3 7799.18 432.413  11
  -1   7   3 6875.20 400.423  32
  -1  -7   3 7133.65 403.626  21
  -1   7   2 1194.42 186.032  11
   1  -7  -2 1326.00 196.526  21
  -1  -7   2 1193.32 177.299  21
   1   7  -2 1035.92 165.031  31
  -1  -7   2 851.676 179.164  20
  -1   7   2 1343.65 188.061  32
  -1  -7   1 678.496 144.191  21
  -1   7   1 738.824 153.095  32
   1   7  -1 545.552 140.285  31
  -1   7   1 709.666 156.196  11
  -1  -7   1 529.376 169.586  20
   1  -7  -1 367.885 139.603  21
   1   7   0 200255. 3120.61  31
  -1   7   0 205204. 3163.89  32
  -1  -7   0 203017. 3148.57  21
   1  -7   0 193922. 3174.08  21
  -1   7   0 199763. 3131.75  15
  -1   7   0 189603. 3127.53  11
   1   7   0 200575. 3279.92  16
   1   7   1 517.041 119.746  31
  -1   7  -1 403.526 124.617  11
  -1   7  -1 270.373 115.472  32
   1  -7   1 148.890 116.072  21
   1   7   1 325.323 142.379  16
  -1   7  -1 218.682 113.864  15
  -1  -7  -1 394.554 131.490  21
   1   7   2 35412.3 969.862  31
  -1   7  -2 38289.9 1015.11  32
  -1   7  -2 35942.7 990.099  11
  -1   7  -2 38414.2 1004.84  15
   1  -7   2 36534.5 1025.90  21
  -1  -7  -2 37278.9 1004.06  21
   1   7   2 36867.3 1066.25  16
   1   7   3 5719.16 365.069  31
   1   7   3 5923.22 403.746  16
  -1   7  -3 5840.21 369.566  15
   1  -7   3 6306.34 418.927  14
  -1  -7  -3 4963.60 366.680  21
  -1   7  -3 6324.54 384.270  32
   1  -7   3 5021.29 387.450  21
   1   7   4 5571.80 362.721  31
   1  -7   4 5367.18 394.838  14
   1   7   4 5238.83 381.891  16
  -1   7  -4 5068.62 350.724  15
   1  -7   4 5058.64 372.649  21
  -1   7  -4 5286.92 358.128  32
  -1  -7  -4 5680.43 374.718  21
   1   7   5 10329.9 502.613  31
  -1   7  -5 10260.8 499.709  18
   1   7   5 10092.5 532.616  16
   1  -7   5 9903.61 545.558  14
  -1   7  -5 9582.86 490.688  15
   1  -7   5 9094.27 506.867  21
  -1  -7  -5 9798.86 502.562  21
  -1   7  -6 58164.3 1360.17  15
  -1   7  -6 57970.7 1353.98  18
  -1  -7  -6 54278.6 1369.67  21
   1  -7   6 54258.4 1418.40  21
   1   7   6 57438.2 1353.53  31
   1  -7   6 58516.4 1459.30  14
   1   7   6 58914.8 1421.93  16
  -1   7  -7 5150.98 372.722  33
  -1   7  -7 4945.59 362.204  18
   1   7   7 4807.87 358.654  31
  -1   7  -7 4876.78 360.022  15
  -1  -7  -7 5066.83 367.816  21
   1   7   7 4124.61 354.059  29
   1   7   7 4978.41 378.340  16
   1  -7   7 4697.28 391.984  14
   1  -7   7 3822.69 359.682  21
   1   7   8 30733.7 956.230  31
  -1   7  -8 31001.8 977.438  33
   1   7   8 29605.4 959.007  29
  -1   7  -8 30064.0 955.509  18
   1  -7   8 30724.8 1000.96  21
   1   7   8 27830.1 940.047  16
  -1  -7  -8 29582.7 943.512  21
  -1   7  -8 29037.1 929.762  15
   1  -7   8 29361.6 1014.77  14
   1   7   9 3370.84 316.518  31
   1  -7   9 3358.95 352.673  14
   1   7   9 3204.44 308.688  29
  -1   7  -9 3575.81 325.304  18
  -1  -7  -9 2928.08 289.630  21
   1   7   9 2698.85 283.580  16
  -1   7  -9 3051.38 307.505  33
   1  -7   9 2421.41 298.046  21
   1   7  10 2737.79 288.962  29
   1   7  10 2409.52 269.765  31
  -1  -7 -10 2920.18 303.435  21
  -1   7 -10 3079.65 305.685  18
   1  -7  10 3211.61 337.219  14
  -1   7 -10 2981.20 315.484  33
  -1  -7 -11 2630.30 288.374  60
  -1  -7 -11 2988.43 304.988  21
   1   7  11 2390.12 279.049  31
   1   7  11 2362.03 279.199  46
   1  -7  11 3028.98 308.827  45
  -1   7 -11 2571.43 282.930  18
   1  -7  11 2492.74 301.475  42
   1   7  11 2462.99 302.679  44
  -1   7 -11 2251.58 271.029  33
   1  -7  11 1268.78 275.536  21
  -1  -7 -11 2488.86 275.974  48
  -1  -7 -11 2426.84 293.238  39
   1  -7  11 1530.14 274.841  14
   1  -7  12 3626.41 336.703  42
   1  -7  12 3716.42 349.821  45
   1   7  12 3218.08 318.293  46
  -1   7 -12 3801.17 356.860  18
   1   7  12 3445.77 339.808  31
   1  -7  12 3985.26 362.933  40
  -1  -7 -12 4119.34 380.504  39
  -1  -7 -12 3924.22 346.679  48
  -1   7 -12 3397.54 338.901  33
   1   7  12 3418.55 346.432  44
  -1  -7 -12 3758.16 340.869  60
   1  -7  12 3890.95 392.531  14
  -1  -7 -12 4357.10 369.502  21
   1   7  13 5032.56 413.625  31
  -1  -7 -13 4574.19 409.200  39
  -1  -7 -13 4843.99 382.831  48
   1  -7  13 4980.86 395.842  45
   1  -7  13 5019.21 401.717  42
   1   7  13 5081.76 408.816  44
  -1  -7 -13 5286.22 399.521  60
  -1   7 -13 4846.71 403.978  33
   1   7  13 4308.31 370.959  46
   1   7  14 6052.16 455.774  44
   1   7  14 5931.94 431.265  31
  -1  -7 -14 6724.05 448.022  60
  -1  -7 -14 6275.86 435.618  48
   1   7  14 6059.68 433.704  46
  -1   7 -14 6208.20 462.010  33
   1  -7  14 5853.93 438.446  42
   1  -7  14 6447.68 453.528  45
   1  -7  15 31.9330 153.501  42
   1   7  15 64.2651 113.075  31
  -1  -7 -15 182.917 133.530  48
   1   7  15 213.193 140.086  46
   1   7  15 97.0053 132.062  44
  -1   7 -15 48.1207 114.426  33
  -1  -7 -15-3.98442 112.302  60
   1   7  15-89.9582 122.246  59
   1  -7  15 168.313 153.815  45
  -1  -7 -16 855.601 186.721  60
   1   7  16 511.021 176.714  44
   1  -7  16 324.861 189.735  42
   1  -7  16 635.898 199.608  45
   1   7  16 405.786 141.470  46
  -1  -7 -16 423.398 139.392  48
   1   7  16 548.860 153.669  59
   1  -7  17 1924.72 289.486  42
  -1  -7 -17 2684.13 267.937  60
  -1  -7 -17 2825.87 286.686  48
   1   7  17 2741.03 315.447  44
   1   7  17 2824.20 286.088  59
   1  -7  17 2373.67 294.406  45
   1   7  17 2482.59 276.011  46
   1   7  18 12828.7 563.272  59
  -1  -7 -18 11627.3 538.827  60
   1  -7  18 11711.8 585.462  45
  -1  -7 -18 12035.2 567.740  48
   1   7  18 12536.4 583.170  46
   1   7  18 11782.4 580.566  44
   1  -7  19 17205.7 690.292  45
   1   7  19 17897.3 693.176  44
  -1  -7 -19 18454.8 685.821  48
  -1  -7 -19 19805.8 668.288  60
   1   7  20 16770.5 640.915  49
  -1  -7 -20 17028.1 626.644  48
   1  -7  20 17167.6 651.756  45
   1  -7  21 10882.8 482.981  45
   1   7  21 10894.3 469.652  49
  -1  -7 -21 11046.5 463.791  48
   1   7  21 11339.1 473.858  43
   1  -7  22 1620.73 191.500  45
   1   7  22 1513.10 162.881  49
  -1  -7 -22 1643.08 171.991  48
   1   7  22 1873.73 183.975  43
  -1  -7 -23 5042.62 254.811  48
   1  -7  23 4541.45 264.233  45
   1   7  23 4902.53 253.226  43
   1  -8 -22 37194.2 788.970  48
  -1   8  22 36230.2 801.599  58
   1  -8 -21 5260.53 290.286  48
  -1   8  21 4853.15 297.591  49
  -1   8  20 25214.2 772.278  49
   1  -8 -20 27827.0 766.885  48
  -1  -8  20 26776.3 760.655  47
  -1   8  19 10624.0 514.568  49
   1  -8 -19 10775.9 486.693  48
  -1  -8  19 10548.4 486.200  47
   1  -8 -19 11548.7 474.513  54
   1  -8 -18 6463.02 373.890  54
   1  -8 -18 5594.41 366.609  48
  -1  -8  18 5408.02 367.127  47
  -1   8  18 5551.37 386.705  59
  -1  -8  18 5285.68 400.609  42
  -1   8  18 6002.68 408.745  49
  -1  -8  17 1078.94 210.641  47
   1  -8 -17 585.193 137.838  54
   1  -8 -17 589.719 143.639  48
  -1  -8  17 445.880 185.787  42
  -1   8  17 565.245 171.031  49
  -1   8  17 549.926 146.941  59
   1  -8 -16 69.2830 109.970  48
  -1   8  16 131.552 114.563  59
  -1  -8  16 126.452 163.377  42
   1  -8 -16 82.3839 89.0436  54
  -1   8  16-61.7637 145.173  49
  -1  -8  16 86.8560 146.028  47
   1  -8 -15 236.225 105.671  54
  -1   8  15 164.324 144.052  49
   1  -8 -15 286.025 125.975  48
  -1  -8  15 281.435 157.693  47
  -1  -8  15 240.716 167.524  42
  -1   8  15 347.741 162.105  59
  -1   8  14 7952.82 528.133  49
   1  -8 -14 7884.04 487.932  48
  -1  -8  14 6211.80 469.573  42
  -1   8  14 7251.29 484.458  59
   1  -8 -14 7040.57 448.644  54
  -1  -8  14 7150.99 485.324  47
  -1   8  13 7166.04 510.958  49
  -1  -8  13 6612.55 469.499  47
  -1  -8  13 7291.01 485.089  42
  -1   8  13 7305.73 476.936  31
  -1   8  13 7116.76 488.473  59
   1  -8 -13 7255.76 458.045  54
   1  -8 -13 7031.78 462.250  48
  -1   8  12 9929.21 595.833  49
  -1   8  12 9266.93 535.907  31
   1  -8 -12 9784.12 551.506  48
  -1  -8  12 10098.6 582.365  47
  -1  -8  12 10328.6 574.787  42
   1  -8 -12 10747.7 555.362  54
  -1   8  12 9906.85 580.528  59
   1  -8 -11 142.086 124.825  54
  -1   8  11 46.7641 114.035  49
   1  -8 -11 141.232 123.920  48
  -1   8  11 250.652 128.479  31
  -1  -8  11 263.574 172.758  42
  -1  -8  11-84.9477 171.335  47
  -1   8  11 420.795 137.202  32
  -1   8  11 167.413 138.334  59
  -1   8  10 91429.4 2036.22  59
   1  -8 -10 91496.3 1928.27  54
  -1   8  10 93567.7 1961.56  31
  -1   8  10 94141.6 2076.47  49
   1  -8 -10 90837.3 1953.17  48
  -1  -8  10 94795.7 1969.29  42
  -1   8  10 92299.0 1957.34  32
   1  -8 -10 97187.6 1989.79  21
  -1  -8  10 87020.7 1981.67  47
   1  -8  -9 1638.33 231.031  54
   1  -8  -9 1917.47 257.302  21
   1  -8  -9 1652.45 238.256  48
  -1  -8   9 1889.55 256.778  42
  -1   8   9 1685.41 253.650  49
   1  -8  -9 1589.56 234.637  39
  -1   8   9 2084.84 246.548  32
   1  -8  -9 1341.29 221.603  60
  -1   8   9 1428.52 228.061  31
  -1  -8   9 1937.92 271.674  47
  -1   8   8 30378.5 1042.60  49
   1  -8  -8 29389.8 974.850  48
  -1  -8   8 31940.8 1043.89  47
   1  -8  -8 30081.8 967.057  54
  -1   8   8 31099.0 993.779  31
   1  -8  -8 29715.5 1015.17  39
  -1   8   8 31050.2 989.761  32
   1  -8  -8 26802.8 1010.01  60
   1  -8  -8 29862.1 992.152  21
  -1  -8   8 29488.8 964.299  42
   1  -8  -7 6870.33 459.902  21
   1  -8  -7 7372.66 465.382  48
  -1   8   7 7064.33 454.655  31
  -1  -8   7 7023.76 478.398  47
  -1   8   7 7331.14 454.647  32
  -1   8   6 6925.30 438.362  32
  -1   8   6 6323.41 427.337  31
  -1  -8   6 6304.66 456.065  20
   1  -8  -6 6565.48 442.638  21
  -1   8   5 11599.5 574.797  31
  -1  -8   5 10730.2 589.544  20
  -1   8   5 11483.7 558.058  32
   1  -8  -5 11183.1 577.909  21
   1  -8  -4 174.273 121.778  21
  -1   8   4 183.369 119.508  31
  -1   8   4 505.310 146.330  11
   1   8  -4 160.980 109.489  16
  -1   8   4 147.402 120.918  32
  -1  -8   4 81.1272 103.096  21
   1  -8  -3 2059.85 251.193  21
  -1   8   3 2260.23 250.670  32
   1   8  -3 2425.57 279.048  16
  -1   8   3 2021.74 244.196  11
  -1   8   3 1752.76 237.678  31
  -1  -8   3 2037.20 247.464  21
  -1   8   2 8516.46 476.525  32
  -1   8   2 8448.02 481.692  11
   1   8  -2 9207.74 537.227  16
  -1   8   2 8028.62 475.850  31
   1  -8  -2 8251.91 485.617  21
  -1  -8   2 8970.34 491.543  21
  -1   8   1 30747.5 939.779  32
   1   8  -1 29224.4 991.014  16
  -1   8   1 29508.8 936.347  31
   1   8  -1 29259.0 906.856  31
  -1   8   1 28769.6 929.725  11
   1  -8  -1 28367.3 942.702  21
  -1  -8   1 28777.2 928.534  21
  -1   8   0 21979.6 784.690  32
   1   8   0 22257.0 773.496  31
   1   8   0 22069.3 846.137  16
  -1  -8   0 21583.6 789.755  21
  -1   8   0 21266.5 784.423  11
   1  -8   0 19979.5 778.438  21
  -1   8  -1 5533.97 385.789  32
  -1  -8  -1 5965.85 409.809  21
   1   8   1 6034.83 435.396  16
  -1   8  -1 5043.17 373.959  11
   1   8   1 5587.60 382.023  31
   1  -8   1 5358.40 399.583  21
   1   8   2 76983.7 1659.07  31
  -1   8  -2 78516.3 1691.07  11
  -1   8  -2 76855.9 1681.00  32
   1  -8   2 79748.6 1743.91  21
   1   8   2 78805.0 1779.99  16
  -1   8  -2 81004.5 1686.89  15
  -1  -8  -2 76190.6 1685.32  21
  -1  -8  -3 4455.45 358.725  21
   1   8   3 4413.18 349.094  31
  -1   8  -3 4927.62 368.460  11
   1   8   3 4348.30 380.048  16
  -1   8  -3 4337.81 348.278  32
  -1   8  -3 4612.13 347.529  15
   1  -8   3 5014.59 396.538  21
   1   8   4 42913.6 1167.18  31
  -1   8  -4 43136.6 1165.30  11
  -1   8  -4 42239.4 1156.27  15
   1   8   4 43108.0 1234.03  16
  -1   8  -4 43652.9 1177.58  32
  -1  -8  -4 41664.8 1179.74  21
   1  -8   4 40970.5 1210.97  21
  -1   8  -5 49168.0 1275.38  11
  -1   8  -5 51547.8 1309.80  32
   1   8   5 48351.1 1271.74  31
   1   8   5 46050.9 1308.74  16
   1  -8   5 50911.4 1370.27  21
  -1   8  -5 51850.0 1299.03  15
   1  -8   5 52566.5 1393.16  14
  -1  -8  -5 48957.5 1294.53  21
  -1   8  -6 44234.8 1221.53  32
   1  -8   6 48108.8 1311.53  21
   1   8   6 43990.5 1255.48  29
   1   8   6 44395.5 1215.99  31
   1   8   6 44530.9 1264.90  16
  -1   8  -6 48024.1 1254.36  15
   1  -8   6 47313.6 1335.46  14
  -1  -8  -6 43523.3 1217.80  21
  -1  -8  -6 43072.5 1267.24  39
  -1   8  -7 16336.1 698.186  32
  -1  -8  -7 15432.3 702.593  60
   1   8   7 15027.4 673.234  31
  -1   8  -7 16357.4 698.932  15
  -1  -8  -7 15137.4 723.493  56
   1  -8   7 16697.8 768.186  14
  -1  -8  -7 14753.0 659.051  48
   1  -8   7 16430.3 691.668  45
   1  -8   7 16215.5 743.780  21
   1   8   7 15586.3 711.460  16
  -1  -8  -7 15420.4 723.228  39
   1   8   7 15901.0 711.952  29
   1  -8   7 17264.0 708.441  42
  -1  -8  -7 16039.8 691.992  21
  -1  -8  -8 9826.87 594.138  56
   1   8   8 10202.6 564.312  29
   1   8   8 10804.7 569.041  31
  -1  -8  -8 9944.90 587.700  39
   1  -8   8 10887.1 568.386  45
  -1  -8  -8 10546.3 565.919  21
   1  -8   8 10340.6 565.010  42
   1   8   8 10108.8 566.638  16
   1  -8   8 11307.2 622.595  21
  -1   8  -8 10192.9 550.625  15
   1  -8   8 11123.2 630.294  14
  -1  -8  -8 10180.7 546.495  48
  -1  -8  -8 10104.8 569.395  60
   1   8   9 4389.00 377.463  16
  -1  -8  -9 4648.69 373.461  21
  -1  -8  -9 5265.41 406.094  60
   1  -8   9 5049.03 390.081  42
   1   8   9 4705.67 380.998  31
  -1  -8  -9 4214.81 357.150  48
   1   8   9 4631.45 375.937  46
   1   8   9 5166.96 402.760  29
   1   8   9 4944.23 409.064  44
   1  -8   9 3532.87 363.267  21
  -1  -8  -9 4878.28 412.344  39
  -1   8  -9 5010.05 388.584  15
   1  -8   9 5367.42 454.547  14
  -1  -8  -9 5296.84 429.977  56
   1  -8   9 4938.05 393.535  45
   1   8  10 682.031 165.403  29
  -1  -8 -10 1263.24 214.313  60
   1   8  10 981.406 181.793  31
  -1  -8 -10 689.138 166.098  48
   1   8  10 973.277 187.931  46
   1   8  10 755.564 183.943  44
   1  -8  10 1014.70 204.526  42
  -1  -8 -10 938.623 223.955  39
   1  -8  10 904.404 207.913  45
  -1  -8 -11 28903.2 968.870  60
   1   8  11 28256.2 965.756  46
   1  -8  11 28226.4 957.278  42
  -1  -8 -11 28757.1 950.123  48
   1   8  11 27527.3 979.101  44
  -1  -8 -11 28148.7 1000.25  39
   1   8  11 28359.8 976.291  31
   1  -8  11 26792.0 942.129  45
  -1  -8 -12 6425.21 469.739  39
  -1  -8 -12 6952.97 448.908  48
   1   8  12 6464.69 443.770  46
   1  -8  12 6701.58 455.774  42
  -1  -8 -12 5754.53 417.748  60
   1   8  12 6509.52 459.050  44
   1  -8  12 6026.33 433.846  45
   1   8  12 5784.41 431.174  31
  -1  -8 -13 35170.5 1108.64  39
  -1  -8 -13 34703.3 1055.41  60
  -1  -8 -13 33515.2 1032.58  48
   1   8  13 33576.0 1052.16  46
   1  -8  13 33466.4 1049.41  42
   1  -8  13 32261.7 1035.19  45
   1   8  13 34810.5 1088.72  44
   1   8  14 42018.3 1167.26  46
   1   8  14 41713.3 1192.76  44
  -1  -8 -14 41857.0 1171.86  60
  -1  -8 -14 41283.7 1148.15  48
   1  -8  14 41633.8 1186.38  42
   1   8  14 40566.2 1175.70  59
   1  -8  14 38424.4 1141.68  45
   1  -8  15 14081.5 635.941  45
  -1  -8 -15 14163.3 625.837  48
   1   8  15 13762.0 622.760  46
   1  -8  15 13068.9 629.012  42
   1   8  15 15026.3 669.103  44
   1   8  15 13450.4 630.748  59
  -1  -8 -15 14569.0 640.790  60
   1   8  16 47634.7 1249.88  44
  -1  -8 -16 50704.9 1242.90  48
   1  -8  16 45617.3 1264.99  42
  -1  -8 -16 49984.8 1234.90  60
   1  -8  16 48677.8 1247.18  45
   1   8  16 49342.3 1235.38  46
   1   8  16 49000.0 1251.38  59
   1  -8  17 839.641 196.111  45
  -1  -8 -17 1098.20 188.242  48
   1   8  17 886.995 184.602  44
   1  -8  17 917.065 222.996  42
  -1  -8 -17 513.228 139.925  60
   1   8  17 697.517 161.290  46
   1   8  17 980.258 186.258  59
   1   8  18 18022.7 684.051  49
  -1  -8 -18 19604.0 667.718  48
   1  -8  18 19097.8 686.629  45
  -1  -8 -18 19443.2 660.152  60
   1   8  18 20241.3 673.679  59
  -1  -8 -19 2691.41 235.013  48
   1  -8  19 2849.43 256.811  45
   1   8  19 2774.68 255.619  49
   1   8  19 2480.68 214.681  59
  -1  -8 -19 2800.14 232.867  60
   1   8  20 1425.34 175.340  49
  -1  -8 -20 1396.27 161.824  48
   1  -8  20 1447.31 191.546  45
   1   8  20 1545.71 171.568  43
   1   8  21 3170.95 215.978  49
   1  -8  21 2884.06 226.701  45
   1   8  21 3454.90 216.099  43
  -1  -8 -21 3454.08 218.177  48
  -1   9  20 1528.72 159.240  49
  -1  -9  19 1781.45 207.517  47
  -1   9  19 1566.04 178.897  49
   1  -9 -18 215.921 104.323  48
  -1  -9  18-83.5330 128.791  47
  -1   9  18 177.350 108.185  49
   1  -9 -17 14146.5 547.651  48
  -1   9  17 13327.4 555.667  59
  -1   9  17 13426.1 570.745  49
  -1  -9  17 13647.9 558.866  47
  -1  -9  17 12859.4 567.424  42
  -1  -9  16 1804.45 239.543  47
  -1   9  16 1616.41 219.466  49
  -1  -9  16 1504.00 249.143  42
   1  -9 -16 1844.75 223.281  48
  -1   9  16 1337.47 204.304  59
  -1  -9  15 50088.7 1261.65  47
  -1   9  15 52059.9 1300.97  49
  -1   9  15 51060.2 1226.23  55
  -1   9  15 49823.6 1259.77  59
   1  -9 -15 50845.3 1232.31  48
  -1   9  14 2514.91 284.719  49
   1  -9 -14 2240.62 255.749  48
  -1  -9  14 2131.85 269.431  42
  -1  -9  14 1756.12 257.256  47
  -1   9  14 2309.50 263.806  59
  -1   9  13 26896.8 937.744  49
   1  -9 -13 27143.2 893.838  48
  -1  -9  13 26614.7 924.702  47
  -1  -9  13 25595.8 921.951  42
  -1   9  13 27477.1 928.042  59
   1  -9 -12 4329.26 364.190  48
  -1  -9  12 4559.23 393.225  47
  -1  -9  12 4736.22 388.639  42
  -1   9  12 4552.51 378.072  59
   1  -9 -12 4709.51 354.116  54
  -1   9  12 4277.05 377.961  49
  -1   9  11 2255.36 286.321  49
   1  -9 -11 2390.05 280.677  48
  -1  -9  11 2411.27 294.145  42
  -1  -9  11 2374.68 299.516  47
  -1   9  11 2178.19 268.225  59
   1  -9 -11 2488.36 260.477  54
  -1   9  10 9277.18 554.312  49
  -1  -9  10 8668.71 543.677  47
   1  -9 -10 9215.32 523.686  48
  -1  -9  10 9556.64 532.069  42
  -1   9  10 9562.20 556.064  59
   1  -9 -10 10126.0 528.108  54
  -1   9   9-4.49914 121.007  59
   1  -9  -9 18.2202 103.979  54
  -1   9   9 91.2888 117.322  31
  -1   9   9 211.322 131.824  49
   1  -9  -9 121.197 111.623  48
  -1  -9   9 159.009 168.451  47
  -1  -9   9 36.0005 164.077  42
  -1  -9   8 208.200 164.666  42
  -1  -9   8-45.3059 188.857  47
  -1   9   8 230.588 138.189  59
  -1   9   8 241.221 113.365  31
   1  -9  -8 149.687 97.0992  54
  -1   9   7 7264.30 468.289  31
   1  -9  -7 7671.34 484.795  42
  -1  -9   7 8092.45 498.253  42
   1  -9  -7 7045.42 445.350  54
  -1  -9   7 7106.49 498.109  47
  -1   9   6 6766.79 449.752  31
  -1  -9   6 6119.39 465.609  47
  -1  -9   6 6289.29 439.546  42
  -1  -9   6 5655.99 423.050  39
   1  -9  -6 6405.75 444.611  42
   1  -9  -6 7456.34 462.514  54
   1  -9  -5 43363.4 1179.47  54
  -1  -9   5 40816.3 1245.38  47
  -1  -9   5 37107.3 1127.39  42
  -1  -9   5 39723.1 1190.52  39
   1  -9  -5 41017.8 1179.05  42
  -1   9   5 40282.1 1164.80  31
  -1   9   4 20339.5 791.913  31
  -1  -9   4 19516.8 781.246  42
   1  -9  -4 20395.7 796.729  42
   1   9  -4 20701.3 848.006  16
   1  -9  -4 20851.8 791.710  54
  -1  -9   4 18742.4 796.941  39
  -1  -9   4 20007.6 875.288  47
  -1   9   4 20483.3 787.994  32
   1  -9  -3 37918.7 1109.46  54
  -1   9   3 36908.6 1102.20  31
  -1  -9   3 36474.7 1146.84  39
   1   9  -3 35549.8 1157.87  16
  -1   9   3 37714.8 1100.14  32
  -1  -9   3 35731.3 1083.17  42
   1  -9  -3 38685.8 1116.44  42
   1  -9  -2 1150.87 200.994  54
  -1   9   2 696.860 155.072  11
   1  -9  -2 841.003 185.151  21
  -1  -9   2 850.104 203.425  42
   1  -9  -2 838.482 183.286  42
   1   9  -2 823.869 192.288  16
  -1  -9   2 751.436 224.217  39
  -1   9   2 821.774 184.512  31
  -1   9   2 795.398 169.813  32
  -1  -9   2 901.822 174.192  21
   1  -9  -1 8894.34 522.051  54
  -1   9   1 8455.26 502.942  31
   1  -9  -1 9000.13 537.486  21
  -1   9   1 9252.75 524.097  11
   1  -9  -1 8180.38 494.373  42
  -1  -9   1 9331.29 532.176  42
  -1  -9   1 9928.80 592.318  39
  -1   9   1 8855.27 507.237  32
   1   9  -1 9024.89 545.059  16
  -1  -9   1 9410.98 526.543  21
  -1  -9   0 13080.4 628.324  21
  -1  -9   0 12270.3 611.096  42
  -1   9   0 12642.1 618.067  31
   1  -9   0 12086.8 603.847  42
  -1   9   0 12984.1 624.428  11
  -1  -9   0 12753.0 680.670  39
   1  -9   0 12810.8 643.834  21
  -1   9   0 13136.1 616.361  32
   1  -9   0 12476.3 622.615  54
   1   9   0 13452.9 669.548  16
  -1  -9   0 11191.7 641.218  60
  -1   9  -1 17682.3 726.013  32
   1   9   1 17273.9 766.645  16
   1  -9   1 14857.0 696.105  54
  -1   9  -1 15975.8 698.639  31
   1  -9   1 15320.0 691.984  42
  -1  -9  -1 17859.2 724.711  42
  -1  -9  -1 16939.2 778.353  39
   1   9   1 16674.7 699.641  31
   1  -9   1 16967.5 747.396  21
  -1   9  -1 17424.3 728.710  11
  -1  -9  -1 16930.6 720.622  21
  -1  -9  -1 16267.7 730.729  60
  -1   9  -2 38053.9 1123.88  32
   1  -9   2 38424.2 1111.90  45
   1   9   2 39489.2 1132.82  31
  -1  -9  -2 33960.6 1151.62  60
  -1  -9  -2 39986.8 1144.56  42
  -1   9  -2 39832.5 1153.24  11
   1  -9   2 38322.1 1137.03  42
  -1   9  -2 40606.7 1156.18  31
  -1  -9  -2 38501.2 1199.01  39
  -1  -9  -2 40272.3 1155.40  21
   1   9   2 40928.0 1224.11  16
   1  -9   2 38219.8 1182.17  21
   1  -9   2 35721.7 1144.89  54
   1  -9   3 252.637 145.652  45
  -1  -9  -3 97.0972 151.332  42
   1  -9   3 217.124 158.535  42
  -1   9  -3-33.8241 96.4282  11
   1   9   3 257.901 131.447  16
  -1  -9  -3 47.1195 209.652  39
   1   9   3 43.5721 99.5443  31
  -1   9  -3 94.3878 93.5062  32
  -1  -9  -3 147.679 121.298  60
  -1  -9  -4 3009.80 334.824  60
   1  -9   4 3407.16 328.235  45
  -1   9  -4 3106.15 307.315  32
   1  -9   4 3243.45 319.055  42
  -1  -9  -4 2945.55 338.003  39
  -1  -9  -4 3226.08 307.025  42
   1   9   4 3553.48 330.458  31
   1  -9   5 2219.24 267.389  45
   1   9   5 1943.76 278.550  29
   1  -9   5 2346.10 290.071  42
  -1  -9  -5 2300.11 274.387  42
  -1  -9  -5 2149.44 282.905  60
  -1  -9  -5 2008.82 278.445  39
  -1   9  -5 1939.77 247.965  32
   1   9   5 2028.21 254.950  31
  -1  -9  -6 4511.14 361.863  48
   1   9   6 4208.77 359.119  31
  -1  -9  -6 4293.82 389.332  39
   1  -9   6 5087.11 399.761  42
  -1  -9  -6 4824.38 385.366  42
   1  -9   6 4330.33 369.963  45
   1   9   6 4258.83 385.118  29
  -1  -9  -6 3854.99 374.008  60
  -1   9  -6 4628.74 376.363  32
  -1  -9  -7 20068.0 785.597  42
   1   9   7 20178.0 793.747  31
  -1  -9  -7 21126.9 790.392  48
   1   9   7 20394.2 829.069  29
  -1  -9  -7 19786.8 828.660  39
   1  -9   7 21422.4 810.473  42
   1  -9   7 21570.3 802.324  45
  -1   9  -7 20079.9 794.971  32
  -1  -9  -7 19775.8 820.576  60
  -1   9  -8 24433.0 893.775  32
   1   9   8 25073.4 893.023  31
  -1  -9  -8 24880.2 923.411  60
  -1  -9  -8 23380.7 839.003  48
  -1  -9  -8 24251.9 865.894  42
  -1  -9  -8 24511.9 929.214  39
   1   9   8 24797.8 916.084  29
   1  -9   8 26754.2 901.644  45
   1  -9   8 26064.2 904.659  42
  -1  -9  -9 180509. 3021.09  48
  -1  -9  -9 178129. 3080.93  60
  -1  -9  -9 174425. 3004.41  42
  -1  -9  -9 171547. 3118.11  39
   1  -9   9 177022. 3046.37  42
   1  -9   9 175360. 3022.67  45
   1  -9  10 161.706 166.062  42
  -1  -9 -10 316.825 147.032  48
   1   9  10 7.57394 119.277  46
  -1  -9 -10 197.425 156.599  60
  -1  -9 -10 253.241 176.686  39
   1  -9  10 246.202 162.109  45
   1  -9  11 62512.0 1484.71  45
   1  -9  11 63394.6 1496.46  42
   1   9  11 63119.3 1491.84  44
   1   9  11 62630.1 1472.70  46
  -1  -9 -11 61968.7 1548.22  39
  -1  -9 -11 64012.0 1473.43  48
  -1  -9 -11 62832.6 1521.86  60
  -1  -9 -12 12028.0 581.020  60
  -1  -9 -12 12460.3 578.285  48
   1  -9  12 11217.3 571.715  42
   1   9  12 11927.5 575.494  44
   1  -9  12 10693.1 551.194  45
  -1  -9 -12 11784.3 605.930  39
   1   9  12 12009.7 569.290  46
   1   9  13 12601.8 566.660  46
   1  -9  13 12239.1 578.430  45
   1   9  13 11946.6 568.849  44
   1  -9  13 12173.5 588.380  42
   1   9  13 12116.8 596.329  59
  -1  -9 -13 11865.4 587.297  60
  -1  -9 -13 12164.0 556.854  48
   1   9  14 2500.39 262.930  44
   1  -9  14 2394.12 271.863  42
   1  -9  14 2026.22 249.426  45
  -1  -9 -14 2266.51 232.231  48
  -1  -9 -14 2895.49 279.626  60
   1   9  14 2121.47 249.169  59
   1   9  14 2400.95 237.956  46
   1  -9  15 2660.63 264.680  45
   1   9  15 2097.58 248.150  49
   1  -9  15 2620.86 274.396  42
  -1  -9 -15 2535.40 268.448  60
   1   9  15 2573.23 241.654  46
   1   9  15 2837.71 274.983  59
  -1  -9 -15 2741.82 251.609  48
   1   9  16 434.569 123.271  59
   1   9  16 391.284 130.237  49
  -1  -9 -16 435.608 119.134  48
   1  -9  16 288.814 137.125  42
  -1  -9 -16 468.154 126.534  60
   1  -9  16 327.249 131.248  45
   1   9  17 705.232 153.064  49
  -1  -9 -17 485.633 115.370  48
   1  -9  17 560.655 146.717  45
  -1  -9 -17 173.950 110.457  42
  -1  -9 -17 522.390 129.404  60
   1   9  17 505.243 117.435  59
   1   9  18 1448.17 171.965  49
  -1  -9 -18 1035.48 136.093  48
   1   9  18 914.110 129.183  43
  -1  -9 -18 802.024 135.360  60
   1   9  18 1289.58 149.735  59
   1  -9  18 904.718 151.490  45
   1   9  19 115.266 74.9232  49
   1  -9  19-29.1001 90.4131  45
  -1  10  17 21785.6 617.073  49
   1 -10 -17 23428.1 628.988  42
  -1  10  16 7184.75 361.382  49
  -1 -10  16 7779.79 377.562  42
   1 -10 -16 8052.03 378.735  42
  -1  10  15 743.881 133.189  55
  -1  10  15 506.837 120.212  49
  -1  10  15 572.407 133.282  59
  -1 -10  15 495.252 155.562  42
   1 -10 -15 759.347 166.554  42
  -1  10  14 1727.50 211.700  49
  -1 -10  14 1335.17 200.775  42
   1 -10 -14 1677.09 225.180  42
  -1  10  14 1763.84 202.278  55
  -1  10  14 1639.29 198.527  59
  -1  10  13 7444.81 421.729  55
  -1  10  13 7472.25 420.503  49
  -1 -10  13 7020.81 446.670  42
   1 -10 -13 7818.62 441.239  42
  -1  10  13 8218.92 436.734  59
  -1 -10  13 8105.87 528.508  47
  -1  10  12 182.200 110.453  49
   1 -10 -12-82.5635 162.528  42
  -1 -10  12 85.0373 330.186  47
  -1 -10  12 307.302 171.774  42
  -1  10  12 59.6254 104.531  59
  -1 -10  11 5816.45 521.303  47
  -1 -10  11 4615.86 381.627  42
   1 -10 -11 5359.83 381.915  42
  -1  10  11 5154.74 368.663  59
  -1  10  11 5257.23 364.391  49
  -1 -10  10 843.144 191.490  42
   1 -10 -10 828.175 193.336  42
  -1  10  10 704.898 155.355  59
  -1 -10  10 577.949 372.783  47
   1 -10  -9 3136.11 309.084  42
  -1  10   9 2925.66 290.356  59
  -1 -10   9 3367.55 312.356  42
  -1  10   8 2019.98 247.451  59
  -1 -10   8 2141.83 271.892  42
   1 -10  -8 2150.99 281.753  42
   1 -10  -7 9594.20 530.189  42
  -1 -10   7 9945.54 536.413  42
  -1 -10   6 241.932 168.281  42
   1 -10  -6-24.0564 156.045  42
  -1 -10   5 69986.8 1609.21  42
   1 -10  -5 72085.6 1614.72  42
  -1 -10   4 7989.32 497.043  42
   1 -10  -4 8354.00 500.427  42
  -1 -10   4 8646.58 535.386  39
  -1 -10   3 8013.29 489.488  42
   1 -10  -3 8445.36 499.429  42
  -1 -10   3 8202.06 539.312  39
  -1 -10   2 48.6027 263.095  39
  -1 -10   2 168.099 147.448  42
   1 -10  -2 315.896 155.063  42
   1 -10  -1 6133.18 426.510  42
  -1 -10   1 5517.32 414.040  42
  -1 -10   1 5865.62 464.318  39
  -1 -10   0 884.784 214.156  42
   1 -10   0 574.184 182.159  42
  -1 -10   0 855.296 266.482  39
   1 -10   1 22815.9 839.315  42
  -1 -10  -1 21479.5 810.957  42
  -1 -10  -1 21701.2 854.796  39
   1 -10   2 44.7102 124.553  45
   1 -10   2 327.173 179.599  42
  -1 -10  -2-83.6007 169.626  42
  -1 -10  -2-52.0826 186.540  39
   1 -10   3 515.574 152.055  45
   1 -10   3 253.535 180.771  42
  -1 -10  -3 183.219 146.468  42
  -1 -10  -3 282.084 160.378  39
  -1 -10  -4 8484.69 543.131  60
   1 -10   4 9333.85 523.030  42
   1 -10   4 10047.8 521.280  45
  -1 -10  -4 9742.03 564.474  39
  -1 -10  -4 10021.3 533.856  42
  -1 -10  -5 3635.01 328.667  42
   1 -10   5 4448.40 369.196  42
   1 -10   5 3624.55 312.168  45
  -1 -10  -5 3156.36 332.037  39
  -1 -10  -5 3095.69 357.731  60
   1 -10   6 337.255 178.408  42
  -1 -10  -6 388.219 190.721  39
  -1 -10  -6 452.062 179.569  42
   1 -10   6 387.425 138.958  45
  -1 -10  -6 44.0471 129.196  60
   1 -10   7 22508.3 787.453  45
  -1 -10  -7 22050.8 779.606  42
  -1 -10  -7 20704.4 816.313  39
   1 -10   7 22434.5 799.355  42
  -1 -10  -8 5869.89 432.435  39
   1 -10   8 6491.81 414.670  45
  -1 -10  -8 6357.15 446.446  60
  -1 -10  -8 6435.70 421.850  42
   1 -10   8 5845.08 406.085  42
   1 -10   9 28.6178 152.594  42
  -1 -10  -9 286.871 148.904  42
  -1 -10  -9 133.432 174.904  39
  -1 -10  -9 35.0723 150.023  60
   1 -10   9 152.745 147.067  45
   1 -10  10-6.53787 119.667  45
   1 -10  10 25.5932 132.528  42
  -1 -10 -10 41.6272 153.155  39
  -1 -10 -10-57.6037 147.136  42
  -1 -10 -10 38.4039 137.295  60
   1  10  10-44.1511 112.614  49
   1  10  11 191.383 118.799  49
   1 -10  11 402.982 144.990  45
   1 -10  11 178.060 150.448  42
  -1 -10 -11 127.934 124.044  42
  -1 -10 -11 95.2271 116.292  60
   1 -10  12 2549.86 279.821  42
  -1 -10 -12 3088.74 260.374  42
  -1 -10 -12 2834.17 266.363  60
   1  10  12 2668.66 266.256  59
   1 -10  12 2844.39 262.953  45
   1  10  12 2598.17 253.878  49
   1  10  13 39991.2 1016.54  49
   1  10  13 40701.9 1042.69  59
   1 -10  13 39954.7 988.601  45
   1 -10  13 38627.0 1020.62  42
  -1 -10 -13 42242.3 974.543  42
  -1 -10 -13 41721.2 1047.83  60
   1  10  14 209.357 107.384  49
   1 -10  14 106.400 129.793  42
  -1 -10 -14 267.863 115.019  42
   1 -10  14 154.544 105.793  45
   1  10  14 109.591 94.3084  59
  -1 -10 -14 472.651 138.250  60
   1  10  15 15518.9 541.400  49
   1 -10  15 15671.9 525.628  45
   1 -10  15 15736.2 547.275  42
  -1 -10 -15 14930.5 542.298  60
   1 -10  16 2960.75 213.405  45
   1  10  16 2970.63 212.679  59
   1 -11 -14 14151.3 450.372  42
   1 -11 -13 12098.8 437.211  42
  -1  11  13 11516.4 426.984  55
  -1 -11  12 25561.0 706.557  42
   1 -11 -12 27578.4 717.129  42
  -1  11  12 25661.2 692.336  59
  -1  11  12 25008.8 714.294  55
  -1 -11  11 151.058 131.894  42
   1 -11 -11 401.197 125.218  42
  -1  11  11 118.030 92.0647  55
  -1  11  11 385.142 108.943  59
  -1 -11  10 5293.95 338.920  42
   1 -11 -10 5102.63 328.115  42
  -1  11  10 5084.88 308.488  59
   1 -11  -9 1180.69 187.751  42
  -1 -11   9 1174.26 198.781  42
  -1 -11   8 3560.25 321.228  42
   1 -11  -8 4422.71 324.354  42
  -1 -11   7 1544.39 219.908  42
   1 -11  -7 1674.65 223.914  42
   1 -11  -6 4160.83 333.791  42
  -1 -11   6 4347.70 338.809  42
  -1 -11   5 16531.7 638.246  42
   1 -11  -5 16238.0 634.828  42
  -1 -11   4 280.301 137.982  42
   1 -11  -4 154.825 152.443  42
   1 -11  -3 3747.69 320.705  42
  -1 -11   3 3883.72 321.757  42
  -1 -11   2 868.098 190.467  42
   1 -11  -2 1012.72 211.835  42
  -1 -11   2 830.272 191.282  39
  -1 -11   1 20207.8 718.351  42
   1 -11  -1 20464.8 737.390  42
  -1 -11   1 20368.9 750.906  39
  -1 -11   0 11760.8 567.068  39
   1 -11   0 11694.5 551.084  42
  -1 -11   0 11909.1 550.725  42
   1 -11   1 7785.19 454.792  42
  -1 -11  -1 7839.64 444.966  42
  -1 -11  -1 7857.79 460.076  39
   1 -11   2 5342.32 371.920  42
  -1 -11  -2 4772.30 348.713  42
  -1 -11  -2 5141.98 376.762  39
   1 -11   3 2395.21 262.062  42
  -1 -11  -3 2240.63 245.420  42
  -1 -11  -3 2435.21 279.317  39
   1 -11   4 2019.84 246.666  42
  -1 -11  -4 2224.38 247.357  42
  -1 -11  -4 2354.70 265.924  39
   1 -11   5 2316.47 269.485  42
  -1 -11  -5 2452.76 252.382  42
  -1 -11  -5 2250.32 251.056  39
   1 -11   6 766.679 200.040  42
  -1 -11  -6 805.590 173.337  42
  -1 -11  -6 738.318 194.712  39
   1 -11   7 64095.0 1377.00  42
  -1 -11  -7 62626.7 1410.31  39
   1 -11   8 521.636 165.613  42
  -1 -11  -8 130.196 133.306  42
  -1 -11  -8 439.813 161.413  39
  -1 -11  -9 8646.17 389.674  42
   1 -11   9 8088.29 413.717  42
   1  11   9 7949.49 419.562  59
   1 -11  10 3011.21 226.393  45
   1 -11  10 3586.50 277.091  42
  -1 -11 -10 4095.48 264.660  42
   1  11  10 3756.57 280.267  59
   1 -11  11 9576.18 381.849  45
   1 -11  11 9043.24 405.164  42
   1  11  11 9235.90 417.483  59
  -1 -11 -11 10008.9 385.548  42
   1 -11  12 372.983 128.591  42
   1  11  12-12.4365 82.9778  59
   1  11  13 2683.07 199.042  59
   1 -12  -8 26054.6 650.288  42
  -1  12   8 24524.6 665.404  55
  -1  12   7 264.370 98.3613  55
  -1 -12   7 367.368 112.359  42
   1 -12  -7 396.231 130.882  42
  -1 -12   6 11714.5 439.453  42
   1 -12  -6 13481.1 472.930  42
  -1 -12   5 220.064 113.523  42
   1 -12  -5 208.280 110.581  42
   1 -12  -4 4400.24 287.118  42
  -1 -12   4 4014.84 269.077  42
   1 -12  -3 3649.62 265.180  42
  -1 -12   3 3739.42 264.146  42
  -1 -12   2 600.179 139.976  42
   1 -12  -2 244.404 131.678  42
   1 -12  -1 1858.85 211.215  42
  -1 -12   1 1531.73 191.609  42
  -1 -12   0 4835.07 296.763  42
   1 -12   0 5061.17 309.978  42
   1 -12   1 464.099 145.380  42
  -1 -12  -1 903.028 156.629  42
  -1 -12  -1 800.060 142.945  39
   1 -12   2 56992.4 1200.02  42
  -1 -12  -2 60094.1 1178.71  42
  -1 -12  -2 61011.0 1206.87  39
   1 -12   3 160.605 119.540  42
  -1 -12  -3 123.070 119.984  42
  -1 -12  -3 477.293 134.397  39
   1 -12   4 18941.4 584.684  42
  -1 -12  -4 18377.7 549.957  42
   1  12   4 17901.5 559.478  59
  -1 -12  -4 18477.2 579.162  39
   1  12   5 644.281 115.749  59
   1 -12   5 734.831 146.220  42
  -1 -12  -5 901.081 138.682  42
   1 -12   6 27633.1 695.952  42
   1  12   6 26335.0 685.021  59
   1 -12   7 18578.0 557.371  42
   1  12   7 20101.0 560.088  59
   2   0 -28 2368.26 190.911  38
  -2   0  28 2430.59 202.985  43
   2   0 -28 2251.03 189.954  54
  -2   0  27 51.9415 88.1936  43
   2   0 -27-24.9287 89.8739  38
  -2   0  27 16.7235 85.5915  47
   2   0 -27-3.48523 80.6535  54
   2   0 -26-35.8699 102.900  54
  -2   0  26 149.105 123.595  43
  -2   0  25-117.698 135.017  43
   2   0 -25-115.710 119.334  54
   2   0 -24 6218.68 417.853  54
  -2   0  24 6482.70 432.852  43
   2   0 -23 73.1383 106.816  54
  -2   0  23-162.222 183.972  45
  -2   0  23-88.0787 157.627  43
  -2   0  22 43275.2 1254.71  45
   2   0 -22 41949.1 1227.48  54
  -2   0  22 44111.6 1251.31  43
   2   0 -21 117.139 111.608  54
   2   0 -21-32.7758 115.224  30
  -2   0  21 9.70663 113.215  43
  -2   0  21-152.086 182.785  45
  -2   0  21-214.093 153.985  58
   2   0 -21-0.87356 100.255  36
  -2   0  20 845.469 185.219  45
   2   0 -20 861.828 194.641  36
   2   0 -20 774.498 176.590   8
  -2   0  20 710.683 169.750  43
  -2   0  20 628.308 164.215  58
  -2   0  20 813.707 192.688   9
   2   0 -20 732.475 172.856  30
   2   0 -19-390.400 141.055   8
  -2   0  19-16.9248 105.025   9
  -2   0  19 158.633 108.732  43
  -2   0  19 120.599 168.826  45
   2   0 -19 31.5840 117.865  30
   2   0 -19-79.4620 133.833  36
   2   0 -18 34139.5 1039.33   8
   2   0 -18 30555.3 1001.52  30
  -2   0  18 32361.4 1072.30   9
   2   0 -18 33352.4 1037.95  36
   2   0 -17-35.9203 104.962   8
   2   0 -17 46.3850 111.348  36
   2   0 -17-61.1672 123.279  30
  -2   0  17 97.8962 111.153   9
  -2   0  16 31513.2 1014.22   9
   2   0 -16 29061.4 919.395  36
   2   0 -16 29801.1 921.791  30
  -2   0  16 30387.1 941.222  28
   2   0 -16 29081.9 915.103   8
   2   0 -15 153.915 103.534   8
  -2   0  15 15.3809 99.7004  28
   2   0 -15-25.7576 119.012  36
  -2   0  15 169.019 133.618   9
  -2   0  14 72295.0 1526.01  28
   2   0 -14 72083.5 1502.03   8
   2   0 -14 72869.4 1515.10  36
  -2   0  14 72230.5 1603.66   9
   2   0 -13 345.124 105.033  22
   2   0 -13-93.5957 112.536  19
  -2   0  13 124.402 97.9968  28
  -2   0  13 223.602 145.001   9
   2   0 -13-11.7020 107.648  36
   2   0 -13 54.4951 85.8713   8
  -2   0  12 42392.5 1086.27   9
   2   0 -12 44521.5 999.528  22
   2   0 -12 40323.2 994.240  19
  -2   0  12 41971.6 1017.58  28
   2   0 -12 40844.8 981.439   8
   2   0 -12 39933.1 986.988  36
  -2   0  12 42563.7 1091.72  33
  -2   0  11 123.920 122.459  33
   2   0 -11-16.8745 88.5821  36
   2   0 -11 51.5216 87.1623  19
  -2   0  11 58.4440 88.7988  28
   2   0 -11-29.1517 89.4246  22
  -2   0  11 42.5345 109.344   9
   2   0 -11-22.6271 92.4634  23
   2   0 -10 49355.8 1056.39  19
  -2   0  10 50755.9 1144.80   9
   2   0 -10 50643.0 1066.19  36
   2   0 -10 51820.2 1088.55  23
   2   0 -10 50042.5 1057.80  22
  -2   0  10 50709.9 1141.17  33
   2   0  -9 52.2742 84.3155  19
  -2   0   9 92.9163 79.5358  32
  -2   0   9-1.30424 101.116  33
   2   0  -9-89.6215 90.9944  36
   2   0  -9 5.33922 75.6202  23
   2   0  -8 4163.28 249.016  23
   2   0  -8 3701.91 232.269  19
  -2   0   8 3851.27 228.126  32
  -2   0   8 3839.97 261.889  33
  -2   0   7 92.2304 91.9445  33
   2   0  -7-13.9545 142.313   3
   2   0  -7 103.443 68.0930  19
   2   0  -7 136.513 90.5699  34
   2   0  -7 5.33288 74.1266  23
  -2   0   6 81688.9 2122.33   4
   2   0  -6 75295.4 2114.46   3
  -2   0   6 76265.3 1369.99  33
   2   0  -6 81252.8 1352.14  23
   2   0  -6 80113.1 1358.64  34
   2   0  -5 190.451 78.0529  34
   2   0  -5 41.3937 73.5209  12
  -2   0   5-62.9644 124.330   4
  -2   0   5-2.51410 78.7527  33
   2   0  -5 146.123 190.875   3
   2   0  -4 446104. 5769.09  12
   2   0  -4 448292. 7032.24   3
   2   0  -4 455983. 7016.17   2
  -2   0   4 434685. 6672.42   4
  -2   0   3 80.7336 159.381   2
   2   0  -3-65.3003 152.942   2
   2   0  -3 111.805 67.4236  12
   2   0  -3 10.5659 198.929   3
   2   0  -3 62.0989 136.171  62
   2   0  -2 52175.1 930.395  12
   2   0  -2 55113.7 1618.81   1
   2   0  -2 56676.7 1675.81   2
   2   0  -2 55444.2 1715.32   3
  -2   0   2 54795.2 1653.32   2
  -2   0   2 54791.4 978.727   6
   2   0  -1 98.1643 133.850   1
  -2   0   1 80.8053 69.3343   6
  -2   0   1 39.4970 141.267   2
   2   0  -1 221.919 172.979   3
  -2   0   0 60231.8 1775.95   2
   2   0   0 61569.6 1833.22   3
   2   0   0 61309.1 1701.33   1
  -2   0  -1 21.1962 125.791   2
   2   0   1 203.839 154.106   1
   2   0   1-15.2149 197.660   3
   2   0   2 163.460 124.899   1
  -2   0  -2 151.372 87.1487   4
   2   0   2 145.547 167.614   3
  -2   0  -3-57.0087 103.866   4
  -2   0  -3 29.8061 48.3525  18
   2   0   3 51.2623 91.6846  29
   2   0   3 41.9707 178.822   3
   2   0   4 136992. 2122.36  29
  -2   0  -4 141482. 2019.80  18
   2   0   4 142164. 3070.99   3
  -2   0  -4 142757. 2150.98  27
  -2   0  -5 10.5161 90.8494  30
  -2   0  -5 45.8702 56.4146  18
   2   0   5-0.12354 89.4310  29
  -2   0  -5 35.1302 77.0715  27
  -2   0  -6 230848. 3148.30  18
   2   0   6 217753. 4251.62   3
   2   0   6 225995. 3248.26  29
  -2   0  -6 231011. 3281.38  30
  -2   0  -6 242740. 3317.37  27
  -2   0  -6 218207. 3181.16  33
  -2   0  -7-14.6392 62.3485  18
  -2   0  -7 145.706 114.745  30
   2   0   7-40.9515 100.996  29
  -2   0  -7 100.194 87.5241  27
  -2   0  -7 171.744 79.9181  33
  -2   0  -8 235940. 3496.77  30
  -2   0  -8 233522. 3466.01  27
  -2   0  -8 236022. 3338.10  18
  -2   0  -8 238062. 3383.02  33
   2   0   8 241715. 3415.47  29
   2   0   9 19.6154 95.4415  29
  -2   0  -9 70.1450 93.3271  27
   2   0   9 121.383 124.264  14
   2   0  10 78064.8 1452.96  29
  -2   0 -10 75051.0 1519.26  27
   2   0  10 73901.5 1561.25  14
  -2   0 -10 74983.7 1558.79  30
  -2   0 -11-60.5929 104.023  27
  -2   0 -11 21.6455 128.317  30
   2   0  11 14.1600 86.0274  29
   2   0  11 95.3203 127.050  14
  -2   0 -12 19370.3 736.914  30
  -2   0 -12 20814.1 735.217  27
   2   0  12 21259.5 773.550  14
  -2   0 -13-122.677 132.271  30
  -2   0 -13-48.0919 107.823  27
   2   0  13 47.7931 129.803  14
  -2   0 -14 14822.8 647.840  27
   2   0  14 15380.5 695.687  14
  -2   0 -14 14618.8 676.824  30
  -2   0 -15 176.530 125.195  27
  -2   0 -15 26.6818 140.382  30
   2   0  15 12.8319 136.712  14
  -2   0 -16 1383.09 242.929  30
  -2   0 -16 1751.43 242.834  27
   2   0  16 1441.09 248.822  14
  -2   0 -17 109.773 140.253  30
   2   0  17-16.0896 126.649  14
   2   0  18 165677. 2949.94  61
   2   0  18 161575. 2937.48  57
   2   0  18 163243. 3085.76  14
  -2   0 -18 169240. 2939.49  60
  -2   0 -18 160450. 2995.37  30
  -2   0 -19-43.3290 155.180  30
   2   0  19 195.406 115.748  57
   2   0  19 78.1131 114.570  61
  -2   0 -19-37.2086 121.812  60
  -2   0 -20 75464.7 1781.46  30
  -2   0 -20 70010.4 1686.22  48
  -2   0 -20 74471.5 1679.42  60
   2   0  20 72167.4 1672.78  61
   2   0  20 74073.4 1699.34  57
  -2   0 -21 132.483 146.321  48
   2   0  21-81.1216 143.159  57
  -2   0 -21 47.8907 109.023  60
   2   0  21 35.5248 106.185  61
   2   0  22 26935.7 874.325  61
  -2   0 -22 27662.0 924.333  48
   2   0  22 26911.3 894.488  57
   2   0  23 125.818 115.748  57
   2   0  23 38.9711 117.567  61
  -2   0 -23 12.3104 123.987  48
   2   0  24 9699.84 441.590  61
  -2   0 -24 9414.53 469.554  48
   2   0  24 9226.12 462.351  57
  -2   0 -25 28.4360 82.1069  48
   2   0  25 104.239 95.7007  57
  -2   0 -26 102.698 76.7353  48
   2   0  26 180.564 89.8238  57
   2   1 -28 797.915 120.796  54
   2  -1 -28 1177.56 145.605  54
  -2   1  28 1066.19 142.496  43
  -2   1  27 12285.6 459.766  47
   2   1 -27 12358.4 479.218  54
  -2  -1  27 13246.7 469.198  47
   2  -1 -27 12931.4 494.697  54
  -2  -1  27 13026.2 504.273  43
   2  -1 -27 11904.8 464.250  38
  -2   1  27 13567.8 515.575  43
  -2   1  26 260.148 130.294  43
  -2  -1  26-46.6897 105.649  43
   2  -1 -26 65.5768 130.825  54
   2   1 -26 189.541 114.104  54
   2  -1 -26 113.759 106.092  38
  -2  -1  26 27.2210 103.257  47
  -2   1  25 1278.10 212.986  43
   2  -1 -25 1651.31 229.733  54
   2   1 -25 1490.66 203.696  54
  -2  -1  25 1511.84 212.086  47
  -2  -1  25 1202.66 196.866  43
  -2  -1  25 1530.15 232.877  45
  -2   1  24 2882.95 304.564  43
   2   1 -24 2691.48 279.723  54
  -2  -1  24 2832.29 309.741  45
  -2  -1  24 2763.36 293.586  43
   2  -1 -24 2521.36 276.988  54
   2  -1 -23 15493.6 693.381  54
  -2  -1  23 15358.9 692.597  45
  -2  -1  23 14975.1 683.328  43
  -2   1  23 15322.4 684.831  43
   2   1 -23 15637.5 682.641  54
  -2   1  23 16417.8 673.669  58
  -2   1  22 22539.8 854.861  43
   2  -1 -22 22010.9 852.095  54
  -2  -1  22 22112.7 851.594  43
  -2   1  22 23011.2 838.195  58
  -2  -1  22 21575.3 846.192  45
   2  -1 -21 254.209 133.639  54
  -2  -1  21-128.685 173.823  45
  -2  -1  21 328.781 146.870  43
  -2   1  21 116.437 146.405  45
  -2   1  21-3.22061 125.503  43
   2   1 -21 288.189 135.674  36
  -2   1  21 81.9531 131.681  58
   2  -1 -21 137.917 114.669  36
   2   1 -21 138.989 109.902  30
   2   1 -20 2978.48 312.032   8
   2  -1 -20 3226.57 317.794   8
   2  -1 -20 3363.02 327.943  36
  -2   1  20 3797.88 348.687  58
  -2   1  20 3393.62 355.728  45
  -2  -1  20 3231.21 342.893  45
   2  -1 -20 3342.31 324.764  54
   2   1 -20 3390.60 322.116  17
   2   1 -20 3382.88 330.235  36
  -2   1  20 3187.10 324.325  43
  -2   1  20 3850.41 372.408   9
  -2  -1  20 3046.07 327.461   9
  -2  -1  20 3180.97 323.843  43
   2   1 -20 3254.96 336.492  30
   2   1 -19 10118.7 561.361   8
  -2  -1  19 10094.1 573.424  45
   2  -1 -19 11228.3 570.838   8
  -2   1  19 10852.7 596.377  45
   2   1 -19 10135.4 566.134  30
  -2   1  19 10386.8 577.086  43
  -2  -1  19 9153.67 559.164   9
  -2   1  19 10068.6 559.923  58
  -2   1  19 10862.3 607.547   9
   2  -1 -19 10493.2 569.064  36
   2   1 -19 10155.4 558.703  36
  -2  -1  19 10157.6 564.617  43
   2  -1 -19 10840.9 587.492  54
   2  -1 -18 42304.9 1201.27  36
   2   1 -18 40665.1 1190.96  30
  -2  -1  18 43922.8 1236.85  28
  -2  -1  18 43999.0 1189.90  20
  -2   1  18 44502.0 1290.72   9
  -2  -1  18 42699.2 1248.90   9
   2  -1 -18 43017.9 1180.96   8
   2   1 -18 43198.0 1209.79  36
   2   1 -18 42314.1 1207.64   8
   2   1 -17 180.113 98.9826   8
  -2   1  17 8.40408 126.964   9
   2  -1 -17 96.3099 87.8056   8
  -2  -1  17 22.3434 107.688   9
   2   1 -17 16.9854 107.429  30
  -2  -1  17 16.6149 106.147  20
  -2  -1  17 48.9736 117.871  28
   2   1 -17 110.198 116.734  36
   2  -1 -17 136.233 111.215  36
  -2   1  16 549.335 171.132   9
   2   1 -16 184.810 116.381   8
   2  -1 -16 412.772 125.536   8
  -2  -1  16 353.546 125.762  28
   2   1 -16 153.853 137.527  36
   2  -1 -16 385.150 140.320  36
  -2  -1  16 397.078 156.452   9
   2   1 -15 6751.75 413.701  36
  -2  -1  15 6521.49 417.403  28
  -2   1  15 7231.19 466.039   9
  -2  -1  15 7248.26 454.123   9
   2  -1 -15 7344.05 410.723   8
   2  -1 -15 6593.48 405.077  36
   2   1 -15 7162.54 426.460   8
   2   1 -15 6639.17 412.183  19
   2   1 -14 507.558 139.461   8
  -2  -1  14 491.049 141.887   9
   2   1 -14 490.186 143.239  36
   2  -1 -14 537.653 124.616   8
   2  -1 -14 430.642 110.552  30
   2   1 -14 586.716 144.450  19
  -2  -1  14 733.770 160.376  28
  -2   1  14 660.029 143.959  28
   2   1 -14 371.619 115.768  23
   2  -1 -14 690.095 141.763  36
  -2   1  14 631.570 175.189   9
  -2  -1  13 37834.5 1012.85  28
  -2   1  13 39370.0 988.967  28
   2  -1 -13 39187.3 996.352  36
  -2   1  13 38847.9 1081.87   9
  -2  -1  13 39407.4 1063.80   9
   2  -1 -13 40949.5 986.919   8
   2   1 -13 38326.6 989.016  23
   2   1 -13 38472.2 996.926  36
   2   1 -13 39088.9 1007.26  19
   2  -1 -13 41090.8 997.725  22
  -2   1  13 38438.5 1066.59  33
  -2  -1  12 18115.5 638.327  28
  -2   1  12 18190.5 606.080  28
  -2   1  12 18134.5 681.367   9
   2  -1 -12 17303.0 604.533  36
   2   1 -12 17723.9 617.012  36
  -2   1  12 18941.4 641.061  32
   2  -1 -12 18870.0 623.702  22
   2   1 -12 18500.1 629.126  23
  -2  -1  12 17704.9 661.376   9
   2  -1 -12 18911.0 605.712   8
   2   1 -12 18449.9 631.617  19
  -2   1  12 18026.1 662.359  33
   2  -1 -11 108394. 1870.49  22
   2  -1 -11 105738. 1849.33  36
   2   1 -11 105488. 1860.06  19
  -2   1  11 107234. 1835.29  28
  -2   1  11 106250. 1962.31   9
  -2  -1  11 106271. 1941.25   9
   2   1 -11 112990. 1855.72  34
   2   1 -11 108653. 1876.11  23
   2   1 -11 105084. 1852.25  36
  -2   1  11 104615. 1871.97  32
   2  -1 -11 109008. 1816.41   8
  -2   1  11 109299. 1941.65  33
  -2   1  10 147369. 2339.11  32
   2  -1 -10 147491. 2334.91  22
   2   1 -10 149581. 2344.06  12
   2   1 -10 142846. 2317.61  19
   2  -1 -10 142671. 2303.01  19
  -2  -1  10 146427. 2403.28   9
   2  -1 -10 150331. 2261.64   8
  -2   1  10 148343. 2287.42  28
   2   1 -10 146354. 2334.00  23
   2  -1 -10 151718. 2321.04  36
   2   1 -10 147184. 2307.94  34
  -2   1  10 145370. 2391.59  33
  -2  -1  10 146368. 2435.89  33
   2   1  -9 83658.0 1510.65  12
   2   1  -9 83834.8 1493.14  19
   2  -1  -9 84311.5 1477.25  36
   2  -1  -9 84363.8 1478.55  19
  -2   1   9 83444.6 1447.08  28
  -2   1   9 84072.5 1498.05  32
  -2  -1   9 86112.6 1559.13   9
   2  -1  -9 84516.3 1512.60  22
   2   1  -9 85606.4 1515.47  23
  -2  -1   9 85057.7 1588.16  33
   2   1  -9 83921.7 1491.12  34
  -2   1   9 84209.5 1551.59  33
  -2   1   8 228.794 104.537  33
  -2  -1   8 179.736 99.5713  33
  -2   1   8 136.540 77.1994  32
   2  -1  -8 287.799 93.7158  36
   2   1  -8 289.845 103.381  12
   2  -1  -8 146.725 82.1369  19
   2   1  -8 360.434 103.554  23
   2  -1  -8 247.558 106.528  22
   2   1  -8 228.182 91.1694  34
  -2   1   7 2172.62 173.145  32
   2  -1  -7 2168.03 183.900  22
  -2  -1   7 1917.49 300.034   4
  -2   1   7 1925.63 178.735  33
   2   1  -7 1866.76 170.059  34
   2  -1  -7 1864.26 157.809  19
   2   1  -7 2041.62 175.280  23
   2  -1  -7 1921.87 156.572  36
   2  -1  -7 1844.24 169.905  23
  -2  -1   7 2052.04 193.939  33
   2   1  -7 2250.37 352.635   3
  -2   1   6 130.651 79.9207  33
  -2  -1   6 248.990 98.4615  33
   2   1  -6 210.401 100.669  34
   2  -1  -6 374.040 203.848   2
  -2  -1   6 49.3011 141.191   4
   2  -1  -6 173.237 69.8938  19
  -2   1   6 224.527 153.088   2
   2   1  -6 149.585 92.9049  10
   2  -1  -6 49.2377 78.6633  22
   2  -1  -6 156.146 83.3877  23
   2   1  -6-0.46394 139.454   3
  -2   1   5 2163.98 174.331  33
   2  -1  -5 1898.12 136.021  19
  -2   1   5 2156.45 340.020   2
   2   1  -5 1702.92 156.174  34
  -2  -1   5 2103.63 175.044  33
   2   1  -5 1843.02 164.350  10
   2  -1  -5 1665.27 289.938   2
  -2   1   5 1717.89 156.685   6
   2  -1  -5 2113.04 177.747  22
  -2  -1   5 1581.23 240.950   4
  -2  -1   5 2302.02 178.763  24
   2  -1  -5 1805.20 153.044  23
   2   1  -4 10524.1 364.695  12
   2  -1  -4 10964.3 318.771  19
   2  -1  -4 9867.98 711.078   3
  -2  -1   4 11117.7 565.753   4
  -2   1   4 11106.1 376.874   6
  -2   1   4 10906.2 711.704   2
   2  -1  -4 10721.3 374.870  22
   2   1  -4 10851.0 373.899  34
   2  -1  -4 11080.5 685.638  62
  -2   1   4 10846.6 378.049  33
   2  -1  -4 11585.0 702.397   2
   2  -1  -3 70.8624 119.834  62
   2  -1  -3-8.95977 164.902   3
   2  -1  -3 227.441 156.294   2
  -2  -1   3 15.4947 78.0145   4
  -2   1   3 122.844 127.617   2
  -2  -1   3 110.975 81.6601  20
   2  -1  -3-33.2281 133.912   1
  -2  -1   3 9.47368 74.2147   6
  -2   1   3 16.2573 73.3468   6
   2  -1  -2 468.490 208.197   3
   2  -1  -2 564.313 178.498  62
  -2   1   2 515.868 188.560   2
  -2  -1   2 474.433 104.169   4
  -2  -1   2 396.524 182.560   2
  -2  -1   2 459.734 96.3088  20
   2  -1  -2 672.018 193.231   1
   2   1  -2 478.744 101.886  10
  -2   1   2 512.803 97.6307   6
  -2  -1   2 448.646 98.9238   6
   2   1  -1 40412.3 1330.58   1
  -2  -1   1 37502.6 709.985  20
  -2  -1   1 37496.2 746.382   6
  -2   1   1 36274.8 1296.43   2
   2   1  -1 36276.7 750.823  10
   2  -1  -1 37601.8 1415.82   3
  -2  -1   1 35793.4 1354.54   2
   2  -1  -1 37224.0 1300.78   1
  -2  -1   1 35260.4 714.526   4
  -2   1   1 36640.0 673.713  15
   2   1  -1 38411.6 1395.10   2
  -2  -1   0 2715.26 160.243  20
   2   1   0 2568.91 177.877  10
   2  -1   0 2482.98 386.023   3
  -2  -1   0 2930.50 181.129   6
   2   1   0 2374.38 317.957   1
  -2   1   0 2158.57 336.431   2
  -2  -1   0 2424.80 355.733   2
  -2   1  -1 229612. 4216.75   2
   2  -1   1 226896. 4301.27   3
  -2  -1  -1 233476. 3122.58   6
   2   1   1 225234. 3992.96   1
  -2   1  -1 227861. 3018.44  15
   2   1   1 225429. 3110.66  10
   2  -1   2 27856.4 1221.98   3
  -2   1  -2 30126.5 645.314  18
   2   1   2 28588.3 1095.61   1
  -2   1  -2 29474.2 681.039  27
   2   1   2 27966.4 625.532  10
  -2   1  -3 26496.5 608.669  18
  -2   1  -3 26078.7 659.518  27
   2   1   3 27345.4 592.369  10
   2   1   3 26083.6 1044.21   1
  -2   1  -3 25566.9 627.087  33
   2   1   3 25828.3 646.360  29
  -2  -1  -3 25382.1 635.195  30
   2  -1   3 26795.7 647.759  29
  -2   1  -4 208837. 2923.47  33
  -2  -1  -4 207751. 2941.40  30
   2   1   4 202624. 2925.69  29
   2   1   4 204504. 2800.71  10
  -2   1  -4 204603. 2881.92  18
   2  -1   4 198762. 2916.14  29
  -2   1  -4 203687. 2954.64  27
  -2  -1  -4 210549. 2903.34  27
   2  -1   4 201596. 2947.51  14
  -2   1  -4 204922. 3659.71   4
  -2   1  -5 33224.6 1228.66   4
  -2   1  -5 30629.0 746.661  33
  -2   1  -5 32358.5 737.464  30
   2   1   5 32733.2 767.548  29
  -2   1  -5 32538.6 735.410  18
  -2   1  -5 32182.9 788.894  27
  -2  -1  -5 32337.6 745.181  27
   2  -1   5 32485.8 789.139  14
   2  -1   5 31232.1 755.252  29
  -2  -1  -5 32582.9 785.036  30
  -2   1  -6 28357.0 698.487  18
   2   1   6 27670.8 687.937  31
  -2   1  -6 28888.7 720.078  30
   2  -1   6 27551.5 711.699  29
   2   1   6 28114.6 714.826  29
  -2   1  -6 29506.7 766.098  27
  -2  -1  -6 29688.3 724.732  27
   2  -1   6 28847.6 761.194  14
  -2   1  -6 28199.2 726.706  33
  -2  -1  -6 29559.1 759.723  30
  -2   1  -7 3990.73 265.111  30
  -2  -1  -7 3993.51 276.862  30
  -2   1  -7 3673.57 243.088  18
   2   1   7 3813.44 259.813  29
   2  -1   7 4112.64 263.376  29
  -2   1  -7 4137.08 283.819  27
  -2  -1  -7 3878.67 254.992  27
   2  -1   7 5147.23 317.175  14
   2   1   7 5048.66 280.775  31
  -2   1  -7 4356.12 271.760  33
   2   1   8 52224.9 1080.16  29
  -2  -1  -8 50743.7 1079.09  27
   2   1   8 49567.7 1073.08  31
  -2  -1  -8 50623.1 1137.52  30
  -2   1  -8 49919.7 1072.81  18
  -2   1  -8 50309.5 1137.64   7
   2  -1   8 53338.6 1090.85  29
  -2   1  -8 49730.4 1141.09  27
   2  -1   8 51960.3 1166.78  14
  -2   1  -8 50936.2 1123.03  30
  -2   1  -8 52678.1 1123.70  33
   2   1   9 72259.2 1410.60  31
  -2   1  -9 71305.8 1455.48  30
  -2  -1  -9 75667.1 1492.11  30
  -2   1  -9 71855.3 1488.48  27
   2   1   9 73684.0 1394.68  29
   2  -1   9 74213.5 1399.48  29
  -2  -1  -9 77811.0 1440.32  27
   2  -1   9 72190.8 1497.87  14
  -2   1  -9 69170.6 1458.21   7
  -2  -1  -9 69622.1 1399.53  36
  -2   1  -9 74418.3 1451.64  33
   2   1  10 43710.9 1049.80  31
   2  -1  10 46107.5 1028.06  29
  -2   1 -10 42328.7 1089.18  30
   2   1  10 47565.9 1039.98  29
  -2   1 -10 42485.1 1103.08  27
  -2  -1 -10 43734.1 1039.24  27
   2  -1  10 45576.6 1135.40  14
  -2   1 -10 43983.2 1100.23   7
  -2  -1 -10 42367.9 1030.85  36
  -2  -1 -10 45815.3 1120.03  30
  -2   1 -10 42802.9 1058.33  33
   2   1  11 10959.5 499.483  31
  -2   1 -11 10676.6 521.045  30
  -2  -1 -11 11112.4 532.501  30
  -2   1 -11 10383.7 514.395   7
   2   1  11 11825.0 481.397  29
   2  -1  11 10939.5 477.506  29
  -2  -1 -11 12671.8 521.639  27
   2  -1  11 11866.5 558.279  14
  -2   1 -11 11138.4 535.753  27
   2   1  12 499.045 147.494  31
  -2   1 -12 505.692 163.017  27
  -2   1 -12 337.815 145.201  30
  -2  -1 -12 226.956 147.978  30
  -2   1 -12 238.329 123.679   7
   2   1  12 304.384 149.422  14
   2  -1  12 669.657 201.545  14
  -2   1 -13 48210.7 1266.56  30
  -2  -1 -13 46755.2 1256.81  30
  -2   1 -13 47679.8 1248.74   7
  -2   1 -13 48522.6 1273.79  27
   2   1  13 48248.0 1279.00  14
   2  -1  13 47783.0 1306.35  14
  -2  -1 -14 114.012 146.580  30
  -2   1 -14-41.4777 111.066   7
  -2   1 -14 83.2552 110.227  27
   2  -1  14 124.921 137.901  14
   2   1  14-1.68950 132.722  14
  -2   1 -14 221.893 140.237  30
  -2   1 -15 167.104 125.599  30
  -2  -1 -15 181.740 142.990  30
  -2   1 -15 476.976 149.908   7
  -2   1 -15 191.672 114.012  27
   2   1  15 290.922 143.238  14
   2  -1  15 552.962 185.254  14
  -2   1 -16 32117.4 1068.48  30
  -2  -1 -16 32142.1 1071.19  30
  -2   1 -16 32633.6 1072.91  27
   2   1  16 32349.0 1084.93  14
   2  -1  16 31892.6 1091.76  14
   2   1  17 49905.3 1347.04  57
  -2   1 -17 47846.0 1362.82  30
  -2   1 -17 46550.7 1338.18  27
   2  -1  17 49982.9 1357.43  61
   2   1  17 51327.4 1422.02  14
   2  -1  17 48121.0 1413.85  14
  -2  -1 -17 52548.7 1419.14  30
   2  -1  17 48383.1 1312.08  57
   2  -1  18 33501.9 1059.85  57
  -2  -1 -18 32336.8 1058.36  48
  -2   1 -18 31775.3 1073.83  27
   2  -1  18 31979.0 1057.02  61
   2   1  18 32390.1 1058.77  57
   2   1  18 33367.8 1140.19  14
  -2   1 -18 32782.2 1103.85  30
   2  -1  18 33019.2 1132.64  14
  -2  -1 -18 32171.6 1040.02  60
  -2  -1 -18 32728.7 1100.85  30
  -2   1 -18 32705.1 1043.30  60
  -2  -1 -19 1402.71 226.138  48
  -2   1 -19 1441.91 246.464  30
  -2  -1 -19 1478.08 260.528  30
   2  -1  19 1237.28 211.979  57
  -2   1 -19 1616.95 247.631  27
  -2   1 -19 1229.86 219.363  60
  -2  -1 -19 1270.19 213.778  60
   2   1  19 1635.32 232.986  57
   2  -1  19 1366.09 230.020  61
   2   1  20 4812.13 397.802  57
   2  -1  20 5263.57 412.194  61
  -2   1 -20 5235.19 387.443  60
  -2  -1 -20 5079.00 402.250  48
   2  -1  20 4828.94 389.026  57
  -2  -1 -20 4790.00 377.321  60
  -2   1 -20 4961.13 416.298  30
  -2  -1 -21 989.317 195.149  48
  -2  -1 -21 1277.28 198.783  60
   2  -1  21 1218.56 205.442  61
   2  -1  21 1363.42 221.405  57
   2   1  21 1160.79 200.652  57
  -2  -1 -22 31062.4 979.381  48
  -2   1 -22 31858.0 1001.76  48
   2  -1  22 31907.7 971.208  61
   2  -1  22 32038.0 973.567  57
   2   1  22 32620.2 992.286  57
  -2  -1 -23 556.427 153.877  48
  -2   1 -23 600.073 160.171  48
   2   1  23 514.048 157.672  57
   2  -1  23 567.749 149.725  57
   2  -1  23 542.382 152.148  61
  -2   1 -24 25140.7 789.892  48
   2   1  24 24305.0 769.118  57
  -2  -1 -24 24406.8 771.747  48
   2  -1  24 23854.4 743.759  61
   2  -1  24 24982.1 772.191  57
   2   1  25 10666.6 461.089  57
  -2  -1 -25 10545.5 457.457  48
  -2   1 -25 11297.8 474.151  48
   2  -1  25 9839.34 429.910  61
   2  -1  25 11729.9 469.864  57
  -2   1 -26 191.409 89.9121  48
   2   1  26 170.684 90.2787  57
  -2  -1 -26 29.7799 75.6851  48
   2  -1  26 249.237 87.7622  57
   2  -2 -28 4885.03 257.590  54
  -2   2  28 4614.27 255.277  43
   2   2 -27 21154.8 611.431  54
   2  -2 -27 21532.0 643.660  54
  -2   2  27 21586.6 648.453  43
  -2  -2  27 21327.5 598.264  47
   2   2 -26-86.1068 104.397  54
  -2   2  26-7.20544 108.060  43
   2  -2 -26-21.2837 95.5607  54
   2  -2 -25 2647.87 262.637  54
  -2  -2  25 3347.98 285.612  47
  -2  -2  25 2562.21 273.240  45
   2  -2 -25 3182.35 274.802  38
   2   2 -25 2450.28 250.217  54
  -2   2  25 2726.26 269.390  43
  -2  -2  25 2997.70 277.345  43
   2   2 -24-113.722 117.052  54
   2  -2 -24 142.894 115.807  38
  -2  -2  24 69.8920 124.079  47
  -2  -2  24 161.434 125.568  43
  -2   2  24 87.3680 109.931  43
  -2  -2  24 157.182 137.437  45
  -2   2  24 394.288 140.175  58
   2  -2 -24 102.163 126.586  54
   2  -2 -23 2010.96 258.036  54
  -2  -2  23 1796.19 269.987  45
  -2  -2  23 1750.61 243.765  43
  -2   2  23 1607.75 233.065  43
  -2   2  23 1718.83 220.954  58
  -2  -2  23 1820.47 247.509  47
   2  -2 -22 6366.81 448.320  54
  -2  -2  22 5541.63 420.220  43
  -2  -2  22 5527.10 429.422  45
  -2   2  22 5720.11 422.275  43
  -2   2  22 5897.39 418.673  58
   2  -2 -21 25883.1 927.524  54
   2   2 -21 23728.8 911.886  30
  -2  -2  21 25341.0 924.378  45
  -2  -2  21 25181.7 915.618  43
  -2   2  21 25180.9 917.407  43
  -2   2  21 24317.5 890.567  58
   2   2 -21 25482.5 920.694  36
   2  -2 -21 24965.0 915.316  36
   2  -2 -20 18102.9 776.915  54
   2   2 -20 17311.2 775.563  30
  -2  -2  20 18267.4 780.269  45
  -2  -2  20 18341.1 778.334  43
  -2   2  20 17517.3 766.183  43
   2   2 -20 18676.5 774.284  36
   2  -2 -20 17969.7 768.501  36
  -2   2  20 19149.4 787.647  58
   2   2 -19 7040.10 475.543   8
   2  -2 -19 7400.14 487.735  54
  -2  -2  19 7532.14 500.728  45
  -2   2  19 7743.29 517.720   9
  -2   2  19 6734.65 465.560  43
   2   2 -19 6661.53 468.475  30
  -2  -2  19 7145.26 488.322  28
  -2  -2  19 7079.26 480.828   9
   2  -2 -19 7464.79 485.012  36
   2   2 -19 8325.94 504.739  36
  -2  -2  19 7695.88 495.895  43
  -2   2  19 7993.52 499.495  58
   2   2 -18 3746.05 344.940   8
   2   2 -18 3833.81 344.809  36
   2   2 -18 3793.52 363.321  30
  -2   2  18 4171.12 378.154   9
  -2  -2  18 4289.03 378.701  28
  -2  -2  18 4015.67 365.147   9
   2  -2 -18 3763.47 337.698  36
   2  -2 -17 137933. 2541.16  36
   2   2 -17 140519. 2581.11   8
  -2  -2  17 143930. 2525.20  20
  -2  -2  17 135846. 2592.66  28
  -2   2  17 140314. 2663.44   9
  -2  -2  17 140015. 2595.62   9
   2   2 -17 137646. 2540.77  36
   2  -2 -16 4056.54 334.821  36
  -2  -2  16 4018.05 329.500  20
  -2  -2  16 4031.01 352.935  28
  -2   2  16 4748.62 387.800   9
   2   2 -16 4325.73 341.045  19
  -2  -2  16 3915.31 335.656   9
   2   2 -16 3449.29 317.956   8
   2   2 -16 4157.63 343.116  36
   2   2 -15 115217. 2168.33  36
   2  -2 -15 114827. 2155.03  36
   2   2 -15 116829. 2185.39   8
  -2  -2  15 118044. 2161.12  20
   2   2 -15 114666. 2160.58  19
  -2  -2  15 115916. 2223.99  28
  -2   2  15 116483. 2282.05   9
  -2  -2  15 118821. 2243.09   9
   2   2 -15 116880. 2137.24  23
  -2   2  14 396.876 143.852  32
  -2   2  14 301.371 140.895   9
  -2  -2  14 725.283 161.241  20
   2   2 -14 634.632 146.440  19
  -2  -2  14 993.186 182.348  28
   2   2 -14 1034.11 169.629  23
   2  -2 -14 448.811 130.708  36
  -2  -2  14 615.903 173.404   9
   2   2 -14 463.586 152.863  36
   2  -2 -14 419.811 123.221  22
   2  -2 -13 67002.4 1411.66  36
  -2  -2  13 64630.6 1407.40  20
  -2  -2  13 64461.6 1451.17   9
   2   2 -13 64970.4 1405.47  19
  -2  -2  13 66493.6 1465.77  28
  -2   2  13 65768.2 1506.72   9
  -2   2  13 66081.0 1441.41  32
   2   2 -13 66541.0 1418.19  36
   2   2 -13 66100.2 1400.46  23
   2  -2 -13 68898.4 1436.79  22
  -2   2  13 67956.7 1485.87  33
   2   2 -12 20565.7 667.147  12
   2   2 -12 20513.1 676.931  19
  -2   2  12 20639.8 737.107   9
  -2  -2  12 20188.5 698.378   9
   2   2 -12 19484.6 656.335  23
   2  -2 -12 19307.9 668.859  22
   2  -2 -12 19597.6 653.610  36
  -2  -2  12 19783.9 669.575  20
   2   2 -12 19884.0 633.367  34
  -2   2  12 20525.9 687.914  32
  -2   2  12 20367.6 711.056  33
  -2   2  11-2.66308 93.5142  33
  -2   2  11-33.0833 104.267  32
   2  -2 -11-7.56764 94.7425  22
  -2  -2  11 182.302 112.338   9
   2   2 -11 67.5756 96.4942  12
   2   2 -11 101.298 101.475  19
  -2  -2  11 2.14930 106.426  20
   2   2 -11 86.4087 81.1065  34
  -2   2  11 148.952 125.532   9
   2   2 -11 30.4625 90.4860  23
   2  -2 -11 96.4795 91.9817  36
  -2   2  10 64.6981 91.0110  33
  -2   2  10 150.536 95.5122  32
   2   2 -10 210.143 101.860  12
  -2  -2  10 401.029 121.702  20
   2  -2 -10 236.313 89.1678  22
   2   2 -10 192.664 90.8396  34
  -2  -2  10 393.293 124.920   9
   2   2 -10 290.542 105.391  23
   2  -2 -10 195.876 89.3831  36
   2   2  -9 106991. 1820.13  12
  -2  -2   9 106798. 1829.34  20
   2   2  -9 107526. 1788.09  10
  -2  -2   9 108770. 1848.22   9
   2   2  -9 105993. 1818.95  23
   2  -2  -9 110201. 1867.88  22
  -2   2   9 106073. 1841.30  33
   2   2  -9 106673. 1807.10  34
  -2   2   9 105099. 1815.40  32
   2  -2  -9 106326. 1780.10  36
  -2   2   8 47203.3 998.945  32
   2   2  -8 47054.8 1010.38  34
   2   2  -8 46324.4 1008.06  12
  -2  -2   8 47414.7 1020.22  20
   2   2  -8 47388.0 993.693  10
  -2  -2   8 47339.1 1017.64   9
   2  -2  -8 47322.6 961.147  36
   2  -2  -8 47050.7 1030.67  22
  -2  -2   8 48425.7 1080.00  33
  -2   2   8 49582.0 1033.15  33
   2   2  -7 41969.2 910.439  10
   2   2  -7 41127.2 906.260  12
   2  -2  -7 41061.5 930.853  22
  -2  -2   7 43416.2 911.309   9
  -2  -2   7 42191.5 966.982  33
   2  -2  -7 40718.3 843.534  36
  -2   2   7 41916.1 896.700  32
  -2  -2   7 43394.1 927.566  20
   2   2  -7 42118.6 883.447  25
  -2   2   7 41674.6 919.936  33
   2   2  -7 41638.8 917.765  34
  -2   2   6 178.267 82.1735  32
   2   2  -6 139.011 100.418  10
   2   2  -6 195.869 84.2904  13
  -2  -2   6 25.2436 92.0855  20
   2  -2  -6 110.938 97.7275  22
   2   2  -6 107.629 80.2807  25
  -2  -2   6 52.5134 85.4537  33
  -2   2   6 176.865 88.9974  33
  -2   2   5 128967. 2000.63  33
  -2   2   5 129826. 1949.61  32
   2   2  -5 127917. 1960.73  13
  -2  -2   5 126409. 2004.31  33
  -2  -2   5 126790. 1981.86  20
  -2   2   5 130884. 1861.30  11
   2   2  -5 123687. 1981.39  10
   2  -2  -5 127669. 1959.74  26
   2   2  -5 128045. 1987.86  25
  -2   2   5 130489. 1951.86   6
  -2  -2   5 124971. 2021.37  24
   2  -2  -5 127827. 2019.70  22
   2   2  -4 153969. 2290.26  13
  -2  -2   4 153574. 2281.70  20
   2   2  -4 153945. 2300.14  10
   2  -2  -4 151440. 3077.20  62
  -2   2   4 154383. 2259.08   6
  -2   2   4 153182. 2240.39  32
   2  -2  -4 153460. 2266.48  26
   2   2  -4 154288. 2310.94  25
  -2   2   4 155510. 3071.47   2
   2  -2  -4 154029. 2321.23  22
  -2   2   4 153759. 2298.26  33
  -2  -2   4 156516. 2335.20  24
  -2   2   4 155628. 2160.95  11
   2  -2  -3 106042. 1694.02  22
  -2   2   3 107299. 1553.31  11
  -2  -2   3 100484. 1643.41  20
  -2   2   3 105412. 1651.17   6
  -2   2   3 106288. 2343.00   2
   2  -2  -3 104804. 1657.81  26
   2   2  -3 105236. 1699.39  25
  -2  -2   3 105673. 1702.23  24
   2  -2  -3 107207. 2360.87  62
   2   2  -3 101076. 1681.56  13
  -2   2   3 107492. 1684.82  33
   2   2  -2 17943.0 520.430  13
  -2   2   2 17431.5 836.383   2
   2  -2  -2 17768.4 828.598  62
   2  -2  -2 18280.1 497.781  26
   2   2  -2 18139.9 525.720  25
  -2   2   2 17991.1 467.296  15
   2  -2  -2 17209.8 441.753  21
  -2  -2   2 17287.7 516.110  24
   2  -2  -2 18032.5 505.379  22
  -2   2   2 18574.7 509.841  33
  -2  -2   2 17772.0 486.500  20
   2  -2  -1 14697.4 407.145  21
  -2  -2   1 13985.1 415.829  20
  -2  -2   1 13715.2 448.572  30
  -2   2   1 13983.3 770.140   2
   2   2  -1 14767.1 784.374   1
   2  -2  -1 13106.7 702.576  62
   2  -2  -1 14471.6 436.873  26
   2   2  -1 14426.2 461.618  25
  -2   2   1 13468.1 396.903  15
  -2  -2   1 13754.0 410.176   6
  -2   2   1 14456.3 447.286  33
  -2   2   0 24736.5 608.807  33
  -2  -2   0 23517.0 555.585   6
   2  -2   0 23592.0 563.588  21
  -2  -2   0 24848.8 569.987  20
  -2  -2   0 24429.9 614.703  30
  -2   2   0 23167.2 1022.07   2
   2   2   0 23344.7 598.228  29
   2  -2   0 23570.0 586.652  26
  -2   2   0 22818.5 546.265  15
   2   2   0 22878.0 976.256   1
   2   2   0 24124.1 621.451  25
  -2   2  -1 1509.62 275.772   2
  -2  -2  -1 2037.26 155.627  20
   2   2   1 2145.32 184.017  29
   2  -2   1 1972.71 171.773  29
  -2  -2  -1 2210.17 189.222  30
  -2   2  -1 2135.28 175.205  27
   2  -2   1 2076.06 168.740  26
  -2  -2  -1 2193.13 153.912   6
  -2   2  -1 1880.68 145.058  15
   2   2   1 2140.16 184.307  25
   2   2   1 1994.07 286.355   1
   2  -2   1 2295.77 162.987  14
  -2   2  -1 2051.58 170.217  33
   2  -2   1 2050.69 168.715  21
   2   2   2 26424.3 1042.96   1
   2   2   2 26534.4 676.464  29
  -2   2  -2 26631.3 650.492  18
   2  -2   2 27327.5 674.234  29
  -2   2  -2 26766.3 676.190  27
  -2  -2  -2 29037.3 615.707   6
   2  -2   2 26881.1 655.065  21
   2   2   2 30465.5 705.821  25
   2  -2   2 27853.0 647.293  14
  -2  -2  -2 28078.3 613.974  20
  -2  -2  -2 26200.9 668.194  30
  -2   2  -2 28136.7 681.155  33
   2   2   2 28256.0 686.786  13
  -2  -2  -3 17005.4 450.307  20
  -2   2  -3 16877.7 500.043  18
   2   2   3 16443.5 516.879  29
   2  -2   3 16836.4 516.577  29
  -2   2  -3 17133.1 527.670  27
   2   2   3 17503.6 518.462  25
   2  -2   3 17006.7 506.062  14
   2  -2   3 15969.8 510.720  21
  -2  -2  -3 16930.6 449.639   6
   2   2   3 16111.9 504.215  13
   2   2   3 16486.4 814.183   1
  -2  -2  -3 16606.4 516.301  30
  -2   2  -3 18226.5 528.825  33
  -2   2  -4 83310.3 1485.23  27
   2   2   4 79105.1 1445.77  29
  -2   2  -4 82651.6 1433.75  18
   2  -2   4 80374.9 1442.13  29
   2   2   4 82867.9 1431.51  13
   2   2   4 83979.8 1429.50  25
   2  -2   4 84997.4 1466.78  14
   2  -2   4 82022.0 1448.67  21
  -2  -2  -4 82677.8 1462.88  30
  -2   2  -4 82430.3 1463.13  33
  -2  -2  -4 81138.8 1326.76  20
   2  -2   5 1430.50 169.897  29
   2   2   5 1182.11 144.090  13
  -2   2  -5 1468.46 159.834  18
   2   2   5 1241.73 139.116  31
   2   2   5 1024.43 159.586  29
  -2   2  -5 1455.86 174.699  27
   2   2   5 1332.57 148.718  25
   2  -2   5 1372.95 173.951  14
  -2  -2  -5 1251.29 157.695  30
  -2   2  -5 1309.49 160.932  33
   2  -2   6 372.348 132.545  14
   2   2   6 249.751 91.5821  31
  -2   2  -6 196.147 91.0460  30
  -2  -2  -6 215.852 99.0101  30
  -2   2  -6 302.385 99.5373  18
   2  -2   6 125.143 94.5193  29
  -2   2  -6 211.726 108.795  27
   2   2   6 158.807 110.623  29
   2   2   6 300.871 92.8544  25
  -2   2  -6 242.068 99.3231  33
   2   2   7 16524.8 531.204  31
  -2   2  -7 15420.8 523.898  30
  -2   2  -7 15502.5 542.731  18
  -2   2  -7 15781.3 579.308  27
  -2   2  -7 15266.7 567.987   7
   2   2   7 16266.2 553.810  29
   2  -2   7 15271.5 543.208  29
   2  -2   7 16117.8 576.477  14
  -2  -2  -7 15629.0 561.307  30
  -2   2  -7 16355.2 567.785  33
  -2   2  -8 116420. 2031.51  33
  -2   2  -8 112071. 2046.68   7
   2   2   8 118792. 1961.20  31
  -2   2  -8 109918. 1957.78  30
  -2   2  -8 116609. 1998.29  18
   2  -2   8 117764. 1973.11  29
  -2   2  -8 115180. 2067.25  27
   2   2   8 117776. 1972.94  29
   2  -2   8 117711. 2065.47  14
  -2  -2  -8 116267. 2027.02  30
   2   2   9 188475. 2855.55  31
  -2   2  -9 186272. 2906.35  30
  -2   2  -9 188370. 2904.16  18
  -2   2  -9 178187. 2945.74   7
  -2   2  -9 181935. 2922.87  33
  -2   2  -9 177222. 2956.48  27
   2  -2   9 188450. 2986.03  14
   2   2   9 180865. 2827.83  29
  -2  -2  -9 180092. 2911.91  30
   2   2  10 104150. 1878.68  31
  -2   2 -10 101331. 1914.24  30
   2   2  10 106540. 1856.35  29
  -2   2 -10 103031. 2000.63  27
   2  -2  10 106065. 2018.52  14
  -2  -2 -10 104260. 1951.40  30
   2   2  11 71247.9 1491.89  31
  -2   2 -11 69478.1 1523.17  30
  -2  -2 -11 68634.5 1534.14  30
  -2   2 -11 67771.4 1547.87   7
   2   2  11 74375.7 1454.02  29
  -2   2 -11 67415.3 1569.33  27
   2  -2  11 72564.9 1592.09  14
   2  -2  12 294.959 170.193  14
   2   2  12 86.9434 116.515  31
  -2   2 -12-53.7276 129.142  30
  -2  -2 -12 86.1058 126.390  30
   2   2  12-80.5207 116.903  29
  -2   2 -12 226.510 144.447   7
  -2   2 -12 189.977 134.804  27
   2  -2  13 476.042 166.224  14
   2   2  13 1065.23 188.249  31
  -2   2 -13 421.186 142.443  30
  -2  -2 -13 613.075 182.887  30
  -2   2 -13 452.338 153.608   7
  -2   2 -13 675.039 190.210  27
   2   2  14 3859.79 338.216  31
  -2   2 -14 3614.21 338.297  30
  -2  -2 -14 3712.61 350.214  30
  -2   2 -14 3527.39 338.922   7
  -2   2 -14 4286.88 379.065  27
   2   2  14 3603.79 351.684  14
   2  -2  14 3713.94 371.132  14
  -2   2 -15 100823. 2077.99  33
   2   2  15 99022.2 2030.79  31
  -2   2 -15 99670.7 2109.40   7
  -2  -2 -15 95775.6 2072.60  30
  -2   2 -15 101642. 2143.74  27
  -2   2 -15 98112.9 2084.36  30
   2   2  15 96371.4 2102.10  14
   2  -2  15 100041. 2151.73  14
  -2   2 -15 100010. 2042.86  18
  -2   2 -16 112.749 123.552   7
  -2   2 -16 404.873 159.700  30
  -2  -2 -16 256.232 144.214  30
  -2   2 -16 250.984 136.779  27
   2  -2  16 17.2942 161.052  14
   2   2  16 125.550 145.099  14
  -2   2 -16 149.518 112.806  18
  -2   2 -16 15.5073 113.280  33
  -2  -2 -17 254.919 148.895  30
  -2  -2 -17 354.551 132.631  48
  -2   2 -17 225.797 124.838  30
  -2   2 -17 460.692 159.171  27
   2  -2  17 276.842 135.568  40
  -2  -2 -17 365.365 139.551  60
  -2   2 -17 346.098 135.853  33
   2  -2  17 617.337 206.135  14
   2  -2  17 886.805 212.624  61
   2   2  17 389.072 148.381  57
   2  -2  17 439.363 125.621  57
   2   2  17 564.245 179.131  14
  -2   2 -18 17927.7 761.087  60
  -2  -2 -18 17780.3 753.460  48
  -2   2 -18 17822.6 789.935  30
  -2  -2 -18 17112.3 776.104  30
  -2   2 -18 16149.4 762.134  27
   2  -2  18 17298.8 745.362  40
   2   2  18 17435.2 806.421  14
   2  -2  18 17906.9 822.018  14
   2  -2  18 18155.6 778.121  61
  -2  -2 -18 17731.0 747.263  60
   2   2  18 17368.9 753.654  57
   2  -2  18 16697.3 720.739  57
  -2  -2 -19 13825.8 646.585  60
   2  -2  19 13783.0 670.347  61
  -2  -2 -19 14349.1 670.686  48
  -2   2 -19 14312.4 706.504  30
  -2  -2 -19 12391.8 665.940  30
  -2   2 -19 13088.2 679.300  27
  -2   2 -19 13095.0 637.638  60
   2   2  19 13532.7 656.772  57
   2  -2  19 12679.9 622.863  57
   2  -2  20 16316.0 713.970  61
  -2  -2 -20 14317.3 672.794  48
  -2  -2 -20 14991.3 662.098  60
  -2   2 -20 15525.9 674.248  60
   2   2  20 15056.4 689.774  57
   2  -2  20 14950.5 668.691  57
  -2  -2 -21 7278.38 462.715  48
   2  -2  21 7291.45 460.307  61
  -2  -2 -21 7334.56 441.775  60
   2  -2  21 7565.82 461.122  57
   2   2  21 7171.62 459.273  57
  -2  -2 -22 3495.41 314.728  48
   2  -2  22 3425.61 306.484  57
   2  -2  22 3500.76 312.270  61
   2   2  22 3847.26 329.006  57
   2  -2  23 6729.45 400.343  57
  -2  -2 -23 7080.55 420.787  48
  -2   2 -23 6563.28 424.486  48
   2  -2  23 7224.26 419.510  61
   2   2  23 7093.91 421.134  57
  -2  -2 -24 237.794 109.623  48
  -2   2 -24 59.5669 95.2736  48
   2   2  24 251.706 117.771  57
   2  -2  24 71.8975 92.7761  57
   2  -2  24 11.2865 106.508  61
  -2  -2 -25 678.330 131.636  48
  -2   2 -25 651.283 131.835  48
   2   2  25 662.006 124.769  57
   2  -2  25 640.400 123.571  57
  -2  -2 -26 160.832 77.2199  48
  -2   2 -26 91.9443 72.5527  48
   2   2  26 298.782 93.2288  57
   2  -3 -27 9360.57 389.288  54
  -2   3  27 9435.86 385.167  43
  -2  -3  26 95.1860 94.4531  47
  -2  -3  26 8.08773 112.571  45
  -2   3  26 8.33902 89.9129  43
   2  -3 -26 49.3680 84.3109  54
   2  -3 -25 30144.8 869.950  54
   2   3 -25 29064.6 819.882  54
  -2  -3  25 29408.7 839.532  47
  -2  -3  25 28520.8 847.497  45
  -2   3  25 28574.3 841.196  43
  -2   3  25 29593.7 822.885  58
   2  -3 -24 3144.39 298.828  54
  -2  -3  24 2964.93 291.119  45
  -2   3  24 3255.71 295.846  43
  -2   3  24 2851.32 273.171  58
  -2  -3  24 3063.22 289.951  47
   2  -3 -23 42053.1 1156.58  54
  -2  -3  23 40852.5 1135.06  47
  -2  -3  23 39587.9 1128.32  45
  -2  -3  23 39110.8 1125.95  43
  -2   3  23 42690.4 1155.75  43
  -2   3  23 42623.5 1138.39  58
  -2  -3  22 37514.7 1117.66  47
  -2  -3  22 38301.5 1126.73  45
  -2   3  22 38130.2 1115.11  58
  -2   3  22 39882.7 1135.03  43
  -2  -3  22 37488.1 1120.48  43
   2  -3 -22 38228.3 1134.11  54
   2  -3 -21 27764.8 966.013  54
   2   3 -21 25611.0 962.178  30
  -2  -3  21 27634.6 954.053  47
  -2  -3  21 28460.2 968.547  45
  -2  -3  21 25945.8 925.545  43
  -2   3  21 28100.7 956.979  43
   2  -3 -21 29197.2 961.869  38
  -2   3  21 27406.0 949.391  58
  -2  -3  20 2798.79 327.577  45
  -2   3  20 3030.14 313.727  43
   2  -3 -20 2904.89 311.256  36
   2   3 -20 3117.20 315.981  36
   2   3 -20 2949.46 319.288  30
   2  -3 -20 3525.08 337.502  38
   2  -3 -20 3210.06 325.942  54
  -2  -3  20 2690.26 300.038  47
  -2  -3  20 2856.53 315.259  43
  -2   3  20 3202.18 327.581  58
   2   3 -19 35138.1 1109.47   8
   2  -3 -19 32597.6 1067.98  54
   2   3 -19 32690.8 1098.86  30
  -2  -3  19 33215.0 1080.93  45
  -2  -3  19 31486.9 1060.89  43
  -2  -3  19 33594.4 1106.67  28
  -2   3  19 33716.4 1114.92   9
   2   3 -19 35504.7 1092.85  36
  -2   3  19 32506.4 1069.18  43
   2  -3 -19 34757.1 1088.44  36
   2  -3 -18 9285.05 541.350  54
  -2  -3  18 10335.3 575.369  45
   2   3 -18 11172.7 583.151  36
  -2  -3  18 9481.78 549.684  43
  -2   3  18 8848.93 532.021  43
  -2  -3  18 10147.6 585.110  28
  -2   3  18 10220.2 591.168   9
   2   3 -18 10619.5 579.036   8
   2  -3 -18 9522.71 539.173  36
   2   3 -17 35051.4 1088.59   8
  -2  -3  17 35670.3 1121.82  28
  -2   3  17 34824.3 1124.82   9
   2   3 -17 34355.9 1054.64  36
   2   3 -17 33374.1 1038.16  19
   2  -3 -17 34151.1 1051.72  36
   2   3 -16 27834.3 917.341  36
  -2  -3  16 28220.1 910.245  20
   2   3 -16 28951.4 929.179  19
  -2  -3  16 28674.2 976.959  28
   2   3 -16 27365.9 930.508   8
   2  -3 -16 25460.0 887.075  36
  -2   3  16 28421.5 987.039   9
  -2   3  15 56734.1 1448.62  32
  -2  -3  15 60029.8 1393.17  20
   2  -3 -15 58286.1 1390.28  36
  -2  -3  15 60071.6 1479.48  28
  -2   3  15 58983.2 1484.90   9
   2   3 -15 59356.5 1397.28  19
   2   3 -15 60556.3 1383.73  23
   2   3 -15 60206.6 1416.06  36
   2   3 -15 61275.9 1441.81   8
  -2   3  14 792.569 169.550  32
   2   3 -14 819.428 162.847  19
   2   3 -14 855.422 169.510  36
   2  -3 -14 841.138 163.891  36
  -2  -3  14 719.562 159.005  20
  -2  -3  14 924.477 191.198  28
   2  -3 -14 856.730 164.561  22
  -2   3  14 751.513 175.539   9
   2   3 -14 1070.24 168.917  23
   2  -3 -13 151339. 2549.90  36
  -2   3  13 149885. 2607.35  32
   2   3 -13 153126. 2553.04  12
   2  -3 -13 153008. 2624.77  22
  -2  -3  13 148536. 2552.15  20
   2   3 -13 152338. 2572.81  19
  -2  -3  13 150147. 2644.05  28
  -2   3  13 151066. 2684.30   9
   2   3 -13 153173. 2559.18  23
  -2  -3  12 979.964 175.900  20
   2  -3 -12 704.085 142.505  36
   2   3 -12 1058.05 166.927  12
   2   3 -12 1082.62 175.505  19
  -2   3  12 534.807 139.648  32
   2   3 -12 1162.34 175.897  23
  -2   3  12 711.662 155.831   9
  -2   3  12 596.153 143.376  33
   2  -3 -12 847.607 175.077  22
   2   3 -11 226439. 3397.44  12
   2  -3 -11 225962. 3381.16  36
  -2   3  11 227563. 3440.52  33
  -2  -3  11 224466. 3411.78  20
  -2   3  11 225624. 3516.42   9
   2   3 -11 223047. 3397.28  23
   2   3 -11 224331. 3365.50  34
   2  -3 -11 224399. 3480.47  22
  -2   3  11 225274. 3439.10  32
  -2   3  10 11220.9 484.878  32
   2   3 -10 10836.7 465.208  12
  -2   3  10 11309.8 479.238  33
   2   3 -10 11468.7 455.065  10
  -2  -3  10 9949.93 458.420  20
   2   3 -10 10563.4 455.555  34
   2  -3 -10 11864.6 467.781  36
   2  -3 -10 11852.2 515.886  22
  -2   3   9 88234.0 1645.76  32
   2   3  -9 89155.2 1636.60  12
  -2  -3   9 89787.7 1653.92  20
   2   3  -9 89589.6 1614.99  10
  -2  -3   9 93525.2 1694.28  14
   2  -3  -9 90046.3 1586.98  36
   2  -3  -9 89977.7 1705.80  22
   2   3  -9 88724.9 1636.46  34
  -2   3   9 91136.4 1647.76  33
  -2   3   8 316.369 109.461  32
   2  -3  -8 35.9028 96.4337  22
  -2   3   8 242.986 96.8956  33
   2   3  -8 312.620 99.7636  10
  -2  -3   8 174.310 109.283  14
  -2   3   7 720.345 125.777  33
   2   3  -7 793.902 122.230  13
  -2   3   7 751.188 130.450  32
   2   3  -7 855.934 147.025  10
  -2  -3   7 708.727 157.567  14
   2   3  -7 1024.80 136.127  25
   2  -3  -7 964.993 158.435  22
  -2  -3   7 702.547 137.340  20
  -2   3   6 17771.4 557.462  33
  -2  -3   6 19230.8 582.971  20
  -2   3   6 17783.9 511.968  11
   2   3  -6 18102.0 576.940  10
   2   3  -6 19616.8 575.677  13
   2   3  -6 18569.5 579.973  25
  -2   3   6 17655.9 552.538  32
  -2  -3   6 19059.4 609.527  24
   2  -3  -6 18593.3 605.522  22
   2   3  -5 79193.6 1426.78  13
  -2   3   5 78632.5 1393.61  32
  -2   3   5 76494.9 1291.10  31
  -2  -3   5 78879.4 1416.38  20
  -2   3   5 77772.9 1334.03  11
   2  -3  -5 78448.3 1462.32  22
  -2   3   5 81184.6 1348.77   6
  -2  -3   5 79716.4 1457.93  24
   2   3  -5 77959.4 1431.50  10
  -2   3   5 78054.5 1405.21  33
  -2   3   4 13617.0 462.400  33
  -2  -3   4 13889.8 473.510  20
   2   3  -4 12709.5 443.257  29
   2  -3  -4 13532.1 413.500  21
   2   3  -4 14783.4 453.992  16
  -2   3   4 13997.3 436.088   6
   2  -3  -4 14007.9 469.838  26
  -2  -3   4 12760.7 479.506  24
   2   3  -4 13913.5 488.318  13
   2  -3  -4 13876.0 499.126  22
  -2   3   4 13951.1 426.130  11
  -2   3   4 14161.9 459.580  32
  -2   3   3 57679.9 1095.28  32
   2   3  -3 58388.7 1167.44  13
  -2  -3   3 59089.6 1128.51  20
  -2   3   3 58635.3 1050.68  11
   2  -3  -3 58905.8 1055.13  21
   2   3  -3 57361.0 1123.38  29
  -2   3   3 59839.0 1080.11   6
   2  -3  -3 58190.7 1125.08  26
   2   3  -3 58274.3 1106.01  16
  -2  -3   3 57140.9 1154.15  24
   2  -3  -3 57622.1 1160.71  22
  -2   3   3 60615.0 1131.72  33
  -2   3   2 25441.8 628.963  32
   2   3  -2 24811.1 685.256  13
  -2  -3   2 24941.6 645.567  20
   2   3  -2 25483.3 664.352  29
   2   3  -2 24856.0 646.063  16
   2  -3  -2 25235.3 649.448  26
  -2   3   2 24674.0 623.675  15
  -2  -3   2 25467.7 684.421  24
   2  -3  -2 25726.5 677.301  22
  -2   3   2 25149.8 645.350  33
   2  -3  -2 25858.1 612.326  21
  -2  -3   1 108345. 1610.01  21
  -2  -3   1 109676. 1740.09  20
   2   3  -1 110100. 1779.24  29
   2   3  -1 107892. 1806.64  13
   2   3  -1 102386. 2438.60   1
   2   3  -1 107027. 1759.07  16
  -2   3   1 103532. 1699.91  15
  -2  -3   1 106111. 1785.16  24
  -2   3   1 107362. 1747.98  33
   2  -3  -1 107792. 1767.02  22
   2  -3  -1 107763. 1739.88  26
   2  -3  -1 103827. 1694.45  21
  -2   3   1 105778. 1707.83  32
  -2  -3   0 3497.14 194.969  21
   2   3   0 3767.53 252.428  29
   2   3   0 3577.28 236.667  16
   2  -3   0 4122.18 248.947  26
  -2   3   0 3739.88 225.816  15
  -2   3   0 4030.67 251.496  33
  -2  -3   0 3652.41 235.561  20
  -2   3   0 4167.84 232.762  27
   2  -3   0 4289.84 248.343  22
  -2  -3   0 3687.12 241.156  30
  -2   3   0 4155.83 234.392  32
   2  -3   0 3809.92 235.011  21
  -2  -3  -1 458374. 5995.36  20
   2   3   1 456447. 6091.54  29
  -2   3  -1 455704. 6025.86  18
   2  -3   1 464609. 6002.72  22
  -2   3  -1 464420. 6021.84  27
   2   3   1 458841. 6076.73  16
   2  -3   1 457511. 6022.01  26
  -2   3  -1 455695. 5977.03  15
  -2  -3  -1 458812. 5925.78  21
   2   3   1 451927. 6101.36  13
   2  -3   1 461233. 6011.77  21
  -2  -3  -1 462992. 6064.00  30
  -2   3  -1 462292. 6054.97  33
   2   3   2 1980.14 200.048  13
  -2  -3  -2 2166.51 199.308  30
  -2  -3  -2 1994.21 178.564  20
  -2   3  -2 2255.76 194.272  18
   2   3   2 1932.99 198.087  29
  -2   3  -2 2465.57 199.749  27
   2  -3   2 2386.42 196.498  26
  -2   3  -2 2287.98 180.553  15
   2  -3   2 2770.92 200.003  14
  -2   3  -2 2300.22 205.919  33
   2  -3   2 2571.78 204.355  21
  -2  -3  -3 86925.2 1476.34  20
   2   3   3 87274.9 1563.94  29
  -2   3  -3 87199.8 1527.63  18
  -2   3  -3 87911.3 1550.33  27
   2  -3   3 87369.4 1509.18  26
   2   3   3 86238.1 1554.01  13
   2  -3   3 89026.3 1529.05  14
  -2   3  -3 90543.1 1561.12  33
  -2  -3  -3 87812.4 1552.71  30
   2   3   4 39524.0 912.457  13
  -2  -3  -4 37673.4 843.975  20
   2   3   4 38212.9 915.518  29
  -2  -3  -4 38622.3 912.173  30
   2   3   4 38026.6 833.545  31
  -2   3  -4 38256.0 905.516  18
  -2   3  -4 38261.3 918.337  27
   2  -3   4 39514.1 881.175  26
  -2   3  -4 39395.6 921.231  33
   2  -3   4 39994.7 915.750  14
   2  -3   4 38348.5 903.681  21
  -2  -3  -5 252.558 92.1036  20
   2  -3   5 219.811 113.412  21
   2   3   5 192.599 84.5015  31
   2   3   5 189.618 105.541  29
  -2   3  -5 251.245 108.426  18
  -2   3  -5 147.828 93.7482  27
   2  -3   5 284.666 107.501  26
  -2  -3  -5 253.582 113.389  30
   2   3   5 753.522 140.237  13
   2   3   5 536.012 120.250  25
   2  -3   5 481.296 134.879  14
  -2   3  -5 214.776 107.436  33
   2  -3   6 7354.06 382.723  21
  -2   3  -6 7066.66 378.853  33
   2   3   6 7697.80 386.823  29
  -2   3  -6 6921.31 374.484  18
  -2  -3  -6 7692.37 387.167  30
  -2   3  -6 7748.39 404.476  27
   2   3   6 8023.07 368.014  25
   2   3   6 7839.85 373.046  13
   2  -3   6 7340.84 386.637  14
   2   3   6 7769.66 360.283  31
  -2   3  -7 19372.4 651.499  18
   2   3   7 20028.1 612.357  13
   2   3   7 19355.6 633.579  29
  -2   3  -7 18555.5 662.341   7
  -2   3  -7 18889.2 673.915  27
   2   3   7 20310.9 606.889  25
   2  -3   7 18410.9 649.462  14
   2   3   7 19392.1 609.741  31
  -2  -3  -7 18682.1 643.910  30
  -2   3  -7 18688.3 653.635  33
   2   3   8 16928.1 558.711  13
  -2   3  -8 15380.2 594.842  18
  -2   3  -8 15062.1 613.454  27
  -2  -3  -8 15792.2 600.567  30
   2   3   8 15485.0 568.744  29
  -2   3  -8 14964.2 615.174   7
   2  -3   8 16617.1 630.968  14
  -2   3  -8 15594.7 619.466  33
   2   3   8 16220.1 572.267  31
   2   3   9 19511.6 654.141  31
  -2   3  -9 19634.7 725.676   7
  -2   3  -9 18290.7 676.032  18
  -2   3  -9 18553.5 715.528  27
  -2  -3  -9 18787.3 682.258  30
   2  -3   9 19722.5 722.724  14
  -2   3  -9 18057.0 691.309  33
   2   3   9 20036.7 662.341  29
   2   3  10 55585.2 1248.03  31
  -2   3 -10 51324.0 1317.00   7
   2   3  10 55596.7 1236.10  29
  -2  -3 -10 56299.8 1310.47  30
  -2   3 -10 51314.8 1332.32  27
   2  -3  10 55243.4 1348.25  14
  -2   3 -10 53110.5 1288.92  18
  -2   3 -10 52955.2 1310.33  33
   2   3  11 26942.5 839.731  31
  -2   3 -11 25029.4 855.519  18
  -2   3 -11 25019.6 898.673  27
  -2   3 -11 26576.6 908.339   7
   2  -3  11 26221.7 901.531  14
   2   3  11 28129.2 824.073  29
  -2   3 -11 24695.5 870.898  33
  -2  -3 -11 27229.9 881.089  30
  -2   3 -12 33887.4 1056.17  33
   2   3  12 36463.5 1024.64  31
   2   3  12 38292.1 993.657  29
  -2   3 -12 35472.7 1094.42   7
  -2   3 -12 32406.1 1071.85  27
  -2  -3 -12 36222.9 1067.84  30
  -2   3 -12 33405.5 1030.82  18
   2  -3  12 36192.3 1104.45  14
   2   3  13 62481.1 1449.31  31
  -2  -3 -13 61762.9 1501.67  30
  -2   3 -13 58416.9 1523.16   7
  -2   3 -13 62836.0 1575.20  27
   2  -3  13 64945.5 1572.10  14
  -2   3 -13 59490.4 1481.11  18
  -2   3 -13 59300.1 1509.61  33
   2   3  14 4071.36 345.351  31
  -2  -3 -14 4112.32 366.645  30
  -2   3 -14 4402.51 372.235  18
  -2   3 -14 4242.93 379.600   7
  -2   3 -14 4397.20 398.113  27
   2  -3  14 4865.36 412.738  14
  -2   3 -14 4453.08 381.050  33
   2   3  15 91041.2 1928.96  31
  -2   3 -15 95651.1 2010.38  30
  -2  -3 -15 90551.7 1990.66  30
  -2   3 -15 95686.1 2077.91   7
  -2   3 -15 94197.3 2083.63  27
  -2   3 -15 91137.2 1985.74  18
   2   3  15 90811.4 2015.63  14
   2  -3  15 91544.8 2060.48  14
  -2   3 -15 90420.9 2006.50  33
   2   3  16 103862. 2139.85  57
   2   3  16 98201.8 2097.84  31
  -2  -3 -16 104622. 2121.73  48
  -2   3 -16 101455. 2148.09  30
  -2  -3 -16 103404. 2163.21  30
   2   3  16 102283. 2076.36  46
   2  -3  16 98841.5 2045.24  45
  -2   3 -16 101206. 2141.83  18
  -2   3 -16 102658. 2207.19   7
   2   3  16 97816.9 2104.43  44
  -2   3 -16 103718. 2231.90  27
   2  -3  16 98687.0 2108.81  40
   2   3  16 101710. 2170.92  14
   2  -3  16 107845. 2295.58  14
  -2  -3 -16 103544. 2116.32  60
   2  -3  16 102831. 2141.23  61
  -2   3 -16 104113. 2189.01  33
   2   3  17 6110.63 448.086  31
  -2  -3 -17 6412.97 441.891  48
  -2   3 -17 6402.08 461.517  30
  -2  -3 -17 6438.68 463.629  30
   2  -3  17 6794.89 449.234  45
   2   3  17 5990.22 435.608  44
  -2   3 -17 6653.85 469.167  18
   2   3  17 5839.06 418.444  46
  -2   3 -17 6619.56 487.008  27
   2  -3  17 7378.57 491.258  40
   2  -3  17 7272.23 488.080  61
   2   3  17 5503.00 438.123  14
   2  -3  17 5676.95 478.898  14
  -2  -3 -17 5929.31 424.440  60
  -2   3 -17 6655.71 480.749  33
   2   3  17 6599.90 457.818  57
  -2   3 -18 9461.91 581.212  33
  -2  -3 -18 9799.89 549.284  48
  -2  -3 -18 9899.66 588.827  30
   2  -3  18 11028.6 578.163  45
  -2   3 -18 11111.6 630.811  27
   2  -3  18 9956.44 570.316  40
   2  -3  18 10487.3 586.629  61
  -2  -3 -18 10291.0 560.707  60
   2   3  18 10072.0 546.449  46
   2   3  18 9508.85 549.360  57
   2  -3  19 30323.5 974.139  45
  -2   3 -19 29366.1 978.587  60
  -2  -3 -19 29301.0 980.692  48
  -2  -3 -19 28186.5 1000.49  30
  -2   3 -19 28909.1 1039.82  27
   2  -3  19 28956.1 987.694  61
   2   3  19 29562.1 983.901  57
  -2  -3 -19 30902.8 986.306  60
  -2  -3 -20 6787.99 447.118  48
  -2   3 -20 6604.69 437.789  60
   2   3  20 6594.16 440.618  57
  -2  -3 -20 6885.01 438.333  60
   2  -3  20 6836.06 458.557  61
   2  -3  20 6737.48 431.373  57
   2  -3  20 6353.87 434.721  45
  -2  -3 -21 648.958 146.535  60
  -2  -3 -21 810.954 178.537  48
   2  -3  21 719.250 176.722  45
   2   3  21 653.468 146.467  43
   2   3  21 906.246 205.171  57
   2  -3  21 709.365 185.867  61
   2  -3  21 352.307 120.965  57
  -2  -3 -22 2214.93 240.740  48
   2   3  22 2530.54 249.428  43
  -2  -3 -22 2033.68 220.938  60
   2   3  22 2369.03 252.890  57
   2  -3  22 2143.81 240.078  61
   2  -3  22 2413.34 249.322  57
  -2  -3 -23 17720.9 641.734  48
   2   3  23 17949.2 606.694  43
   2  -3  23 17310.0 648.218  61
   2   3  23 18106.9 643.789  57
   2  -3  23 16634.3 608.502  57
  -2  -3 -24 4277.96 289.383  48
  -2   3 -24 3622.21 282.398  48
   2  -3  24 3404.74 267.262  61
   2  -3  24 3707.02 258.850  57
   2   3  24 4080.58 286.178  57
  -2  -3 -25 17550.5 541.040  48
  -2   3 -25 17029.5 561.237  48
   2   3  25 17438.2 536.464  57
   2  -4 -27 9428.04 353.047  54
  -2   4  26 293.490 95.8051  43
   2  -4 -26 298.297 103.598  54
  -2  -4  26 364.339 113.118  45
  -2   4  26 228.240 92.9600  58
  -2  -4  26-6.39460 82.9589  47
  -2   4  25 299.424 116.880  43
  -2  -4  25 344.765 131.664  45
  -2   4  25 392.879 112.439  58
  -2  -4  25 352.936 123.231  47
   2  -4 -25 191.000 99.8004  54
  -2   4  24 1706.88 204.751  58
  -2  -4  24 1631.13 211.067  45
  -2   4  24 1128.64 174.790  43
  -2  -4  24 1812.05 218.217  47
   2  -4 -24 1971.03 225.796  54
   2  -4 -23 1885.62 240.341  54
  -2   4  23 1251.05 191.047  58
  -2  -4  23 1536.74 217.317  45
  -2   4  23 1137.86 179.239  43
  -2  -4  23 1320.79 217.385  47
   2  -4 -22 120.846 145.877  54
  -2  -4  22 86.8650 141.065  47
  -2  -4  22 118.634 150.121  45
  -2   4  22 286.147 138.406  43
  -2   4  22 126.363 140.403  58
   2  -4 -21 4508.61 374.927  54
  -2  -4  21 5176.52 402.441  47
  -2  -4  21 5291.13 397.317  45
  -2   4  21 4676.30 370.606  43
  -2   4  21 4717.25 384.306  58
   2  -4 -20 20417.9 816.281  54
  -2  -4  20 20768.9 826.885  47
   2   4 -20 19072.9 846.210  30
  -2  -4  20 21862.8 832.822  45
  -2   4  20 21562.4 824.371  43
  -2   4  19 4222.04 376.362  49
   2   4 -19 3978.80 381.115  30
  -2  -4  19 3722.89 356.623  47
  -2  -4  19 4852.75 401.008  45
   2  -4 -19 3926.91 361.259  54
  -2   4  19 4316.56 373.836  43
  -2  -4  19 4530.95 392.173  28
   2   4 -19 4514.56 374.133  36
   2  -4 -19 4456.32 378.347  36
   2  -4 -18 9842.91 556.600  54
  -2   4  18 10198.1 569.247  43
   2   4 -18 9784.61 564.305   8
  -2  -4  18 10451.2 598.075  28
  -2   4  18 10331.4 592.453  49
   2   4 -18 10364.5 558.855  19
  -2  -4  18 9993.20 570.085  47
   2  -4 -18 9878.73 553.218  36
   2   4 -18 10720.3 572.892  36
   2  -4 -17 6622.57 461.692  54
   2   4 -17 7508.09 467.278  19
  -2  -4  17 6996.67 472.917  43
  -2  -4  17 7758.45 515.164  28
  -2   4  17 6938.32 482.674   9
   2  -4 -17 7020.91 463.214  36
  -2  -4  17 7388.70 488.925  47
   2   4 -17 8088.50 490.939  36
  -2   4  17 6820.32 489.431  49
   2   4 -17 7965.42 503.141   8
  -2   4  16 139898. 2658.35  32
   2   4 -16 142205. 2582.71  19
  -2  -4  16 140792. 2675.42  28
  -2   4  16 139932. 2677.51   9
   2   4 -16 142526. 2602.40  36
   2  -4 -16 146005. 2618.07  36
   2   4 -16 142271. 2632.55   8
   2  -4 -15 1771.49 229.069  36
  -2  -4  15 2472.23 263.965  20
   2   4 -15 2003.66 242.231  19
  -2  -4  15 1997.07 264.473  28
   2   4 -15 2283.51 260.749  36
  -2   4  15 1939.97 258.462  32
  -2   4  15 2017.13 260.257   9
   2   4 -15 1954.92 247.875   8
   2  -4 -15 2005.04 263.548  22
  -2   4  14 4049.91 365.887  32
  -2  -4  14 4540.16 347.841  20
   2   4 -14 4516.27 346.613  19
  -2  -4  14 4093.49 361.516  28
   2  -4 -14 4013.15 327.149  36
  -2   4  14 4623.89 373.108   9
   2   4 -14 4300.12 329.345  23
   2  -4 -14 3848.39 344.654  22
  -2   4  13 5521.98 397.658  32
   2   4 -13 5952.27 378.311  12
  -2  -4  13 5350.19 366.970  20
  -2  -4  13 5470.00 403.324  28
  -2   4  13 6158.73 420.030   9
   2  -4 -13 6243.23 387.037  36
   2   4 -13 5912.31 378.140  23
   2   4 -13 5685.58 380.002  19
   2  -4 -13 5159.67 391.814  22
   2   4 -12 21.6267 88.2038  12
  -2   4  12 68.7531 104.086  32
  -2   4  12 295.879 115.943   9
  -2  -4  12 96.4161 105.567  20
   2   4 -12-53.8424 105.403  19
   2   4 -12 219.205 111.716  23
   2  -4 -12-1.81387 113.422  22
  -2  -4  11 8538.80 482.064  14
   2   4 -11 7762.28 420.485  12
  -2  -4  11 8267.48 440.390  20
  -2   4  11 7395.14 430.236  32
  -2   4  11 8328.65 462.167   9
   2   4 -11 8308.30 424.265  34
   2  -4 -11 8691.12 487.362  22
  -2   4  10 5881.55 370.884  32
   2   4 -10 6195.50 353.674  10
   2   4 -10 6341.28 367.556  12
  -2  -4  10 6364.15 410.971  14
  -2  -4  10 5991.76 368.660  20
   2  -4 -10 6110.61 402.366  22
   2   4 -10 6618.43 375.101  34
  -2  -4   9 11210.2 494.593  20
   2   4  -9 11672.5 489.974  10
  -2   4   9 11660.0 504.382  32
   2  -4  -9 11592.8 543.286  22
  -2  -4   9 11617.8 535.505  14
  -2   4   8 152734. 2327.47  31
  -2  -4   8 146224. 2421.05  20
   2   4  -8 146567. 2412.22  10
   2   4  -8 148740. 2418.12  25
  -2   4   8 145782. 2425.37  32
   2  -4  -8 147003. 2528.68  22
  -2  -4   8 144628. 2511.69  14
   2   4  -7 3046.89 244.313  13
  -2   4   7 3335.87 227.318  31
  -2  -4   7 2548.56 238.828  20
   2  -4  -7 3550.90 292.942  22
  -2   4   7 2835.65 236.110  32
   2   4  -7 2633.80 237.054  10
  -2   4   7 3206.03 240.675  33
   2   4  -6 5831.35 339.354  13
   2  -4  -6 5844.09 367.874  22
  -2   4   6 5928.16 299.669  31
  -2  -4   6 5816.24 340.534  20
  -2   4   6 5535.18 302.362  11
  -2   4   6 5371.69 317.591  32
  -2   4   6 5987.39 323.762  33
  -2   4   5 129283. 2022.68  31
  -2   4   5 125106. 2079.48  32
  -2   4   5 131931. 2092.85  33
  -2  -4   5 128386. 2124.24  20
  -2   4   5 127279. 2041.47  11
  -2  -4   5 126433. 2161.18  24
   2  -4  -5 127700. 2022.55  21
   2   4  -5 129057. 2155.68  13
   2  -4  -5 124447. 2192.22  22
  -2   4   4 197318. 2957.70  32
  -2  -4   4 204883. 3009.91  20
  -2   4   4 195349. 2908.73  11
   2   4  -4 195464. 3058.93  13
   2   4  -4 198706. 2984.14  16
  -2   4   4 206547. 2969.39  33
  -2  -4   4 199764. 3047.06  24
   2  -4  -4 203157. 2909.12  21
   2  -4  -4 197900. 3074.23  22
   2   4  -3 18015.6 626.765  13
  -2   4   3 17914.5 566.135  32
  -2  -4   3 19263.8 600.856  20
  -2   4   3 18275.7 544.880  11
   2   4  -3 18400.9 604.434  29
   2   4  -3 18357.8 592.437  16
   2  -4  -3 17696.2 576.206  26
  -2  -4   3 18899.5 615.468  24
   2  -4  -3 18605.6 624.554  22
  -2   4   3 18812.3 573.931  33
   2  -4  -3 17719.1 543.989  21
   2   4  -2 1137.46 185.242  13
   2  -4  -2 1158.16 149.705  26
  -2  -4   2 1135.89 166.219  20
  -2   4   2 1189.03 143.186  11
   2   4  -2 1473.15 190.534  29
  -2   4   2 1221.70 154.650  32
   2   4  -2 1255.18 172.600  16
  -2   4   2 1173.09 154.485  15
  -2  -4   2 1438.58 177.634  24
   2  -4  -2 1326.85 173.467  22
   2  -4  -2 1155.28 142.164  21
  -2   4   2 1324.19 157.155  33
  -2  -4   1 5734.34 263.724  21
   2  -4  -1 5951.73 330.636  22
   2   4  -1 6171.44 345.098  29
   2   4  -1 5693.28 325.363  16
   2  -4  -1 4950.68 290.683  26
  -2   4   1 4915.45 285.088  15
  -2   4   1 5459.02 301.946  33
  -2  -4   1 5528.99 323.546  24
   2  -4  -1 6018.17 313.181  21
  -2   4   1 5557.05 296.257  32
   2   4  -1 5550.77 345.543  13
  -2  -4   1 5680.72 316.041  20
   2   4   0 168.599 126.444  13
   2  -4   0 54.9497 83.2337  21
  -2  -4   0 153.525 73.8167  21
  -2  -4   0-10.1320 101.412  20
   2   4   0 228.733 117.827  29
   2  -4   0 4.74388 89.7884  22
   2   4   0 302.244 117.718  16
   2  -4   0 351.336 114.114  26
  -2   4   0 155.187 87.1610  15
  -2  -4   0 111.594 85.6938  24
  -2   4   0 143.562 84.5299  32
  -2   4   0 363.680 104.423  33
   2   4   1 10556.4 478.678  13
   2  -4   1 10832.4 439.369  22
  -2  -4  -1 10852.9 399.404  21
   2   4   1 10723.5 466.483  29
  -2   4  -1 10859.0 413.608  27
   2   4   1 10429.0 455.264  16
   2  -4   1 10413.0 423.761  26
  -2   4  -1 10082.2 414.553  15
  -2  -4  -1 10840.1 451.322  30
   2  -4   1 10470.6 440.166  21
  -2  -4  -1 10479.5 432.504  20
  -2   4  -1 10644.5 433.916  33
   2  -4   2 1731.84 188.852  21
   2   4   2 2257.67 232.738  13
  -2  -4  -2 1817.20 171.098  21
  -2  -4  -2 1780.60 194.166  30
  -2   4  -2 1516.11 181.485  18
   2   4   2 1799.42 199.720  29
  -2   4  -2 1917.97 181.692  27
   2  -4   2 1733.20 181.059  26
   2   4   2 1752.04 203.855  16
  -2   4  -2 1792.32 191.464  33
  -2   4  -2 1577.93 175.535  15
  -2  -4  -2 1933.96 191.966  20
   2   4   3 1339.38 190.839  13
  -2  -4  -3 1630.12 175.410  21
   2  -4   3 1270.00 193.756  21
  -2  -4  -3 1424.42 175.954  20
  -2  -4  -3 1626.85 192.428  30
  -2   4  -3 1741.68 186.633  18
   2   4   3 1673.58 198.671  29
  -2   4  -3 1588.07 177.372  27
   2  -4   3 1594.16 172.769  26
   2   4   3 1490.86 198.622  16
  -2   4  -3 1191.62 157.594  15
   2  -4   3 1361.06 169.724  14
  -2   4  -3 1598.21 188.574  33
  -2   4  -4 132793. 2194.50  18
   2   4   4 128673. 2223.59  13
  -2  -4  -4 135145. 2134.48  21
  -2  -4  -4 127568. 2151.71  20
  -2  -4  -4 128003. 2210.71  30
   2   4   4 127614. 2206.89  29
  -2   4  -4 135607. 2200.31  27
  -2   4  -4 131781. 2218.07  33
   2  -4   4 129813. 2137.42  26
   2  -4   4 134072. 2211.22  21
   2  -4   4 133965. 2185.95  14
  -2  -4  -5 3415.11 255.445  21
   2   4   5 3341.95 272.260  13
  -2  -4  -5 3374.61 261.221  20
   2   4   5 3520.97 252.457  31
   2   4   5 3577.36 284.856  29
  -2   4  -5 3762.40 283.625  18
  -2   4  -5 4116.18 295.751  27
   2  -4   5 4147.16 270.484  26
   2  -4   5 3814.52 287.472  14
  -2  -4  -5 3643.75 283.539  30
  -2   4  -5 4128.44 300.793  33
   2  -4   5 3398.13 292.851  21
   2   4   6 188760. 2944.13  13
   2  -4   6 189132. 2978.77  21
  -2  -4  -6 176887. 2927.49  30
  -2  -4  -6 177455. 2866.30  21
   2   4   6 188501. 2960.80  29
  -2   4  -6 191317. 3006.32  27
   2  -4   6 192755. 2879.77  26
   2  -4   6 187403. 2977.13  14
  -2   4  -6 186930. 2970.55  18
   2   4   6 196238. 2905.49  31
  -2   4  -6 190208. 3004.37  33
   2   4   7 70005.6 1383.50  31
  -2  -4  -7 68188.9 1427.90  30
   2   4   7 65316.2 1393.43  29
  -2   4  -7 63234.9 1406.25  18
  -2   4  -7 64774.3 1445.02  27
   2  -4   7 66657.4 1337.19  26
   2   4   7 67481.0 1379.67  13
   2  -4   7 63343.1 1419.52  14
  -2   4  -7 65830.2 1437.10  33
   2   4   8 81511.5 1556.28  13
   2   4   8 78557.1 1561.62  31
  -2  -4  -8 76196.7 1590.67  30
   2   4   8 77288.8 1570.05  29
  -2   4  -8 76254.7 1617.80  18
  -2   4  -8 75015.5 1636.41  27
   2  -4   8 78886.7 1521.22  26
  -2   4  -8 76124.6 1649.07   7
   2  -4   8 76394.4 1643.53  14
  -2   4  -8 75799.9 1637.53  33
  -2   4  -9 1704.04 240.327  33
   2   4   9 1674.83 208.988  31
  -2  -4  -9 1587.36 224.689  30
  -2   4  -9 1663.28 223.679  18
   2   4   9 1545.02 207.275  29
  -2   4  -9 1820.45 248.226   7
  -2   4  -9 1750.91 240.689  27
   2  -4   9 1830.34 202.361  26
   2  -4   9 1489.27 223.595  14
   2   4  10 10640.5 510.146  31
   2   4  10 10249.0 501.723  29
  -2   4 -10 10118.7 548.584   7
  -2   4 -10 9855.74 524.084  18
  -2   4 -10 10113.8 550.776  27
   2  -4  10 9512.94 537.495  14
  -2   4 -10 10762.1 558.949  33
  -2  -4 -10 10032.7 523.664  30
  -2  -4 -11 10873.5 548.749  30
  -2   4 -11 9978.39 562.188   7
   2   4  11 10264.5 506.639  29
  -2   4 -11 9485.94 553.492  27
  -2   4 -11 10271.2 548.695  18
   2  -4  11 9616.75 555.903  14
  -2   4 -11 9915.15 557.143  33
   2   4  11 10635.4 522.856  31
   2   4  12 926.999 186.283  31
  -2  -4 -12 464.641 149.198  30
  -2   4 -12 675.395 186.023  18
   2   4  12 854.142 171.863  29
  -2   4 -12 1277.11 220.480   7
  -2   4 -12 803.613 190.706  27
   2  -4  12 845.494 196.680  14
  -2   4 -12 874.467 205.912  33
   2   4  13 12551.7 602.321  31
  -2  -4 -13 12856.4 630.030  30
  -2   4 -13 12755.8 647.332  18
  -2   4 -13 13399.5 676.831   7
  -2   4 -13 12883.0 671.133  27
   2  -4  13 13573.7 684.521  14
  -2   4 -13 13115.4 665.340  33
   2   4  14 233.343 123.008  31
  -2  -4 -14 158.206 124.345  30
  -2   4 -14 169.668 120.874  18
  -2   4 -14 4.58775 113.710   7
  -2   4 -14 174.519 115.258  27
   2  -4  14 217.428 148.165  14
  -2   4 -14 255.524 134.185  33
   2  -4  15 3577.81 347.729  61
  -2  -4 -15 3346.08 330.350  21
   2   4  15 2713.18 290.524  31
  -2  -4 -15 3020.88 306.846  48
   2   4  15 2742.68 300.870  46
   2  -4  15 3087.58 309.617  45
  -2   4 -15 3201.03 330.541  18
  -2   4 -15 3009.51 335.855   7
   2  -4  15 2912.45 313.816  40
  -2   4 -15 2616.18 318.006  27
   2   4  15 3268.74 323.656  57
   2  -4  15 2917.40 345.295  14
  -2  -4 -15 3266.73 323.881  60
  -2   4 -15 2930.62 326.208  33
  -2  -4 -15 3168.47 326.881  30
   2   4  16 264.240 132.102  46
  -2   4 -16 167.190 141.467  33
   2  -4  16 186.381 127.203  45
  -2  -4 -16 146.313 126.060  60
   2   4  16-84.1876 127.782  14
   2   4  16 16.5448 117.745  31
  -2  -4 -16 161.218 129.373  48
  -2  -4 -16 251.617 110.611  30
   2   4  16 368.471 154.080  44
  -2   4 -16 138.526 98.0053  18
   2  -4  16 301.430 164.712  40
  -2   4 -16 117.392 136.757  27
  -2  -4 -16-1.14167 102.182  21
   2  -4  16 106.533 143.592  14
   2  -4  16 256.069 149.405  61
   2   4  16-56.1674 131.985  57
   2   4  17 82.7750 109.369  31
  -2  -4 -17 314.276 132.377  48
   2   4  17 290.892 141.103  46
  -2  -4 -17 372.059 154.737  30
   2  -4  17 143.729 122.477  45
   2   4  17 39.0016 161.403  44
   2  -4  17 116.410 133.654  40
  -2   4 -17 129.812 126.963  27
  -2  -4 -17 326.853 152.041  60
   2  -4  17 258.461 141.235  61
   2   4  17 89.5079 114.951  57
  -2   4 -17 242.654 150.406  33
   2   4  18 40414.2 1171.70  57
   2   4  18 40843.4 1201.54  44
   2  -4  18 38858.8 1172.89  61
   2   4  18 40904.1 1207.10  31
  -2  -4 -18 41241.6 1173.09  48
   2   4  18 39259.4 1154.52  46
   2  -4  18 40071.4 1157.89  45
  -2   4 -18 40741.6 1262.20  27
   2  -4  18 38402.7 1174.03  40
  -2  -4 -18 38143.9 1208.25  30
  -2   4 -18 40307.4 1236.80  33
  -2  -4 -18 39714.7 1156.01  60
  -2  -4 -19 7072.92 454.780  48
   2  -4  19 7622.25 470.955  45
   2   4  19 8378.81 493.263  44
   2   4  19 6725.94 443.746  57
   2  -4  19 6337.76 444.409  61
  -2  -4 -19 7670.45 468.093  60
   2   4  20 92215.3 1873.39  57
  -2  -4 -20 89886.9 1871.19  48
   2  -4  20 89416.4 1866.12  45
   2   4  20 93961.5 1876.89  44
  -2  -4 -20 94497.7 1868.98  60
   2  -4  20 91710.7 1907.10  61
   2  -4  21 4148.37 335.723  45
   2   4  21 4155.26 320.459  43
   2  -4  21 4111.71 333.598  61
  -2  -4 -21 3710.72 311.644  48
  -2  -4 -21 4149.93 314.750  60
   2   4  21 4540.55 338.716  57
  -2  -4 -22 24949.3 743.067  60
  -2  -4 -22 24379.2 770.669  48
   2  -4  22 25271.1 775.439  45
   2   4  22 23698.6 748.925  43
   2  -4  22 22392.5 774.357  61
   2   4  22 24338.9 764.375  57
  -2  -4 -23 2851.27 243.059  48
   2  -4  23 2449.29 223.731  45
   2   4  23 2556.02 219.112  43
   2  -4  23 2015.99 221.623  61
   2   4  23 2616.62 232.086  57
  -2  -4 -24 12820.9 463.815  48
   2   4  24 11729.2 420.811  43
   2   4  24 12437.1 445.507  57
  -2  -4 -25 106.639 65.8152  48
  -2   4 -25-37.8868 71.7097  48
   2  -5 -26 62.2645 66.2562  54
  -2  -5  25 1074.35 147.760  47
  -2   5  25 1161.47 140.437  43
  -2   5  25 1301.75 154.554  58
   2  -5 -25 1489.44 167.316  54
  -2  -5  24 10757.2 466.475  47
  -2  -5  24 10359.1 443.352  45
  -2   5  24 10643.2 443.304  43
   2  -5 -24 10492.5 465.119  54
  -2   5  24 10782.4 464.790  58
   2  -5 -23 5863.66 373.676  54
  -2  -5  23 5835.13 356.987  45
  -2   5  23 5713.90 346.896  43
  -2  -5  23 5441.05 362.819  47
  -2   5  23 5437.67 353.013  58
   2  -5 -22 23086.3 796.163  54
  -2   5  22 24018.0 784.098  43
  -2  -5  22 23785.1 809.388  47
  -2   5  22 23731.3 809.192  58
   2  -5 -21 5157.14 383.285  54
  -2   5  21 5109.96 364.947  43
  -2   5  21 5449.25 390.039  49
  -2  -5  21 4844.34 381.647  47
   2  -5 -20 1261.36 211.704  54
  -2   5  20 1428.13 220.304  49
  -2  -5  20 969.507 210.926  47
  -2   5  19 2611.35 299.056  49
  -2  -5  19 2239.16 292.403  47
   2  -5 -19 2573.14 296.338  54
  -2   5  18 4125.65 390.233  49
  -2  -5  18 4238.26 391.319  28
  -2  -5  18 4339.43 388.756  47
   2  -5 -18 3895.69 361.856  54
   2   5 -18 4443.91 370.721  36
   2  -5 -17 12372.7 627.831  54
  -2   5  17 12090.7 663.591  49
  -2  -5  17 12251.3 637.716  47
  -2  -5  17 11737.7 640.824  28
   2   5 -17 11601.0 600.787  36
   2  -5 -16 14932.0 694.660  54
  -2   5  16 15116.8 748.814  49
   2   5 -16 13894.3 644.436  19
  -2  -5  16 15001.1 683.972  42
  -2  -5  16 15430.2 722.681  28
  -2   5  16 14810.8 718.027  32
  -2  -5  16 15408.1 709.684  47
   2   5 -16 15802.9 697.411  36
   2   5 -16 16074.1 715.554   8
   2   5 -15 994.195 190.965  36
  -2   5  15 778.869 196.455  49
  -2  -5  15 897.432 187.062  47
   2   5 -15 1045.61 176.581  19
  -2   5  15 1078.93 217.186  32
  -2  -5  15 1041.95 210.581  28
  -2   5  15 1057.66 207.779  59
   2   5 -15 1011.27 194.147   8
   2  -5 -15 878.495 186.334  22
   2  -5 -15 857.352 175.349  54
  -2   5  14 4206.23 358.202  32
   2  -5 -14 4455.73 386.842  22
   2   5 -14 4139.18 344.152  19
  -2  -5  14 3359.40 339.136  28
  -2   5  13 12834.2 619.888  32
  -2  -5  13 12468.9 598.256  20
  -2  -5  13 12254.7 617.543  28
  -2  -5  13 11980.9 639.673  14
   2   5 -13 13217.6 602.410  19
   2   5 -13 13410.2 593.619  23
   2  -5 -13 13199.3 668.324  22
  -2  -5  12 11387.1 605.327  14
  -2   5  12 10338.3 542.443  32
   2   5 -12 10767.2 520.337  12
   2  -5 -12 10244.0 582.093  22
  -2  -5  12 10368.0 533.871  20
   2   5 -12 10083.7 509.452  23
  -2  -5  11 2200.01 249.633  20
  -2   5  11 1836.03 230.046  32
   2   5 -11 2124.71 230.278  12
   2  -5 -11 2336.93 281.976  22
  -2  -5  11 2210.82 282.335  14
   2   5 -10 59973.1 1355.84  12
  -2   5  10 61035.1 1315.79  31
  -2  -5  10 58647.6 1364.73  20
  -2   5  10 59600.2 1389.39  32
  -2  -5  10 57175.2 1469.49  14
   2  -5 -10 60984.4 1497.86  22
  -2   5   9 963.527 183.577  32
  -2  -5   9 976.374 172.007  20
   2   5  -9 1071.87 172.104  10
  -2   5   9 900.393 144.381  31
  -2   5   8 2242.43 244.490  32
  -2   5   8 2226.90 214.495  31
  -2  -5   8 2263.51 243.189  20
   2   5  -8 2108.23 229.132  10
   2  -5  -8 2409.12 278.157  22
  -2   5   7 2121.44 235.593  32
  -2   5   7 2443.34 220.716  31
  -2  -5   7 2216.49 237.133  20
   2  -5  -7 1804.13 241.148  22
   2   5  -7 2223.66 238.280  13
  -2   5   6 5734.17 322.206  31
  -2  -5   6 4788.90 337.076  20
  -2   5   6 6216.37 360.832  32
   2  -5  -6 5425.94 390.192  22
  -2   5   6 5229.08 321.219  11
   2   5  -6 4996.86 343.131  13
   2  -5  -5 58602.1 1389.10  22
  -2   5   5 64280.0 1252.18  31
  -2   5   5 58716.9 1276.67  32
  -2  -5   5 60810.8 1341.30  24
  -2  -5   5 59607.6 1308.36  20
   2  -5  -5 61412.4 1263.36  21
   2   5  -5 59833.1 1362.12  13
  -2   5   5 59734.4 1251.68  11
   2   5  -4 188.895 114.414  13
  -2   5   4 43.2413 90.7518  32
  -2   5   4 160.476 89.8977  11
   2   5  -4 71.1769 98.3908  16
  -2  -5   4 155.727 103.043  24
  -2  -5   4 41.4878 117.681  20
   2  -5  -4 147.706 141.063  22
   2  -5  -4 76.1325 79.4405  21
  -2   5   4 330.371 90.6895  33
  -2   5   3 26208.1 760.218  32
   2   5  -3 25931.1 841.585  13
   2  -5  -3 27375.6 855.143  22
  -2  -5   3 27427.9 802.417  20
  -2   5   3 26311.5 743.727  11
  -2   5   3 28369.6 760.588  33
   2   5  -3 24383.2 783.232  16
  -2  -5   3 27172.4 803.889  24
   2  -5  -3 28335.6 772.624  21
  -2   5   2 17829.3 602.378  32
  -2  -5   2 18277.1 631.631  20
  -2   5   2 17442.2 581.744  11
   2   5  -2 16742.3 631.007  16
  -2  -5   2 18619.7 645.592  24
   2  -5  -2 18603.2 675.330  22
  -2   5   2 18425.8 600.958  33
   2  -5  -2 18684.6 614.086  21
   2   5  -2 17057.0 671.031  13
  -2  -5   1 7489.67 339.540  21
   2  -5  -1 6622.33 394.542  22
  -2  -5   1 6977.60 383.461  20
  -2   5   1 6295.80 339.104  11
   2   5  -1 7462.22 409.371  16
   2  -5  -1 6492.13 360.745  26
  -2   5   1 6919.65 361.356  32
  -2   5   1 6948.28 367.535  15
  -2  -5   1 7287.03 394.795  24
  -2   5   1 7259.52 370.886  33
   2   5  -1 6584.33 414.346  13
   2  -5  -1 6295.59 355.238  21
  -2   5   0 1551.63 178.134  32
   2  -5   0 1364.58 185.355  21
  -2  -5   0 1368.33 198.011  20
   2   5   0 1382.11 203.393  29
   2   5   0 1528.82 204.697  16
  -2  -5   0 1444.26 163.514  21
   2  -5   0 1531.32 188.912  26
  -2   5   0 1333.32 174.207  15
  -2   5   0 1745.08 189.027  33
  -2  -5   0 1542.19 190.894  24
   2   5   0 1231.58 197.742  13
   2  -5   0 1561.50 201.424  22
  -2  -5  -1 2341.94 204.014  21
  -2  -5  -1 2292.85 239.322  20
   2   5   1 2485.02 263.732  29
   2   5   1 2438.79 269.348  13
   2   5   1 2308.11 247.185  16
   2  -5   1 2431.59 225.526  26
  -2   5  -1 1945.44 203.775  15
  -2  -5  -1 2172.38 227.532  24
  -2   5  -1 2407.21 222.278  32
   2  -5   1 3212.79 261.880  22
  -2   5  -1 2088.40 209.543  33
   2  -5   1 2236.75 230.110  21
   2   5   2 82159.1 1723.38  13
  -2  -5  -2 84176.3 1648.39  20
   2   5   2 86840.2 1718.31  29
   2   5   2 85192.7 1696.85  16
   2  -5   2 86878.1 1603.81  26
  -2   5  -2 82725.5 1598.11  15
  -2   5  -2 85105.3 1634.31  33
   2  -5   2 88279.8 1660.77  21
  -2  -5  -2 89143.5 1586.81  21
  -2   5  -3 6168.83 363.342  33
   2   5   3 5644.86 380.891  13
  -2  -5  -3 5993.84 364.290  20
  -2  -5  -3 6365.08 373.670  30
   2   5   3 6367.44 396.967  29
  -2   5  -3 5693.63 349.629  18
   2   5   3 6417.84 392.236  16
   2  -5   3 5540.76 331.650  26
  -2  -5  -3 6192.30 342.056  21
  -2   5  -3 5274.52 329.169  15
   2  -5   3 5476.72 351.936  21
   2   5   4 33655.5 975.820  13
  -2  -5  -4 36530.5 918.136  21
   2   5   4 34636.1 979.037  29
  -2  -5  -4 34586.1 937.309  20
   2  -5   4 32214.7 959.360  21
  -2   5  -4 32748.6 924.026  18
   2   5   4 35510.1 988.963  16
   2  -5   4 34877.6 894.724  26
  -2   5  -4 33088.5 904.015  15
   2  -5   4 36555.5 949.284  14
  -2   5  -4 34491.5 949.103  33
  -2  -5  -4 34410.2 945.500  30
  -2  -5  -5 76503.3 1517.98  21
   2  -5   5 78126.4 1587.23  21
   2   5   5 78263.3 1512.47  31
  -2  -5  -5 72568.4 1548.34  30
  -2   5  -5 75004.3 1559.47  18
   2   5   5 76281.2 1602.87  29
   2  -5   5 74934.2 1564.93  14
  -2   5  -5 77680.5 1559.35  27
   2  -5   5 78029.2 1502.34  26
  -2   5  -5 73437.7 1520.19  15
   2   5   5 75404.7 1604.43  13
  -2   5  -5 76198.7 1585.09  33
   2   5   6 21703.1 756.307  13
  -2  -5  -6 20815.5 710.370  21
   2   5   6 21533.3 705.947  31
   2  -5   6 20812.4 745.833  14
   2   5   6 21597.5 754.675  29
  -2   5  -6 20845.5 735.737  18
  -2   5  -6 22542.9 752.461  27
   2  -5   6 20959.1 683.040  26
  -2  -5  -6 22320.1 749.867  30
  -2   5  -6 21470.5 759.213  33
   2  -5   6 21220.8 760.562  21
  -2  -5  -7 12988.9 549.609  21
   2   5   7 12601.8 542.936  31
   2   5   7 12439.9 567.235  29
  -2   5  -7 12426.1 573.008  18
  -2   5  -7 13177.2 586.542  27
   2  -5   7 12509.2 589.272  14
  -2  -5  -7 12534.5 571.251  30
   2  -5   7 10465.3 587.303  21
   2   5   7 12905.8 567.554  13
  -2   5  -7 12668.0 592.783  33
   2   5   8 12214.0 547.823  31
  -2  -5  -8 12035.1 573.206  30
   2   5   8 11881.6 559.894  29
  -2   5  -8 12471.4 588.826  18
  -2   5  -8 13144.0 607.436  27
   2   5   8 12999.0 568.601  13
   2  -5   8 11560.0 578.959  21
   2  -5   8 11632.4 584.769  14
  -2   5  -8 11771.2 579.011  33
  -2  -5  -8 13074.6 564.233  21
   2   5   9 8473.24 463.686  31
   2  -5   9 8780.35 521.556  14
   2   5   9 8065.29 461.150  29
  -2   5  -9 8293.19 487.445  18
  -2   5  -9 8453.22 500.758  27
  -2  -5  -9 8330.42 468.877  21
  -2  -5  -9 8928.06 501.384  30
  -2   5  -9 8383.85 501.961  33
  -2   5 -10 30392.9 999.369  18
   2   5  10 30423.1 943.364  31
  -2  -5 -10 29786.1 973.543  30
   2   5  10 30680.9 947.109  29
  -2   5 -10 29599.5 1004.09  27
  -2  -5 -10 29700.2 935.768  21
   2  -5  10 29713.0 1009.11  14
  -2   5 -10 30167.7 1012.56  33
  -2  -5 -11 533.062 154.320  21
   2   5  11 434.183 140.932  31
  -2  -5 -11 360.672 141.304  30
  -2   5 -11 450.960 149.018  18
   2   5  11 265.769 120.575  29
  -2   5 -11 645.999 183.759  27
   2  -5  11 246.722 134.052  14
  -2   5 -11 449.283 167.401  33
  -2  -5 -12 1645.55 242.377  30
  -2  -5 -12 2004.77 251.924  21
   2   5  12 1571.44 215.602  29
   2   5  12 1809.02 244.876  31
  -2   5 -12 1373.15 222.010  18
  -2   5 -12 1718.34 255.937  27
   2  -5  12 1922.32 277.409  14
  -2   5 -12 1844.31 258.958  33
  -2  -5 -13 314.090 160.870  21
  -2  -5 -13 99.7017 137.309  30
   2   5  13 371.703 144.898  46
  -2   5 -13 110.439 103.294  18
  -2   5 -13 120.652 120.378  27
   2  -5  13 92.4009 155.405  40
   2   5  13 68.4150 115.900  31
   2  -5  13 178.077 128.626  14
  -2   5 -13 181.584 158.080  33
   2  -5  14 6383.51 500.012  14
  -2  -5 -14 5709.58 417.635  21
  -2  -5 -14 5240.63 402.305  60
   2   5  14 5474.62 411.517  57
   2   5  14 6227.35 443.705  31
  -2  -5 -14 5502.46 396.039  48
   2   5  14 5836.78 424.310  46
  -2  -5 -14 5734.16 426.942  30
   2  -5  14 6138.02 427.697  45
  -2   5 -14 5590.00 437.403  18
  -2   5 -14 6184.14 469.312  27
   2  -5  14 5870.67 445.582  40
   2  -5  14 5847.53 427.007  61
  -2   5 -14 5336.09 443.469  33
   2  -5  15 62.3819 118.221  61
   2   5  15 0.57307 120.710  31
  -2  -5 -15-77.1683 163.673  48
   2   5  15 177.361 142.845  57
   2   5  15 34.0070 120.012  46
  -2  -5 -15-123.093 100.571  30
   2  -5  15 55.0944 136.252  45
   2   5  15 60.0758 120.519  44
  -2   5 -15 105.165 147.000  33
  -2   5 -15-43.7524 135.366  27
   2  -5  15-91.8716 143.777  40
  -2  -5 -15 180.952 121.655  60
  -2   5 -16 18581.3 819.637  33
   2   5  16 18915.0 780.831  31
  -2  -5 -16 18312.1 750.044  48
   2   5  16 18222.8 765.577  46
   2  -5  16 17622.7 748.365  45
   2   5  16 17160.7 773.707  44
  -2   5 -16 17193.9 799.099  27
   2  -5  16 17320.2 769.687  40
  -2  -5 -16 18864.8 766.597  60
   2  -5  16 16786.9 740.020  61
   2   5  16 17666.9 747.713  57
  -2  -5 -17 1108.79 203.882  48
   2   5  17 1025.94 202.758  46
   2   5  17 972.766 212.043  44
   2  -5  17 1065.07 207.745  40
   2   5  17 1134.32 206.874  57
   2  -5  17 1245.94 215.861  61
  -2  -5 -17 818.018 188.280  60
   2  -5  17 1024.48 209.303  45
   2   5  18 22257.3 841.311  44
  -2  -5 -18 22250.4 812.254  48
   2   5  18 22079.3 825.899  46
   2  -5  18 23629.8 846.822  45
   2  -5  18 22111.2 827.334  61
  -2  -5 -18 23274.7 831.243  60
   2   5  18 23424.4 829.448  57
  -2  -5 -19 7465.63 449.568  60
  -2  -5 -19 7324.30 442.948  48
   2  -5  19 7984.24 477.642  45
   2   5  19 8053.66 471.657  44
   2   5  19 7599.69 439.969  57
   2  -5  19 6894.62 446.579  61
  -2  -5 -20 17985.5 679.807  48
   2  -5  20 18098.5 695.471  45
   2   5  20 17997.8 682.911  44
   2  -5  20 16814.6 675.666  61
  -2  -5 -20 17501.4 662.863  60
   2   5  20 18991.1 682.318  57
  -2  -5 -21 4450.97 317.494  48
   2  -5  21 4071.77 317.465  45
   2   5  21 4378.57 314.854  44
   2   5  21 3802.79 301.484  43
   2  -5  21 3571.99 303.318  61
  -2  -5 -21 4210.00 300.480  60
   2   5  21 4530.42 311.102  57
  -2  -5 -22 23970.1 711.821  48
   2  -5  22 22339.5 701.299  45
   2   5  22 23332.9 706.285  43
  -2  -5 -22 24374.3 688.910  60
   2   5  22 25555.4 704.998  57
  -2  -5 -23 2961.35 223.645  48
   2  -5  23 2947.08 231.549  45
   2   5  23 3090.34 222.664  43
  -2  -5 -24 6880.57 292.960  48
  -2   5 -24 6046.76 302.049  48
  -2  -6  24 4327.64 268.179  47
   2  -6 -24 3587.00 246.644  54
  -2   6  24 4235.90 263.682  58
  -2  -6  23 8054.09 402.591  47
  -2   6  23 7349.37 380.616  58
   2  -6 -23 7689.90 385.013  54
   2  -6 -22 357.996 129.841  54
  -2   6  22 509.645 126.114  49
  -2  -6  22 466.616 144.674  47
  -2   6  22 384.383 138.372  58
   2  -6 -21 380.305 134.215  54
  -2  -6  21 218.699 138.159  47
  -2   6  21 225.554 125.136  49
  -2   6  20 4491.08 364.709  49
  -2  -6  20 4200.34 357.874  47
   2  -6 -20 4045.30 337.578  54
  -2   6  19 1543.59 242.552  49
  -2  -6  19 1238.50 229.047  47
   2  -6 -19 1036.41 200.129  54
   2  -6 -18 42462.3 1198.76  54
  -2   6  18 41860.6 1255.65  49
  -2  -6  18 40880.2 1202.24  47
   2  -6 -17 41448.9 1205.59  54
  -2   6  17 44925.2 1291.55  32
  -2   6  17 44986.4 1323.30  49
  -2  -6  17 41664.0 1248.69  28
  -2  -6  17 39757.2 1210.00  47
  -2   6  16 19093.0 807.582  32
  -2   6  16 19787.0 859.829  49
  -2  -6  16 18862.0 785.621  42
  -2  -6  16 18866.0 805.208  28
  -2  -6  16 18961.2 800.114  47
   2  -6 -16 18758.1 778.880  54
   2   6 -16 17826.4 748.020  36
  -2   6  16 19826.5 832.961  59
   2   6 -15 16559.6 727.882   8
  -2   6  15 17472.1 754.732  55
   2  -6 -15 16424.4 726.765  54
  -2   6  15 17705.1 810.751  49
   2  -6 -15 15861.0 695.929  48
  -2   6  15 16401.7 758.082  59
  -2  -6  15 17073.9 733.788  42
  -2  -6  15 16231.2 747.524  28
   2   6 -15 16377.2 716.672  36
  -2   6  15 17530.1 764.559  32
   2  -6 -15 17016.2 790.867  22
  -2  -6  15 16707.8 752.645  47
  -2   6  14 9009.23 541.270  55
   2  -6 -14 9612.65 539.591  54
  -2   6  14 8573.83 533.961  32
  -2   6  14 9064.52 580.545  49
   2  -6 -14 9098.28 513.525  48
  -2  -6  14 9351.19 555.788  47
  -2  -6  14 8931.52 530.150  42
  -2  -6  14 7752.49 505.809  28
  -2   6  14 8475.44 532.811  59
   2  -6 -14 8979.96 567.612  22
  -2   6  13 1306.98 230.288  55
   2  -6 -13 1343.80 224.592  54
  -2   6  13 1047.08 200.133  32
  -2   6  13 1394.20 234.857  59
  -2   6  13 818.629 211.219  49
  -2  -6  13 1331.04 234.600  47
  -2  -6  13 655.609 157.388  28
   2   6 -13 556.066 141.267  19
   2  -6 -13 1065.81 213.835  22
  -2   6  12 8649.87 515.679  32
  -2  -6  12 8025.61 507.878  28
  -2  -6  12 7982.67 500.135  20
   2  -6 -12 8543.85 557.771  22
  -2   6  11 2985.56 302.971  32
  -2   6  11 2607.83 259.199  31
   2  -6 -11 3207.30 341.081  22
   2   6 -11 2404.55 258.165  12
  -2  -6  11 2492.14 290.662  20
  -2   6  10 28029.4 859.555  31
  -2  -6  10 24857.8 875.623  20
  -2   6  10 26677.0 896.391  32
   2  -6 -10 26488.2 983.977  22
  -2   6   9 1618.89 218.576  32
  -2  -6   9 1053.68 199.763  20
   2   6  -9 1371.97 196.087  10
  -2   6   9 1394.24 196.859  31
   2  -6  -9 1012.41 202.368  22
  -2   6   8 7866.97 424.029  31
  -2  -6   8 7846.55 463.022  20
   2   6  -8 7607.22 447.521  10
  -2   6   8 7495.37 442.951  32
   2  -6  -8 7277.86 495.329  22
  -2   6   7 21688.1 764.219  32
  -2   6   7 22510.8 743.411  31
  -2  -6   7 23175.8 802.000  20
   2   6  -7 22443.1 805.573  13
   2  -6  -7 21316.5 850.984  22
   2  -6  -6 97072.9 2064.88  22
   2   6  -6 102650. 2030.04  13
  -2   6   6 100438. 1863.94  31
  -2  -6   6 98393.2 1947.53  20
  -2   6   6 97664.3 1879.57  11
  -2   6   6 98109.7 1909.13  32
   2  -6  -6 104222. 1918.17  21
  -2   6   5 49601.3 1203.13  32
  -2   6   5 49732.2 1173.67  31
   2   6  -5 49078.3 1295.10  13
  -2  -6   5 48161.2 1219.36  20
  -2   6   5 49374.9 1179.73  11
   2  -6  -5 51731.3 1209.83  21
   2  -6  -5 50366.1 1335.79  22
   2   6  -4 80643.1 1784.78  13
  -2   6   4 85245.0 1688.24  32
  -2   6   4 85442.3 1637.74  31
  -2  -6   4 82243.0 1702.95  20
   2  -6  -4 83319.0 1822.52  22
   2  -6  -4 87694.9 1693.64  21
   2   6  -4 77454.8 1694.21  16
  -2   6   4 83711.6 1650.50  11
  -2   6   3 57732.3 1311.38  32
  -2  -6   3 59309.4 1356.44  20
  -2   6   3 56599.6 1278.97  11
   2   6  -3 57419.3 1370.35  16
   2  -6  -3 57571.5 1425.22  22
  -2  -6   3 57551.0 1340.68  24
   2  -6  -3 58802.0 1318.89  21
   2   6  -3 56228.3 1420.40  13
   2  -6  -2 32472.7 1004.08  22
  -2   6   2 31913.0 907.683  32
  -2  -6   2 31965.1 943.906  20
  -2   6   2 32062.2 893.428  11
   2   6  -2 33284.7 987.705  16
  -2  -6   2 33007.7 948.804  24
   2   6  -2 29302.8 986.678  13
   2  -6  -2 34599.9 945.688  21
   2  -6  -1 64912.4 1477.81  22
  -2   6   1 58326.7 1341.32  32
  -2  -6   1 62185.2 1401.57  20
   2  -6  -1 61583.0 1379.64  21
  -2   6   1 59790.5 1318.06  11
   2   6  -1 61643.4 1436.14  16
  -2   6   1 62473.0 1355.32  15
  -2  -6   1 62429.1 1393.15  24
   2   6  -1 56528.5 1446.63  13
  -2   6   0 2894.32 267.460  32
  -2  -6   0 2954.13 257.301  21
  -2  -6   0 2614.40 267.573  20
  -2   6   0 2857.84 249.734  11
   2   6   0 3140.26 293.934  16
  -2   6   0 2728.61 249.157  15
  -2  -6   0 2569.49 256.471  24
  -2   6   0 2846.04 243.425  33
   2  -6   0 2863.45 280.519  22
   2   6   0 2853.28 307.112  13
   2  -6   0 3029.76 274.140  21
  -2   6  -1 499.493 134.010  32
   2  -6   1 402.004 133.376  21
  -2  -6  -1 389.619 105.369  21
  -2  -6  -1 470.194 158.888  20
   2   6   1 380.903 152.583  29
   2  -6   1 581.457 149.635  22
   2   6   1 421.400 146.807  16
  -2   6  -1 482.945 130.625  15
  -2  -6  -1 644.767 141.898  24
  -2   6  -1 524.344 122.316  33
   2   6   1 412.631 162.270  13
  -2   6  -2 1986.59 232.734  32
  -2  -6  -2 1801.30 211.691  21
   2   6   2 1900.40 253.104  13
  -2   6  -2 2327.32 237.192  33
  -2  -6  -2 1853.81 235.740  20
   2   6   2 2063.85 267.417  29
   2   6   2 2188.75 263.996  16
   2  -6   2 2104.07 220.933  26
  -2   6  -2 2051.96 223.267  15
  -2  -6  -2 2423.31 251.050  24
   2  -6   2 2008.63 246.994  21
   2   6   3 6387.24 437.506  13
  -2  -6  -3 6365.05 418.155  20
   2  -6   3 7247.65 438.067  21
   2   6   3 6631.88 435.597  29
  -2  -6  -3 6952.67 390.203  21
  -2   6  -3 6142.16 394.223  32
   2   6   3 6014.94 411.264  16
   2  -6   3 6933.32 388.640  26
  -2   6  -3 7510.85 421.320  15
  -2  -6  -3 6577.36 409.046  24
  -2   6  -3 7094.48 413.860  33
  -2  -6  -4 3802.98 303.885  21
   2  -6   4 3777.22 325.915  21
   2   6   4 3656.60 333.848  29
  -2   6  -4 3510.77 297.363  18
   2   6   4 3799.68 341.385  13
   2   6   4 3871.77 339.841  16
  -2   6  -4 3667.13 304.062  15
  -2   6  -4 3657.12 314.147  33
  -2  -6  -5 24116.6 815.161  30
   2   6   5 24568.3 858.902  29
  -2   6  -5 23688.1 812.967  18
   2   6   5 23968.3 854.593  16
  -2   6  -5 22850.9 789.429  15
   2   6   5 24035.2 862.179  13
   2  -6   5 24074.9 843.719  21
  -2   6  -5 23827.6 821.712  33
  -2  -6  -5 24284.5 793.453  21
   2   6   6 36067.5 1076.41  13
   2   6   6 35685.4 1000.21  31
  -2  -6  -6 36381.0 1049.08  30
   2   6   6 35416.1 1063.31  29
  -2   6  -6 35347.3 1043.83  18
  -2   6  -6 35787.8 1026.61  15
   2  -6   6 38116.6 1082.68  14
  -2   6  -6 36310.4 1060.08  33
  -2  -6  -6 35188.7 1026.57  21
   2  -6   6 36660.8 1080.88  21
   2   6   7 107.884 112.617  13
   2  -6   7 131.470 132.130  21
  -2  -6  -7 40.9229 111.446  21
  -2   6  -7 177.512 109.391  33
  -2  -6  -7 40.3798 108.358  30
   2   6   7 80.9292 120.920  29
  -2   6  -7 298.993 138.675  18
   2   6   7 200.313 121.308  31
  -2   6  -7 131.855 105.395  15
   2  -6   7-11.8254 121.392  14
  -2   6  -8 154310. 2799.39  18
   2  -6   8 148897. 2827.35  21
   2   6   8 160749. 2754.69  31
  -2   6  -8 153857. 2751.78  15
   2   6   8 166918. 2807.67  13
   2   6   8 153811. 2772.58  29
  -2  -6  -8 165174. 2772.80  21
   2  -6   8 157904. 2863.61  14
  -2   6  -8 157591. 2845.47  33
  -2  -6  -9 2346.99 271.674  21
   2   6   9 2364.76 268.453  31
   2   6   9 1698.94 231.515  29
  -2   6  -9 1694.76 243.199  27
  -2   6  -9 2018.01 262.645  18
   2  -6   9 1427.72 250.071  21
   2  -6   9 1470.39 230.707  14
  -2   6  -9 2010.99 268.151  33
  -2  -6 -10 51374.1 1313.21  21
   2   6  10 50200.2 1311.22  31
   2   6  10 49323.3 1303.97  29
  -2   6 -10 49280.4 1347.18  18
  -2   6 -10 50547.1 1375.25  27
   2  -6  10 47008.7 1377.89  14
  -2   6 -10 48635.1 1370.41  33
  -2  -6 -11-40.8702 121.595  21
   2   6  11 140.715 118.308  31
  -2   6 -11 278.674 150.747  18
   2  -6  11 22.0633 113.529  45
   2   6  11 18.3574 104.281  29
  -2   6 -11 130.926 127.078  27
   2  -6  11 360.729 159.311  40
   2  -6  11-42.8453 141.839  38
  -2  -6 -11 78.6522 126.281  60
   2  -6  11 66.4472 124.869  14
  -2   6 -11 301.657 146.200  33
  -2  -6 -12 4442.31 376.767  21
   2   6  12 4572.72 380.535  31
   2   6  12 4496.26 374.512  46
   2  -6  12 4732.84 381.681  45
  -2   6 -12 5006.21 409.444  18
  -2   6 -12 4606.51 402.911  27
   2  -6  12 5061.03 412.043  40
  -2  -6 -12 4509.28 394.423  39
   2  -6  12 4666.36 436.005  14
  -2  -6 -12 4676.48 395.220  60
  -2   6 -12 4913.95 419.272  33
   2   6  13 4740.95 394.186  46
   2   6  13 4460.83 378.729  31
  -2  -6 -13 4083.60 346.938  48
  -2   6 -13 4611.24 395.288  18
   2   6  13 4633.58 405.913  44
   2  -6  13 4606.55 376.978  45
  -2   6 -13 4715.02 412.430  27
   2  -6  13 4492.12 399.462  40
  -2  -6 -13 4517.93 383.445  39
  -2  -6 -13 4669.65 382.892  60
   2  -6  13 5212.96 441.837  14
  -2   6 -13 4233.60 396.673  33
   2   6  14 528.850 155.971  31
  -2  -6 -14 359.165 116.475  48
   2   6  14 416.733 161.338  46
   2  -6  14 331.072 163.648  45
   2   6  14 458.349 161.239  44
  -2  -6 -14 314.662 125.531  60
   2  -6  14 511.843 169.513  40
  -2   6 -14 222.577 135.584  27
  -2   6 -14 362.205 150.858  33
   2   6  15 550.823 166.278  31
  -2  -6 -15 721.987 163.694  48
   2   6  15 620.701 172.293  46
   2   6  15 1012.01 220.594  44
   2  -6  15 540.977 159.498  45
   2  -6  15 631.863 191.672  40
  -2   6 -15 661.501 170.940  27
  -2  -6 -15 761.961 188.617  60
  -2   6 -15 583.854 183.898  33
  -2  -6 -16 895.157 186.480  60
  -2  -6 -16 1156.42 196.138  48
   2   6  16 924.586 198.398  46
   2   6  16 562.645 155.530  44
   2  -6  16 906.785 201.362  45
   2  -6  16 1186.72 229.398  40
   2  -6  16 594.768 160.064  61
  -2  -6 -17 876.242 163.050  48
   2   6  17 483.040 153.472  46
   2  -6  17 717.964 179.391  45
   2   6  17 443.093 164.435  44
   2  -6  17 660.298 165.497  61
  -2  -6 -17 766.548 180.151  60
  -2  -6 -18 36292.2 1029.32  48
   2   6  18 36447.7 1058.06  46
   2  -6  18 36456.7 1059.83  45
   2   6  18 37005.5 1081.73  44
   2  -6  18 38272.6 1044.12  61
  -2  -6 -18 38386.5 1055.49  60
  -2  -6 -19 52.7825 117.140  48
   2  -6  19 115.507 133.457  45
   2   6  19 108.381 113.539  44
  -2  -6 -19 365.637 135.039  60
   2  -6  19 74.7781 100.661  61
  -2  -6 -20 31379.4 872.081  48
   2  -6  20 32775.2 920.251  45
   2   6  20 32950.2 917.708  44
  -2  -6 -20 34040.5 892.404  60
  -2  -6 -21 2179.99 199.549  60
  -2  -6 -21 2276.89 208.486  48
   2  -6  21 2337.92 228.554  45
   2   6  21 1737.77 197.194  44
   2   6  21 2144.72 211.613  43
  -2  -6 -22 7991.02 348.425  48
   2  -6  22 8885.78 384.115  45
   2   6  22 8084.23 360.290  43
  -2  -6 -22 7191.20 330.615  60
   2  -7 -23 37236.2 818.334  54
  -2  -7  23 37259.9 835.186  47
  -2   7  23 37678.0 840.258  58
  -2  -7  22 1140.75 173.584  47
   2  -7 -22 1124.15 148.938  54
  -2   7  22 1310.70 171.543  58
  -2  -7  21 4361.10 317.199  47
   2  -7 -21 4206.64 293.016  54
  -2   7  21 3622.06 284.465  49
  -2   7  21 4152.65 306.108  58
   2  -7 -20 227.324 133.520  54
  -2   7  20 62.5224 101.479  49
  -2  -7  20 79.8962 121.390  47
  -2   7  19 2891.31 293.467  49
   2  -7 -19 2849.14 277.182  54
   2  -7 -19 2837.11 260.694  48
  -2  -7  19 3137.22 312.345  47
   2  -7 -18 1946.39 238.682  54
  -2   7  18 1905.30 258.583  49
   2  -7 -18 2044.28 229.686  48
  -2  -7  18 1935.26 251.445  47
  -2  -7  18 2258.71 247.852  39
  -2   7  17 1113.90 229.714  49
   2  -7 -17 1039.43 179.119  48
   2  -7 -17 1289.96 213.176  54
  -2  -7  17 1194.08 202.748  39
  -2  -7  17 1145.18 223.635  47
   2  -7 -16 713.915 169.650  54
  -2   7  16 732.896 170.594  55
  -2   7  16 678.335 195.771  49
   2  -7 -16 1124.53 199.087  48
  -2  -7  16 1018.64 221.615  47
  -2  -7  16 1056.71 246.267  42
  -2  -7  16 1176.80 226.098  39
  -2   7  15 24777.2 967.711  49
   2  -7 -15 25764.8 885.032  48
  -2  -7  15 22333.1 879.560  42
  -2   7  15 24898.8 903.484  55
  -2  -7  15 24066.3 893.547  39
   2  -7 -15 22703.9 853.543  54
  -2  -7  15 24595.6 918.607  47
  -2   7  15 25405.1 932.877  59
  -2   7  14 103.739 105.917  55
  -2   7  14 0.60138 98.8650  32
  -2   7  14 1.00226 139.153  49
   2  -7 -14-193.641 130.932  48
   2  -7 -14-51.5236 114.122  54
  -2  -7  14-76.9564 153.087  47
  -2  -7  14-32.6111 156.504  42
  -2  -7  14-134.212 123.810  39
  -2   7  14-117.510 156.916  59
  -2   7  13 53842.7 1462.94  55
   2  -7 -13 52805.1 1395.03  54
  -2   7  13 57125.4 1473.11  32
  -2   7  13 55448.9 1530.03  49
   2  -7 -13 54053.2 1392.20  48
  -2  -7  13 54519.2 1456.75  47
  -2  -7  13 53911.1 1397.43  42
  -2  -7  13 55709.9 1453.32  28
  -2  -7  13 54760.0 1443.11  39
  -2   7  13 53481.6 1470.69  59
  -2   7  12 10708.0 586.457  32
  -2   7  12 11128.9 565.588  31
  -2   7  12 11313.8 653.680  49
   2  -7 -12 10232.7 558.302  48
  -2  -7  12 11876.6 625.548  47
  -2  -7  12 11902.0 619.193  28
  -2  -7  12 12468.0 625.640  39
   2  -7 -12 10771.1 579.340  54
  -2   7  12 11273.2 622.611  59
   2  -7 -12 9967.93 622.596  22
   2  -7 -11 62692.1 1507.44  54
  -2   7  11 58998.1 1500.62  32
  -2   7  11 63031.8 1468.01  31
  -2  -7  11 61901.7 1506.18  20
  -2   7  11 60890.7 1616.14  49
   2  -7 -11 56869.4 1457.55  48
  -2  -7  11 60071.9 1528.80  47
   2  -7 -11 59304.5 1629.34  22
  -2  -7  11 60917.7 1515.76  28
  -2  -7  11 58457.3 1504.63  39
  -2   7  11 60124.5 1559.06  59
  -2   7  10 10828.8 602.915  59
  -2   7  10 11195.4 590.669  32
  -2   7  10 11355.1 553.838  31
  -2  -7  10 10012.7 555.767  20
  -2   7  10 10635.7 616.921  49
   2  -7 -10 11406.1 582.351  48
  -2  -7  10 10438.7 580.284  47
  -2  -7  10 10862.6 594.038  39
   2  -7 -10 11113.3 576.448  54
   2  -7 -10 11131.1 654.197  22
  -2   7   9 49476.4 1314.19  32
  -2   7   9 49675.3 1259.93  31
  -2  -7   9 47910.2 1317.98  20
   2  -7  -9 46013.2 1404.79  22
  -2   7   8 13159.4 599.548  31
  -2  -7   8 12846.7 633.107  20
   2   7  -8 13448.4 637.545  10
   2  -7  -8 13249.6 704.802  22
  -2   7   8 13946.5 646.343  32
  -2   7   7 29315.2 917.907  31
  -2  -7   7 27691.6 951.269  20
  -2   7   7 29668.3 949.019  32
   2  -7  -7 28790.5 1057.79  22
   2   7  -6 3068.33 324.197  13
  -2   7   6 3057.80 295.100  32
  -2   7   6 3193.46 291.906  31
  -2  -7   6 2665.50 299.725  20
   2  -7  -6 3578.13 368.098  22
   2  -7  -6 3761.68 329.158  21
  -2   7   5 3227.95 290.707  31
  -2  -7   5 3085.98 322.759  20
  -2   7   5 3244.74 292.224  11
   2   7  -5 3944.25 359.818  13
   2  -7  -5 2718.03 319.977  22
  -2   7   5 3791.44 323.628  32
   2  -7  -5 3712.19 324.236  21
   2   7  -4 458.177 170.226  13
  -2   7   4 232.836 119.863  32
   2  -7  -4 176.510 118.850  21
  -2   7   4 180.017 93.8925  31
  -2   7   4 150.537 99.6160  11
  -2  -7   4 154.415 126.208  20
   2   7  -4 113.950 105.860  16
   2  -7  -4 438.135 155.170  22
   2   7  -3 6230.06 453.194  13
  -2   7   3 6226.27 394.816  31
  -2  -7   3 5935.41 423.713  20
   2  -7  -3 7010.90 437.901  21
  -2   7   3 6256.59 401.835  11
   2  -7  -3 5770.23 449.637  22
   2   7  -3 6753.14 458.077  16
  -2   7   3 6352.47 408.334  32
  -2   7   2 7549.11 446.612  32
  -2  -7   2 7148.79 460.142  20
  -2   7   2 7865.96 446.900  11
   2   7  -2 7325.16 476.312  16
   2  -7  -2 8006.20 469.255  21
   2   7  -2 7433.55 502.951  13
  -2  -7   1 67533.2 1575.69  20
  -2   7   1 68011.8 1525.25  32
  -2   7   1 66587.8 1494.30  11
   2   7  -1 69270.8 1627.13  16
   2  -7  -1 69085.2 1570.71  21
   2   7  -1 65933.1 1655.10  13
   2  -7   0 126.641 113.463  21
  -2  -7   0 565.313 133.070  21
  -2   7   0 559.863 144.555  11
   2   7   0 261.502 159.455  29
  -2   7   0 278.517 122.900  32
   2   7   0 549.590 178.645  16
  -2  -7   0 275.075 159.362  20
   2   7   0 358.222 163.429  13
  -2  -7  -1 144377. 2618.54  20
  -2   7  -1 139990. 2527.76  32
  -2   7  -1 137839. 2498.87  11
   2   7   1 144333. 2672.95  29
   2   7   1 142489. 2651.70  16
  -2   7  -1 140048. 2519.49  15
   2   7   1 144512. 2728.87  13
  -2  -7  -1 144904. 2499.43  21
   2  -7   1 146135. 2602.70  21
   2   7   2 8318.45 539.868  13
  -2  -7  -2 8934.52 480.677  21
  -2   7  -2 9238.18 489.287  11
   2   7   2 8413.01 529.146  29
   2   7   2 8322.96 510.965  16
  -2   7  -2 8966.34 494.690  32
  -2   7  -2 9689.17 506.011  15
   2  -7   2 10385.3 550.000  21
  -2   7  -3 250456. 3991.54  32
  -2  -7  -3 263159. 3964.03  21
   2   7   3 261972. 4144.61  29
   2   7   3 255970. 4185.64  13
   2   7   3 255205. 4132.30  16
  -2   7  -3 259790. 4003.86  15
   2  -7   3 260302. 4098.73  21
  -2  -7  -4 11489.1 556.902  21
   2  -7   4 10287.7 575.777  21
  -2   7  -4 9426.66 524.306  32
  -2   7  -4 11001.9 554.776  33
   2   7   4 11566.5 607.161  16
  -2   7  -4 10501.3 540.721  15
   2   7   4 11299.9 604.863  29
   2   7   4 11127.7 611.690  13
   2  -7   5 53259.6 1432.83  21
   2   7   5 54021.1 1423.57  29
  -2   7  -5 57502.3 1415.80  33
   2   7   5 54662.5 1436.33  16
   2   7   5 57255.1 1478.55  13
  -2   7  -5 54325.3 1362.97  15
  -2  -7  -5 55984.0 1364.60  21
  -2   7  -5 54658.2 1364.59  32
  -2   7  -6 20639.2 782.911  32
   2   7   6 18648.8 783.129  29
  -2   7  -6 18416.1 754.024  18
  -2  -7  -6 20642.7 774.986  21
  -2   7  -6 21234.2 813.649  33
  -2   7  -6 20145.9 773.793  15
   2   7   6 20631.2 823.974  13
   2  -7   6 17984.8 793.624  21
  -2  -7  -7 5025.98 377.347  21
  -2   7  -7 4618.31 386.547  33
   2   7   7 4525.04 383.109  29
  -2   7  -7 4528.59 372.223  18
  -2   7  -7 4436.10 362.022  15
   2   7   7 4576.01 379.511  13
   2  -7   7 3955.48 389.756  21
   2   7   8 37.8953 95.0271  13
  -2  -7  -8 75.4212 101.296  21
  -2  -7  -8 5.75167 107.907  60
   2   7   8 97.9884 98.1178  31
   2  -7   8 39.1646 135.539  21
   2  -7   8 116.485 143.823  45
   2   7   8 100.176 113.479  29
  -2   7  -8 352.566 144.661  18
  -2  -7  -8 123.112 113.325  56
  -2  -7  -8 119.656 138.555  39
  -2   7  -8 36.3702 108.799  15
   2  -7   8 99.2493 139.040  38
   2  -7   8-71.1209 140.313  14
  -2   7  -8-2.66173 111.974  33
   2  -7   9 14354.5 652.723  45
  -2  -7  -9 13937.4 643.423  21
   2  -7   9 11638.0 682.526  21
   2   7   9 13402.2 640.924  31
   2   7   9 13454.3 651.022  29
  -2   7  -9 14126.4 676.098  18
  -2   7  -9 13674.1 689.911  33
  -2  -7  -9 14457.2 665.123  60
  -2  -7  -9 13931.5 684.364  39
  -2   7  -9 14374.5 664.310  15
   2  -7   9 12533.3 703.127  38
   2  -7   9 13922.0 714.291  14
  -2  -7  -9 14996.2 697.314  56
  -2  -7 -10 686.341 175.920  21
  -2  -7 -10 977.907 196.611  60
   2   7  10 935.107 176.169  31
   2  -7  10 1076.67 212.854  45
   2   7  10 941.039 184.406  44
   2   7  10 1259.71 214.456  29
  -2   7 -10 1238.39 222.736  18
   2  -7  10 753.644 183.222  40
  -2  -7 -10 1217.25 236.445  39
   2  -7  10 494.375 210.247  38
  -2   7 -10 687.005 152.922  15
   2  -7  10 726.487 185.522  14
  -2  -7 -10 1173.99 206.093  56
  -2   7 -10 850.563 185.919  33
   2   7  11 10189.4 568.124  31
  -2  -7 -11 11356.3 589.640  60
   2   7  11 9242.39 551.323  46
   2  -7  11 10171.5 562.039  45
   2   7  11 10402.2 565.457  29
   2   7  11 10373.2 600.277  44
   2  -7  11 10777.3 593.933  40
  -2  -7 -11 9687.81 570.770  39
  -2   7 -11 10415.1 600.239  33
  -2  -7 -11 10044.1 560.397  56
   2   7  12 273.875 147.406  46
   2  -7  12 275.798 162.663  45
   2   7  12 110.750 121.362  31
   2   7  12 405.777 189.429  44
   2  -7  12-8.16928 120.631  40
  -2  -7 -12-19.7078 181.850  39
  -2  -7 -12 313.884 157.610  60
  -2   7 -12 105.479 120.786  33
  -2   7 -13 111571. 2323.90  33
   2   7  13 110031. 2240.38  46
   2  -7  13 111563. 2222.54  45
   2   7  13 111223. 2297.50  44
   2  -7  13 113938. 2262.61  40
  -2  -7 -13 107993. 2233.05  39
  -2  -7 -13 114216. 2235.20  60
   2   7  14 228.436 137.002  46
  -2  -7 -14 122.078 106.024  48
   2  -7  14 768.578 224.001  45
   2   7  14 406.147 179.787  44
   2  -7  14 961.587 211.354  40
  -2  -7 -14 236.938 149.061  60
  -2  -7 -15 22649.8 791.795  48
   2   7  15 22868.6 839.297  46
   2  -7  15 23690.2 854.859  45
   2   7  15 22073.4 849.541  44
  -2  -7 -15 22955.4 818.700  60
  -2  -7 -16 1834.99 226.243  48
   2   7  16 1681.01 235.001  46
   2   7  16 2159.42 279.412  44
  -2  -7 -16 2106.27 250.272  60
   2  -7  16 1534.64 241.350  45
  -2  -7 -17 6649.04 393.755  48
   2   7  17 6199.59 404.066  46
   2  -7  17 6472.09 417.278  45
   2   7  17 6177.50 412.164  44
  -2  -7 -17 6797.19 413.400  60
  -2  -7 -18 296.702 130.054  48
   2   7  18 7.45245 110.274  46
   2  -7  18-103.197 157.869  45
   2   7  18 273.194 141.187  44
  -2  -7 -18 71.5977 111.880  60
  -2  -7 -19 1142.55 159.581  48
   2  -7  19 1165.06 180.048  45
   2   7  19 1059.64 174.593  44
  -2  -7 -19 906.960 151.401  60
  -2  -7 -20 1029.33 142.708  60
  -2  -7 -20 595.505 118.342  48
   2  -7  20 947.758 161.924  45
   2   7  20 1084.96 162.588  44
   2   7  21 6218.29 298.867  49
  -2  -7 -21 6349.87 285.389  48
   2  -7  21 6377.87 318.298  45
   2   7  21 6399.63 307.046  43
  -2  -8  21 1979.20 193.015  47
  -2   8  21 2247.52 194.298  58
   2  -8 -21 2074.67 178.641  54
   2  -8 -20 1364.42 168.718  54
  -2   8  20 1372.69 182.220  49
  -2  -8  20 1570.10 201.638  47
   2  -8 -19 577.039 126.023  54
  -2  -8  19 893.978 187.002  47
  -2   8  19 613.037 143.041  49
  -2   8  18 17541.2 684.916  49
   2  -8 -18 17220.2 611.988  48
  -2  -8  18 17472.5 672.333  47
   2  -8 -18 17138.9 630.448  54
  -2   8  17 12480.3 600.635  49
   2  -8 -17 13092.1 550.832  48
  -2  -8  17 11859.5 576.723  47
   2  -8 -17 11316.3 529.240  54
  -2   8  17 12407.9 545.118  55
   2  -8 -16 7927.91 457.622  54
  -2   8  16 7782.94 494.815  49
   2  -8 -16 7712.15 442.587  48
  -2  -8  16 8359.29 490.613  47
  -2  -8  16 7545.30 464.645  42
  -2  -8  16 8564.91 469.970  39
  -2   8  16 7616.41 445.387  55
   2  -8 -15 24703.8 853.047  54
  -2   8  15 25829.5 937.132  49
   2  -8 -15 25284.7 851.137  48
  -2  -8  15 25824.5 909.630  47
  -2  -8  15 26260.7 869.432  42
  -2  -8  15 26033.5 877.933  39
  -2   8  15 26463.8 904.152  59
  -2   8  15 25886.8 887.083  55
  -2   8  14 701.248 170.595  55
   2  -8 -14 585.234 168.391  54
  -2   8  14 649.982 199.533  49
   2  -8 -14 235.303 126.128  48
  -2  -8  14 706.070 207.249  47
  -2  -8  14 246.783 157.349  42
  -2  -8  14 896.412 173.199  39
  -2   8  14 615.132 187.653  59
  -2   8  13 5846.69 452.262  49
   2  -8 -13 6614.26 441.110  48
  -2  -8  13 6798.71 479.647  47
  -2   8  13 6443.31 454.167  59
  -2  -8  13 5453.43 416.387  42
  -2  -8  13 6473.09 444.792  39
  -2   8  13 6872.31 468.245  55
   2  -8 -13 5851.70 419.095  54
   2  -8 -12 11695.9 593.112  54
  -2   8  12 10791.8 615.042  49
   2  -8 -12 11994.7 591.509  48
  -2  -8  12 11171.9 613.615  47
  -2  -8  12 9934.02 592.002  42
  -2  -8  12 11448.9 601.153  39
  -2   8  12 11047.2 602.425  59
   2  -8 -11 95.7087 137.733  54
  -2   8  11 106.532 103.614  32
  -2   8  11-114.691 136.625  31
  -2   8  11 10.6649 139.919  49
   2  -8 -11-44.5810 120.651  48
  -2  -8  11-110.434 143.960  47
  -2  -8  11 110.064 156.260  39
  -2   8  11 151.930 111.541  59
  -2   8  10 3017.51 315.163  32
  -2   8  10 2935.58 296.699  31
  -2   8  10 2887.78 336.773  49
   2  -8 -10 2439.64 276.921  48
  -2  -8  10 2500.44 299.967  47
   2  -8 -10 2580.71 287.039  54
  -2  -8  10 2591.33 305.245  39
  -2   8  10 2798.02 318.170  59
  -2   8   9 31273.3 1032.58  32
  -2   8   9 31538.2 996.560  31
  -2   8   9 32512.1 1101.17  49
  -2  -8   9 30227.6 1040.23  47
  -2  -8   9 30337.1 1032.95  39
   2  -8  -9 29972.1 994.065  54
  -2   8   8 28495.1 969.791  32
  -2   8   8 28091.0 937.768  31
  -2  -8   8 27520.4 978.875  20
  -2   8   8 28370.8 1008.55  49
  -2  -8   8 27455.2 978.897  47
  -2  -8   8 29271.6 1002.13  39
   2  -8  -8 27314.0 940.940  54
   2  -8  -7 1854.86 249.526  54
  -2   8   7 2215.53 254.553  31
  -2  -8   7 3040.40 327.432  20
  -2  -8   7 2406.70 295.127  39
  -2   8   7 2397.67 274.069  32
  -2  -8   7 2160.11 296.730  47
  -2   8   6 4350.07 359.888  32
   2  -8  -6 3971.81 354.146  54
  -2   8   6 4214.01 348.883  31
  -2  -8   6 4341.31 384.871  20
  -2  -8   6 4690.11 392.109  47
  -2  -8   6 4767.26 401.004  39
   2   8  -6 3870.06 373.309  13
   2  -8  -6 4265.48 362.238  21
  -2   8   5 16296.6 689.334  31
  -2  -8   5 18177.6 782.197  20
  -2  -8   5 17361.0 752.540  47
   2   8  -5 16840.8 779.634  29
   2  -8  -5 17058.8 703.381  42
  -2  -8   5 18601.2 782.736  39
   2  -8  -5 16799.7 717.601  54
   2   8  -5 17430.8 797.429  13
  -2   8   5 16968.0 720.286  32
   2  -8  -5 18102.7 754.659  21
   2   8  -4 5389.65 444.579  13
  -2   8   4 5359.18 396.870  31
  -2  -8   4 6798.77 480.594  20
  -2  -8   4 5506.48 427.227  47
  -2   8   4 4919.39 378.628  11
   2   8  -4 5846.93 446.017  29
   2  -8  -4 5538.86 402.787  42
   2   8  -4 5663.92 435.626  16
  -2  -8   4 5890.92 439.500  39
  -2   8   4 5452.95 400.640  32
   2  -8  -4 5402.63 397.662  54
   2  -8  -4 5373.83 408.757  21
   2  -8  -3 82624.8 1791.59  54
  -2   8   3 80943.1 1773.96  32
  -2   8   3 81821.3 1746.43  31
  -2  -8   3 81545.1 1850.82  20
  -2  -8   3 78721.0 1790.64  47
   2   8  -3 80608.8 1888.51  29
   2  -8  -3 76254.2 1698.34  42
   2   8  -3 83574.5 1943.77  13
   2   8  -3 82048.0 1874.70  16
  -2  -8   3 80751.2 1832.33  39
   2  -8  -3 80016.1 1810.11  21
  -2   8   3 78775.8 1740.24  11
   2  -8  -2 300.821 134.487  54
  -2   8   2 268.582 137.737  32
   2  -8  -2 169.429 111.667  21
  -2   8   2 361.157 131.451  31
  -2  -8   2 475.329 175.630  20
  -2   8   2 64.9600 90.7129  11
   2   8  -2 438.420 188.392  29
   2   8  -2 591.047 173.312  16
  -2  -8   2 275.396 160.035  39
  -2  -8   2 374.954 168.989  56
  -2   8   1 36131.5 1079.60  32
  -2   8   1 35582.1 1054.07  31
  -2   8   1 36528.2 1073.15  11
   2   8  -1 35441.5 1160.83  29
   2   8  -1 35545.6 1149.25  16
  -2  -8   1 34584.6 1113.84  39
   2  -8  -1 36990.1 1097.33  54
  -2  -8   1 33775.9 1122.92  56
   2  -8  -1 35433.8 1120.14  21
   2   8  -1 35293.1 1185.00  13
   2   8   0 1627.30 262.969  13
   2  -8   0 1986.13 252.665  54
  -2   8   0 1469.39 225.366  32
   2  -8   0 1294.88 246.025  21
  -2   8   0 1578.39 221.807  11
   2   8   0 1507.03 274.319  29
   2   8   0 1564.09 242.983  16
  -2  -8   0 1697.65 267.932  39
  -2  -8   0 1482.89 250.362  56
   2  -8   1 3026.93 318.326  21
  -2   8  -1 2760.37 289.731  32
   2   8   1 3229.16 354.121  13
  -2   8  -1 2614.84 272.921  11
   2   8   1 3168.91 351.254  29
   2   8   1 2957.90 315.397  16
  -2  -8  -1 2581.86 333.615  39
   2  -8   1 3303.65 314.565  54
  -2  -8  -1 2476.77 303.457  60
  -2  -8  -1 3114.20 329.981  56
  -2  -8  -2 5342.01 392.545  21
  -2   8  -2 4496.74 364.799  32
   2  -8   2 4513.99 381.114  54
  -2  -8  -2 4710.23 403.802  56
  -2   8  -2 5007.92 382.569  11
   2   8   2 5902.71 460.431  13
   2   8   2 5596.59 433.139  16
  -2  -8  -2 4738.52 412.674  39
   2  -8   2 4499.62 374.098  38
   2  -8   2 4760.12 400.034  21
  -2  -8  -2 5292.40 398.875  60
   2   8   2 4911.13 420.543  29
  -2  -8  -3 62392.1 1459.55  21
  -2   8  -3 56628.2 1439.80  32
   2  -8   3 54874.5 1485.04  54
  -2   8  -3 58706.9 1444.34  11
   2   8   3 59848.9 1553.20  29
   2   8   3 58534.8 1571.22  13
   2   8   3 59413.2 1547.52  16
  -2  -8  -3 58968.0 1532.58  39
  -2   8  -3 61968.1 1471.79  15
   2  -8   3 55383.7 1472.11  38
  -2  -8  -3 59959.4 1471.85  60
  -2  -8  -3 59891.6 1543.28  56
   2  -8   3 59882.4 1539.98  21
   2   8   4 30036.3 1065.37  13
  -2  -8  -4 30174.4 984.848  60
  -2   8  -4 30088.7 986.328  11
   2   8   4 30225.9 1049.58  29
   2  -8   4 29654.0 972.973  45
  -2  -8  -4 30097.0 1037.94  56
   2   8   4 31432.7 1066.32  16
  -2  -8  -4 28834.9 1025.71  39
  -2   8  -4 29048.3 982.131  32
  -2   8  -4 30325.7 986.369  15
   2  -8   4 28357.3 1010.19  38
  -2  -8  -4 31458.4 991.316  21
   2  -8   4 29672.1 1051.80  21
  -2  -8  -5 635.305 177.192  56
   2   8   5 524.316 144.776  13
  -2   8  -5 638.127 175.968  32
   2  -8   5 514.499 171.296  21
  -2  -8  -5 660.173 163.731  21
  -2  -8  -5 791.473 167.194  60
  -2   8  -5 463.605 141.931  11
   2  -8   5 452.178 143.607  45
   2   8   5 604.815 179.420  29
  -2  -8  -5 861.668 241.937  39
  -2   8  -5 671.726 166.100  15
   2  -8   5 639.346 191.220  38
  -2  -8  -6 33541.8 1081.92  21
   2   8   6 35412.9 1147.98  13
   2   8   6 35321.7 1140.24  29
  -2  -8  -6 36846.0 1157.86  39
  -2   8  -6 35915.8 1095.77  15
   2  -8   6 33754.4 1123.83  38
  -2  -8  -6 34985.5 1081.60  60
  -2   8  -6 35211.8 1093.83  32
   2  -8   6 36131.8 1157.47  21
  -2  -8  -6 35460.8 1153.92  56
   2  -8   6 34981.3 1071.38  45
  -2   8  -7 8776.81 519.021  32
  -2  -8  -7 9470.46 539.774  60
   2  -8   7 9729.74 539.049  45
   2   8   7 9490.09 563.178  29
  -2  -8  -7 10171.3 597.202  56
  -2  -8  -7 9512.17 566.687  39
   2  -8   7 8591.24 560.674  38
  -2   8  -8 25612.0 921.034  32
   2  -8   8 26337.8 909.895  45
   2   8   8 25499.8 933.427  29
   2   8   8 25716.6 946.165  44
  -2  -8  -8 25895.3 955.494  39
   2  -8   8 23424.7 946.263  38
  -2  -8  -8 26319.7 926.635  60
  -2  -8  -8 25586.9 967.149  56
   2  -8   9 5298.32 409.657  45
   2   8   9 5421.22 411.423  29
   2   8   9 5461.25 430.027  44
  -2  -8  -9 5894.34 444.815  39
  -2   8  -9 5780.07 427.558  32
  -2   8  -9 5569.10 430.896  33
  -2  -8  -9 5358.95 406.681  60
  -2  -8  -9 5664.23 435.945  56
  -2  -8 -10 47.4746 123.152  60
   2   8  10 18.7483 104.790  46
   2  -8  10-168.953 149.417  45
   2   8  10-53.8378 118.081  44
  -2  -8 -10-35.3416 124.117  56
  -2  -8 -10 70.0388 166.963  39
   2   8  11 4608.54 377.848  46
   2  -8  11 4427.72 378.322  45
   2   8  11 4694.41 393.977  44
  -2  -8 -11 4749.74 391.341  39
  -2  -8 -11 4533.85 384.483  56
  -2  -8 -11 4292.64 362.779  60
  -2  -8 -12 838.288 191.537  60
   2   8  12 1073.95 200.228  46
   2  -8  12 1222.70 226.364  45
   2   8  12 866.619 193.369  44
  -2  -8 -12 615.160 190.753  39
   2   8  13 473.722 148.474  46
   2   8  13 675.289 189.010  44
  -2  -8 -13 756.399 189.811  39
   2  -8  13 599.717 197.120  45
  -2  -8 -13 558.082 160.079  60
  -2  -8 -14 1236.29 188.474  60
   2   8  14 1104.59 200.602  46
   2  -8  14 1034.80 201.584  45
   2   8  14 1158.81 212.739  44
   2   8  15 443.882 140.679  46
   2  -8  15 817.958 189.267  45
   2   8  15 606.275 148.766  44
  -2  -8 -15 607.880 146.355  60
   2   8  15 688.722 144.147  59
  -2  -8 -16 30.3932 114.316  60
  -2  -8 -16-63.0416 76.1752  48
   2   8  16-36.7605 103.119  46
   2  -8  16 16.2475 130.130  45
   2   8  16 60.2170 116.716  44
  -2  -8 -17 4656.85 309.430  60
  -2  -8 -17 4866.27 290.213  48
   2   8  17 3893.92 291.507  46
   2  -8  17 4889.42 332.461  45
   2   8  17 4753.53 326.907  44
  -2  -8 -18 12410.0 440.196  48
   2  -8  18 12594.9 498.360  45
   2   8  18 11887.9 484.768  44
  -2  -8 -18 12749.3 476.667  60
   2   8  19 112.661 91.3393  49
   2  -8  19 46.0024 100.202  45
  -2  -8 -19 132.670 92.3441  60
   2  -9 -19 90.8940 58.8801  54
  -2   9  19 90.0307 80.4065  58
  -2  -9  19 220.532 109.490  47
   2  -9 -19-0.59837 90.4236  42
   2  -9 -18 6003.95 309.939  54
  -2  -9  18 6233.08 351.620  47
  -2   9  18 6011.90 338.983  49
   2  -9 -17 1554.93 175.368  54
  -2   9  17 1480.68 193.533  49
  -2  -9  17 1618.97 221.672  47
  -2   9  17 1866.23 187.043  55
  -2   9  16-40.2091 102.202  55
   2  -9 -16-54.6310 99.9032  54
  -2   9  16 60.5559 102.162  49
  -2  -9  16-50.3540 163.167  47
  -2   9  15 496.217 136.331  55
   2  -9 -15 507.024 133.912  54
  -2   9  15 301.515 121.437  49
  -2  -9  15 170.111 151.830  47
  -2  -9  15 450.924 149.474  42
  -2   9  14 3642.04 311.321  55
   2  -9 -14 3840.04 304.278  54
  -2   9  14 3586.57 321.736  49
  -2  -9  14 3939.81 346.433  47
  -2  -9  14 3458.87 317.273  42
  -2  -9  14 4038.66 308.655  39
  -2   9  13 1934.61 247.592  55
   2  -9 -13 2058.92 232.521  54
  -2   9  13 2001.83 256.856  49
  -2  -9  13 2006.34 268.853  47
  -2  -9  13 2052.95 267.056  42
  -2  -9  13 2046.67 244.831  39
  -2   9  13 1421.22 196.016  59
  -2   9  12 5185.22 395.634  49
  -2  -9  12 5355.71 384.516  42
  -2  -9  12 5829.99 401.849  39
   2  -9 -12 5242.91 375.178  54
  -2  -9  12 4704.76 398.372  47
  -2   9  12 5498.82 391.692  59
  -2   9  12 5661.42 423.133  55
  -2   9  11 18153.2 774.692  55
   2  -9 -11 17824.5 709.967  54
  -2   9  11 19333.9 782.604  49
  -2  -9  11 17445.1 753.645  47
  -2  -9  11 16797.0 707.900  42
  -2  -9  11 17729.4 726.937  39
  -2   9  11 18647.0 740.731  59
   2  -9 -10 11547.5 573.969  54
  -2   9  10 11790.3 607.260  49
  -2  -9  10 10976.5 592.559  47
   2  -9 -10 12060.9 567.979  42
  -2  -9  10 11495.7 590.748  39
  -2   9   9 2618.28 296.596  49
   2  -9  -9 2383.34 276.842  54
   2  -9  -9 2853.91 304.110  42
  -2  -9   9 2028.17 277.484  39
  -2  -9   9 1849.11 277.342  47
  -2  -9   8 30583.9 1038.02  47
   2  -9  -8 32372.6 994.977  42
   2  -9  -8 32900.0 1022.43  54
  -2  -9   8 32443.6 1053.50  39
   2  -9  -7 1578.04 235.350  54
  -2  -9   7 1447.49 247.270  47
   2  -9  -7 1919.71 251.122  42
  -2  -9   7 1182.95 222.266  39
  -2   9   6 2536.93 279.497  32
   2  -9  -6 2019.50 249.821  54
  -2  -9   6 1965.72 277.618  47
   2  -9  -6 2500.37 271.232  42
  -2  -9   6 2055.41 285.769  39
  -2   9   6 2470.89 268.139  31
   2  -9  -5 10285.2 549.533  54
  -2   9   5 10113.4 555.309  32
  -2   9   5 9914.78 540.700  31
  -2  -9   5 9973.56 595.876  47
   2  -9  -5 9461.98 515.150  42
  -2  -9   5 9798.28 574.965  39
  -2   9   4 4425.16 364.390  32
   2  -9  -4 4618.28 372.095  54
  -2   9   4 3985.18 349.396  31
  -2  -9   4 4853.68 476.167  47
   2  -9  -4 5127.54 380.887  42
  -2  -9   4 5053.52 411.709  39
   2   9  -4 3825.66 417.931  29
  -2   9   3 1549.29 222.817  31
   2   9  -3 1387.73 260.575  29
   2  -9  -3 1667.15 235.593  42
  -2  -9   3 1943.39 280.375  39
   2  -9  -3 1574.82 234.503  54
  -2   9   3 1610.23 230.186  32
  -2   9   2 10724.2 572.528  32
   2  -9  -2 9829.88 560.291  54
  -2   9   2 11124.1 579.454  31
   2   9  -2 11452.7 645.936  29
   2  -9  -2 10565.0 546.424  42
  -2  -9   2 11148.6 623.483  39
  -2   9   1 2257.57 279.015  32
  -2   9   1 2012.98 249.666  31
   2   9  -1 1999.23 297.057  29
   2  -9  -1 2134.26 249.433  42
  -2  -9   1 1922.20 304.781  39
   2  -9  -1 1987.43 262.381  54
  -2   9   0 15606.1 691.874  31
   2  -9   0 15634.3 709.313  54
   2   9   0 16592.1 774.521  29
   2  -9   0 16744.5 694.834  42
  -2   9   0 16788.3 718.544  32
  -2  -9   0 16716.1 774.705  39
  -2  -9   0 13652.7 706.406  60
  -2   9  -1 6905.01 458.954  32
   2  -9   1 6572.31 466.309  54
  -2   9  -1 6735.49 443.506  31
   2   9   1 7261.20 504.702  29
   2  -9   1 7378.96 462.039  42
  -2  -9  -1 6268.27 513.219  39
  -2  -9  -1 6822.01 470.732  60
  -2   9  -2 26706.3 928.669  32
   2  -9   2 25104.9 950.671  54
   2   9   2 26524.6 999.602  29
   2  -9   2 26354.2 903.546  45
   2  -9   2 27695.4 909.223  42
  -2  -9  -2 26546.1 988.070  39
  -2  -9  -2 25615.1 913.551  60
  -2   9  -3 5042.39 385.237  32
   2  -9   3 4992.31 394.014  45
   2  -9   3 5152.62 392.494  42
  -2  -9  -3 5081.54 440.595  39
   2   9   3 4448.45 399.348  29
  -2  -9  -3 4394.86 371.987  60
  -2   9  -4 27034.9 936.206  32
   2  -9   4 27209.5 921.589  45
   2   9   4 26248.5 975.652  29
   2  -9   4 27669.7 906.201  42
  -2  -9  -4 26710.5 977.164  39
  -2  -9  -4 26697.6 947.234  60
  -2  -9  -4 26161.3 986.198  56
  -2  -9  -5 182.489 133.046  56
  -2  -9  -5 480.129 158.242  60
   2  -9   5 262.044 149.206  45
   2  -9   5 125.388 141.255  42
  -2  -9  -5 342.230 178.769  39
   2  -9   5 367.377 144.143  38
   2  -9   6 2438.65 287.787  45
   2  -9   6 2581.46 286.315  42
  -2  -9  -6 2500.01 315.801  39
   2  -9   6 1614.85 262.472  38
  -2  -9  -6 1961.26 274.454  60
  -2  -9  -6 2851.58 335.888  56
  -2  -9  -7 6743.24 460.939  60
   2  -9   7 7343.16 471.986  45
   2  -9   7 7578.91 465.100  42
  -2  -9  -7 7974.03 510.915  39
  -2  -9  -7 6724.62 489.054  56
  -2  -9  -8 10492.3 556.134  60
   2  -9   8 10372.9 553.718  45
   2  -9   8 10650.5 548.223  42
  -2  -9  -8 10774.4 587.304  39
   2   9   9 179.229 133.156  46
   2  -9   9 128.699 148.654  45
   2  -9   9 110.087 139.275  42
  -2  -9  -9 435.973 181.981  39
  -2  -9  -9 266.133 137.271  60
  -2  -9 -10 7880.62 470.861  60
   2   9  10 8102.09 482.567  46
   2  -9  10 8220.70 479.856  45
   2   9  10 8592.06 485.182  44
  -2  -9 -10 8809.12 517.163  39
   2   9  11 19847.8 743.942  46
   2  -9  11 19071.7 731.821  45
   2   9  11 18962.2 724.110  44
  -2  -9 -11 20102.0 766.628  39
  -2  -9 -11 20278.6 749.548  60
   2  -9  12 2305.65 268.826  45
   2   9  12 3276.73 300.054  44
  -2  -9 -12 2862.32 294.002  39
   2   9  12 2399.14 253.905  46
  -2  -9 -12 2428.23 271.616  60
   2   9  13 9463.29 476.187  46
   2  -9  13 9483.31 481.562  45
   2   9  13 9477.41 478.554  44
  -2  -9 -13 9934.03 487.709  60
   2  -9  14 657.560 159.846  45
   2   9  14 744.897 160.019  44
  -2  -9 -14 823.817 158.658  60
   2   9  14 644.651 140.568  59
   2   9  14 525.749 132.573  46
   2   9  15 6114.73 346.643  46
   2  -9  15 6438.86 362.361  45
   2   9  15 6077.43 347.430  44
  -2  -9 -15 5835.37 348.996  60
   2   9  15 5898.11 328.822  59
   2   9  16 23457.5 670.967  46
   2  -9  16 24038.1 689.214  45
  -2  -9 -16 24166.7 685.944  60
   2   9  16 23683.1 632.252  59
   2   9  17-68.4086 77.8353  49
   2  -9  17-66.0006 110.656  45
  -2  -9 -17 68.1295 80.9113  60
   2 -10 -16 42897.3 890.870  42
  -2 -10  15 704.346 257.765  47
  -2  10  15 575.556 113.761  55
   2 -10 -15 525.120 119.845  42
   2 -10 -15 583.689 111.521  54
  -2  10  14 70.5311 89.1641  55
   2 -10 -14-82.7764 89.2861  54
  -2 -10  14-205.226 243.544  47
   2 -10 -14 142.928 114.757  42
  -2  10  13 258.420 113.922  55
   2 -10 -13 200.151 91.6245  54
  -2 -10  13 389.391 252.805  47
   2 -10 -13 329.472 129.061  42
  -2  10  13 285.352 112.385  49
  -2  10  12 2146.31 243.148  55
   2 -10 -12 2139.82 221.711  54
  -2  10  12 2166.14 222.934  49
  -2 -10  12 1841.03 314.442  47
   2 -10 -12 2209.55 224.539  42
   2 -10 -11 1563.13 192.632  54
  -2  10  11 1536.38 221.920  55
  -2  10  11 1215.34 188.424  49
  -2 -10  11 1573.10 333.316  47
   2 -10 -11 1244.81 192.307  42
  -2 -10  11 1201.51 199.331  39
   2 -10 -10 1260.05 187.947  54
  -2 -10  10 1305.29 351.759  47
  -2  10  10 1413.87 226.865  55
   2 -10 -10 1436.47 208.515  42
  -2 -10  10 1345.53 207.950  39
  -2  10   9 163.360 137.491  55
   2 -10  -9-55.5737 121.238  54
  -2 -10   9 210.092 344.330  47
   2 -10  -9 225.901 131.848  42
  -2 -10   9-64.1780 142.910  39
   2 -10  -8 5527.45 381.712  54
   2 -10  -8 6023.63 381.187  42
  -2 -10   8 6247.06 428.912  39
   2 -10  -7 1291.05 215.508  54
   2 -10  -7 1342.03 216.484  42
  -2 -10   7 1504.79 266.742  39
   2 -10  -6 46140.6 1210.73  54
   2 -10  -6 47533.9 1184.16  42
  -2 -10   6 44241.1 1235.12  39
   2 -10  -5 1656.68 225.617  54
   2 -10  -5 1802.99 241.896  42
  -2 -10   5 2333.69 323.441  39
   2 -10  -4 26874.4 888.559  54
   2 -10  -4 25666.4 846.114  42
  -2 -10   4 25639.9 925.514  39
   2 -10  -3 8196.17 487.663  54
   2 -10  -3 9634.71 502.337  42
  -2 -10   3 8178.04 546.972  39
   2 -10  -2 19924.1 764.897  54
   2 -10  -2 18786.6 718.755  42
  -2 -10   2 19400.3 814.356  39
   2 -10  -1 5488.73 415.651  54
   2 -10  -1 6263.17 413.410  42
  -2 -10   1 4782.24 451.364  39
   2 -10   0 2761.40 283.370  45
   2 -10   0 2538.17 276.138  42
  -2 -10   0 2074.89 336.386  39
   2 -10   1 6467.14 423.053  45
   2 -10   1 5820.08 399.111  42
  -2 -10  -1 5524.00 461.005  39
   2 -10   2 10555.4 534.763  45
   2 -10   2 10813.8 532.177  42
  -2 -10  -2 10412.4 581.309  39
   2 -10   3 1.18299 128.523  45
   2 -10   3 278.014 139.076  42
  -2 -10  -3 151.665 172.141  39
  -2 -10  -3 178.616 120.109  60
   2 -10   4 6922.30 429.144  45
   2 -10   4 6885.04 426.069  42
  -2 -10  -4 6873.14 464.807  39
   2 -10   5 2979.45 297.059  45
   2 -10   5 2956.28 291.943  42
  -2 -10  -5 3997.81 373.635  39
  -2 -10  -5 3139.90 320.959  60
   2  10   6 98331.8 1935.73  46
   2 -10   6 100915. 1940.00  45
   2 -10   6 101799. 1913.95  42
  -2 -10  -6 98814.4 2017.87  39
  -2 -10  -6 98912.9 1981.99  60
   2 -10   7 30406.4 907.413  42
   2  10   7 33014.8 952.665  46
   2 -10   7 30937.5 925.805  45
  -2 -10  -7 33452.6 1010.42  39
  -2 -10  -7 32373.6 979.509  60
   2  10   8 30418.9 899.296  46
   2 -10   8 30722.9 906.941  45
   2 -10   8 31005.2 888.849  42
  -2 -10  -8 31551.3 961.650  39
  -2 -10  -8 31018.6 930.592  60
  -2 -10  -9 404.092 151.585  60
   2  10   9 468.705 124.990  46
   2 -10   9 839.289 173.580  45
   2 -10   9 696.881 159.136  42
  -2 -10  -9 563.921 180.704  39
   2  10  10 5842.20 352.229  46
   2 -10  10 5444.87 357.805  45
  -2 -10 -10 5226.47 370.925  39
  -2 -10 -10 4744.27 364.446  60
   2  10  11 184.258 94.4585  46
   2 -10  11-6.05375 119.024  45
  -2 -10 -11-11.0122 98.9296  60
   2  10  12-149.350 109.989  59
   2  10  12-130.882 99.4783  49
   2 -10  12-28.2701 108.497  45
  -2 -10 -12-57.0829 94.2674  60
   2  10  13 632.297 120.367  59
   2  10  13 940.338 144.436  49
   2  10  13 915.710 133.352  46
   2 -10  13 677.373 140.801  45
  -2 -10 -13 683.459 148.248  60
   2  10  14 336.103 94.5785  49
   2  10  14 473.141 98.7127  46
   2 -10  14 484.149 117.763  45
   2  10  14 413.368 94.4841  59
  -2 -10 -14 228.237 95.3326  60
  -2  11  12 784.116 122.906  55
   2 -11 -12 790.131 126.452  42
  -2  11  11 25594.8 713.330  55
   2 -11 -11 25603.0 645.135  54
   2 -11 -11 24776.7 649.230  42
  -2  11  10 3479.37 266.067  55
   2 -11 -10 3547.84 237.451  54
   2 -11 -10 3864.86 250.155  42
  -2  11   9 2202.73 228.236  55
   2 -11  -9 2101.05 202.436  54
   2 -11  -9 1850.50 190.358  42
  -2  11   8 13050.5 550.347  55
   2 -11  -8 14309.5 523.071  54
   2 -11  -8 14104.4 516.030  42
  -2 -11   8 13768.3 537.666  39
  -2  11   7 456.813 136.030  55
   2 -11  -7 870.264 147.620  54
   2 -11  -7 666.051 145.214  42
  -2 -11   7 424.494 204.088  39
  -2  11   6 15775.4 629.520  55
   2 -11  -6 16007.8 564.444  45
   2 -11  -6 15780.4 592.296  54
   2 -11  -6 17052.6 588.300  42
  -2 -11   6 17463.0 644.408  39
  -2  11   5 432.083 132.983  55
   2 -11  -5 563.027 147.287  45
   2 -11  -5 724.332 159.558  42
  -2 -11   5 961.501 227.398  39
   2 -11  -5 595.295 145.163  54
   2 -11  -4 583.338 135.672  45
   2 -11  -4 283.491 136.774  42
  -2 -11   4 496.581 220.927  39
  -2  11   4 376.733 128.458  55
  -2  11   3 2038.00 232.119  55
   2 -11  -3 1628.30 198.353  45
   2 -11  -3 1741.77 219.971  42
  -2 -11   3 1705.21 259.843  39
  -2  11   2 1283.52 189.650  55
   2 -11  -2 934.455 161.445  45
   2 -11  -2 899.119 190.002  42
  -2 -11   2 1180.52 239.561  39
   2 -11  -1 18423.9 626.823  45
   2 -11  -1 16871.2 617.346  42
  -2 -11   1 17485.5 677.538  39
   2 -11   0 1905.37 214.663  45
   2 -11   0 1571.15 197.991  42
  -2 -11   0 1910.89 251.800  39
   2 -11   1 26208.2 772.678  45
   2 -11   1 24986.0 755.968  42
  -2 -11  -1 25642.6 838.533  39
   2 -11   2 6267.23 367.397  45
   2 -11   2 5412.22 342.732  42
  -2 -11  -2 5758.05 388.903  39
   2 -11   3 16546.7 594.636  45
   2 -11   3 16851.2 594.856  42
  -2 -11  -3 16095.5 642.176  39
   2 -11   4 58.2872 123.543  45
   2 -11   4 49.2682 124.075  42
  -2 -11  -4 108.868 156.770  39
   2 -11   5 12526.6 502.548  45
   2 -11   5 12143.5 495.808  42
  -2 -11  -5 13167.4 558.268  39
   2 -11   6 9632.02 432.405  45
   2 -11   6 9718.00 427.361  42
  -2 -11  -6 10048.2 481.004  39
   2 -11   7 75.1220 111.947  45
   2 -11   7 130.774 100.230  42
  -2 -11  -7 242.089 130.952  39
   2 -11   8 3834.16 262.787  45
  -2 -11  -8 4134.05 293.655  39
   2 -11   9 2484.62 209.761  45
   2 -11  10 19765.2 561.645  45
   2  11  10 21020.3 602.664  59
  -2 -12   2 2206.23 197.767  39
  -2 -12   1 35951.5 830.225  39
  -2 -12   0 522.063 121.017  39
  -2 -12  -1 865.671 141.483  39
  -2 -12  -2 672.866 135.487  39
  -2 -12  -3 7282.38 336.286  39
  -3   0  27 5929.48 309.054  47
   3   0 -27 6065.45 312.508  38
  -3   0  26 147.673 123.922  47
   3   0 -26-6.88651 98.0239  38
  -3   0  25 32504.0 916.745  43
   3   0 -25 30683.0 912.582  38
   3   0 -24-138.272 133.764  54
  -3   0  24-49.3616 128.666  43
  -3   0  24-150.950 123.014  58
  -3   0  23 88451.3 1857.04  43
  -3   0  23 86593.7 1794.31  58
  -3   0  22-42.9982 131.783  43
  -3   0  22-92.6968 144.038  58
  -3   0  21 76687.1 1744.54  58
  -3   0  21 77921.9 1783.57  43
  -3   0  20-10.8660 120.059  43
   3   0 -20 71.1311 118.271  36
  -3   0  20 80.9813 139.703  58
  -3   0  19 20465.7 835.113  58
  -3   0  19 20382.3 843.597  43
   3   0 -19 21112.3 824.625  36
   3   0 -18 148.791 122.878  36
  -3   0  18 81.5108 107.217  43
  -3   0  18 55.5069 122.339   9
  -3   0  18 131.221 117.358  58
   3   0 -17 10.4724 83.9055   8
   3   0 -17 69.9333 106.062  36
  -3   0  17 109.151 105.986   9
  -3   0  16-64.3660 138.459   9
   3   0 -16-102.796 102.631   8
   3   0 -16-97.9745 127.531  36
   3   0 -15 4253.25 340.974  22
   3   0 -15 4031.32 327.026   8
  -3   0  15 3989.63 365.323   9
   3   0 -15 4347.98 347.794  36
   3   0 -14 21.5680 87.7763  22
   3   0 -14-69.7579 99.1384   8
  -3   0  14-24.7867 136.236   9
   3   0 -14 49.2967 97.0718  19
  -3   0  14-93.6393 102.050  28
   3   0 -14 130.700 110.927  36
   3   0 -13 52826.0 1286.32  19
  -3   0  13 56960.2 1317.66  28
  -3   0  13 55359.4 1411.99   9
   3   0 -13 55262.7 1313.90  22
  -3   0  13 54320.2 1425.27  33
   3   0 -13 54821.4 1289.91  36
  -3   0  12-57.8822 121.204  33
   3   0 -12 379.637 124.868  22
   3   0 -12 114.404 107.340  36
   3   0 -12 66.6935 95.9149  19
  -3   0  12 22.4940 93.0664  28
  -3   0  12 9.45169 109.944   9
   3   0 -11 22377.5 729.670  19
   3   0 -11 23511.2 742.282  36
   3   0 -11 23907.7 777.127  23
   3   0 -11 23723.3 772.078  22
  -3   0  11 23850.9 832.379  33
   3   0 -10 95.4010 108.684  22
   3   0 -10-68.2255 89.1004  19
   3   0 -10 27.5412 99.8085  23
   3   0 -10-18.0371 82.6473  36
  -3   0  10 28.9410 116.938  33
   3   0  -9 72979.0 1429.88  19
   3   0  -9 72660.3 1479.81  23
   3   0  -9 75251.6 1435.04  36
   3   0  -9 73852.6 1495.78  22
  -3   0   9 73690.4 1547.72  33
   3   0  -8 66.9868 79.1864  19
   3   0  -8 19.6706 87.6671  23
  -3   0   8-39.6460 117.714  33
   3   0  -7 21505.1 626.470  19
   3   0  -7 22375.1 669.629  23
  -3   0   7 21799.5 703.091  33
  -3   0   6 172.908 103.155  33
   3   0  -6 52.2781 86.9962  12
   3   0  -6-39.3086 74.9098  23
   3   0  -6 213.122 113.888  34
   3   0  -5 10116.6 418.268  12
  -3   0   5 10588.7 415.266  24
   3   0  -5 10294.1 415.118  23
  -3   0   5 9726.58 429.238  33
   3   0  -5 10114.5 434.194  34
  -3   0   4 4.36016 89.9082  33
   3   0  -4 19.9129 80.9514  12
   3   0  -4 259.212 80.8652  26
  -3   0   4-86.8444 93.7957  24
  -3   0   4 305.849 115.194   6
   3   0  -4 31.9171 68.8275  23
   3   0  -4 172.939 107.778  34
   3   0  -3 5978.77 304.819  12
  -3   0   3 5570.43 323.124  35
   3   0  -3 5882.06 295.013  29
   3   0  -3 5961.88 289.380  26
  -3   0   3 5761.40 327.107   6
  -3   0   3 5761.96 296.021  24
   3   0  -3 5749.56 288.268  23
  -3   0   3 5823.78 318.315  33
   3   0  -3 5405.57 304.632  34
  -3   0   3 6178.43 294.296  20
  -3   0   2-34.8251 92.3693  33
   3   0  -2-128.184 101.254  34
   3   0  -2 176.022 87.2861  12
  -3   0   2 165.048 88.1637  20
   3   0  -2 201.857 91.7361  29
   3   0  -2 105.445 69.8393  26
  -3   0   2 150.337 83.9036  24
  -3   0   2 37.8280 103.246   6
   3   0  -2 67.6186 66.9974  23
  -3   0   2 1.44178 84.2904  35
   3   0  -1 29897.5 704.963  12
   3   0  -1 30676.2 756.384  29
  -3   0   1 28670.7 766.473   6
   3   0  -1 29388.7 725.287  26
  -3   0   1 28981.1 773.959  35
  -3   0   1 29908.2 735.734  24
   3   0  -1 29864.7 745.761  34
  -3   0   1 28968.8 754.032  33
  -3   0   0 60.8214 84.7224  33
  -3   0   0 70.7452 81.2796  30
   3   0   0-4.01199 107.944  29
  -3   0   0 287.503 110.848   6
   3   0   0 70.4138 86.5804  34
  -3   0   0 71.6566 81.5154  35
  -3   0  -1 278004. 3903.28  33
  -3   0  -1 277886. 3902.21  30
   3   0   1 276497. 3936.41  29
  -3   0  -1 269579. 3944.84   6
  -3   0  -1 277119. 3969.41  35
   3   0   1 288455. 3860.83  34
  -3   0  -2 10.5118 87.4846  30
   3   0   2 32.1495 107.338  29
  -3   0  -2 70.4501 98.4123  35
  -3   0  -2 145.139 96.4790  33
  -3   0  -3 253.389 106.667  30
  -3   0  -3 234.742 108.005  35
  -3   0  -3 204.858 98.5886  33
  -3   0  -4 9.13244 97.2697  30
   3   0   4 137.391 112.712  29
  -3   0  -4 60.2218 69.7929  33
  -3   0  -5 16347.4 586.989  30
   3   0   5 16452.2 591.091  29
  -3   0  -5 15375.8 542.871  33
  -3   0  -6-37.6871 102.766  30
   3   0   6 94.0163 110.242  29
  -3   0  -7 51677.0 1220.85  30
   3   0   7 48874.5 1173.77  29
  -3   0  -7 52238.1 1238.80  27
  -3   0  -8 108.499 126.393  30
   3   0   8-44.2271 113.015  29
  -3   0  -8-29.8949 99.8949  27
   3   0   8 23.1637 119.448  14
  -3   0  -9 3287.99 307.559  30
   3   0   9 3168.74 279.530  29
  -3   0  -9 3172.46 292.222  27
   3   0   9 3978.79 340.547  14
  -3   0 -10 196.029 122.911  30
   3   0  10 48.9768 110.416  29
   3   0  10 103.605 133.760  14
  -3   0 -11-42.6690 119.686  30
   3   0  11 84.3478 108.654  29
   3   0  11 43.3290 136.536  14
  -3   0 -12 23.7443 119.630  30
   3   0  12 85.7559 119.215  29
  -3   0 -12 247.517 136.588  27
   3   0  12-63.1043 162.947  14
   3   0  13 238661. 3653.16  29
  -3   0 -13 226463. 3780.11  27
   3   0  13 235220. 3859.27  14
  -3   0 -14 34.8278 145.136  30
  -3   0 -14 205.205 127.672  27
   3   0  14 60.8102 151.811  14
  -3   0 -15 9468.56 582.280  30
  -3   0 -15 9670.40 566.411  27
   3   0  15 10094.7 578.790  61
   3   0  15 10250.1 602.248  14
  -3   0 -15 9666.00 553.360  60
   3   0  15 10027.5 566.518  57
  -3   0 -16-36.6248 144.110  60
  -3   0 -16-67.1100 156.147  30
   3   0  16 36.6619 104.666  61
   3   0  16 79.8455 132.486  57
  -3   0 -17 125.439 127.957  30
  -3   0 -17 2.30408 135.889  60
   3   0  17 67.1194 133.123  61
   3   0  17 198.355 142.587  57
  -3   0 -18-107.752 127.627  48
   3   0  18 157.521 126.154  57
   3   0  18-2.57572 117.868  61
  -3   0 -18-31.8234 125.399  60
  -3   0 -19 27684.1 944.198  60
  -3   0 -19 27891.2 943.736  48
   3   0  19 28552.9 942.708  57
  -3   0 -20-92.2411 144.790  60
  -3   0 -20-30.6833 101.046  48
   3   0  20 79.2454 106.561  61
   3   0  20-134.332 139.073  57
  -3   0 -21 2367.77 256.218  48
   3   0  21 2850.33 270.773  61
  -3   0 -21 2715.66 272.901  60
   3   0  21 2771.06 269.200  57
   3   0  22-11.9629 91.7954  61
  -3   0 -22-59.4630 103.824  48
  -3   0 -22-236.254 140.756  60
   3   0  22 113.283 100.472  57
  -3   0 -23 1726.24 185.152  60
  -3   0 -23 2034.20 199.335  48
   3   0  23 1709.11 185.350  61
   3   0  23 1915.21 196.028  57
  -3   0 -24-89.7757 82.7025  60
  -3   0 -24 126.313 82.4931  48
   3   0  24 32.4452 76.1014  61
   3   0  24 68.6672 78.7638  57
  -3  -1  27 140.875 92.2343  47
  -3   1  27-82.7985 103.371  47
   3  -1 -27-9.32934 74.0070  38
   3   1 -27 65.3462 89.7321  38
   3  -1 -26 1855.53 184.998  54
  -3  -1  26 1893.52 202.126  47
  -3   1  26 1657.19 192.265  43
   3  -1 -26 1974.92 202.962  38
   3   1 -26 1792.48 212.849  38
  -3   1  26 2149.54 191.814  58
  -3   1  25-56.8547 98.6713  58
  -3  -1  25 41.1536 127.014  47
  -3   1  25-76.3912 122.188  43
   3  -1 -25-2.39368 98.7825  54
   3  -1 -25-110.487 115.177  38
   3  -1 -24 28242.4 854.391  54
  -3  -1  24 25318.5 857.131  43
  -3   1  24 26917.4 862.679  43
   3  -1 -24 26021.3 860.001  38
  -3   1  24 27551.3 846.984  58
  -3  -1  24 28909.7 837.861  58
  -3  -1  23 406.474 141.769  58
  -3  -1  23 205.016 125.550  43
  -3   1  23 280.379 125.129  43
   3  -1 -23 580.862 181.164  38
  -3   1  23 373.908 134.395  58
   3  -1 -23 160.493 124.670  54
   3  -1 -22 36701.1 1085.75  54
  -3  -1  22 35251.9 1095.92  43
  -3   1  22 35721.1 1087.24  43
  -3  -1  22 35355.5 1054.14  58
  -3   1  22 35613.2 1076.02  58
   3  -1 -21 31696.6 1019.50  54
  -3  -1  21 30712.4 1001.91  58
  -3  -1  21 30385.3 1025.55  43
  -3   1  21 31199.2 1034.15  43
  -3   1  21 30171.2 1012.05  58
   3  -1 -20 1697.39 234.108  54
   3  -1 -20 1380.30 212.572  36
   3   1 -20 1329.35 233.426  30
  -3  -1  20 1456.02 245.901  45
  -3  -1  20 1648.74 253.590  43
  -3   1  20 1298.25 231.956  43
  -3  -1  20 1584.80 251.375  58
   3   1 -20 1764.44 244.527  36
  -3   1  20 1473.55 241.244  58
   3  -1 -19 43493.3 1265.67  54
   3   1 -19 46165.2 1270.27  30
  -3  -1  19 45639.2 1295.32  45
  -3  -1  19 43589.9 1291.03  43
  -3   1  19 43992.8 1292.05  43
  -3  -1  19 45563.6 1287.19  28
   3  -1 -19 43069.9 1240.27  36
  -3   1  19 44349.7 1288.37  58
   3   1 -19 44532.0 1263.96  36
  -3  -1  19 43968.8 1270.19  58
  -3  -1  18 36928.9 1150.67  58
   3   1 -18 39188.7 1158.61  36
   3  -1 -18 38268.4 1133.60  36
  -3  -1  18 36462.3 1154.01  20
  -3   1  18 37392.6 1173.57  43
  -3  -1  18 36953.2 1168.35  43
  -3  -1  18 39203.4 1175.15  28
  -3   1  18 38621.0 1243.30   9
  -3  -1  18 38340.6 1215.36   9
  -3   1  18 38525.9 1180.43  58
   3   1 -18 36605.6 1125.85   8
  -3  -1  17 5273.97 418.554  20
  -3  -1  17 4536.05 388.942  43
  -3  -1  17 4734.94 388.552  28
   3   1 -17 5131.22 393.241  36
  -3   1  17 5440.15 445.520   9
  -3  -1  17 5237.78 423.684   9
  -3   1  17 5273.82 413.160  58
  -3  -1  17 5518.59 418.628  58
   3  -1 -17 5723.73 409.622  36
   3   1 -17 5200.56 400.937   8
   3   1 -16 5369.98 390.853  36
  -3  -1  16 5134.92 408.036  20
   3   1 -16 5324.22 398.392  19
  -3  -1  16 5684.41 416.855  28
  -3   1  16 5640.88 448.432   9
  -3  -1  16 4919.38 405.943   9
   3   1 -16 5664.55 402.063   8
   3  -1 -16 5299.63 391.121  36
   3  -1 -16 5507.64 396.367  22
   3   1 -15 899.171 162.383  22
   3   1 -15 1132.42 191.206   8
  -3  -1  15 1258.88 220.614  20
   3   1 -15 405.335 126.056  19
  -3  -1  15 773.945 173.902  28
   3  -1 -15 683.004 152.762  22
  -3   1  15 816.055 203.672   9
  -3  -1  15 795.650 179.840   9
   3   1 -15 997.118 184.497  36
   3  -1 -15 614.678 149.783  36
  -3   1  14 6043.78 460.905  33
   3   1 -14 6507.24 413.560  36
  -3  -1  14 5933.09 420.001  20
   3   1 -14 6547.84 418.068  19
  -3  -1  14 6751.39 433.304  28
  -3   1  14 5825.47 442.230   9
  -3  -1  14 6041.06 434.833   9
   3  -1 -14 6238.25 400.446  36
   3   1 -14 6149.98 396.019  22
   3   1 -14 6658.35 425.955  23
   3  -1 -14 6381.96 420.710  22
   3  -1 -13 688.253 148.621  22
  -3   1  13 461.091 154.953  33
   3  -1 -13 425.476 128.630  36
  -3  -1  13 320.295 129.059  20
   3   1 -13 382.016 120.589  19
  -3  -1  13 139.223 103.986  28
  -3   1  13 637.527 183.109   9
   3   1 -13 447.298 148.581  23
  -3  -1  13 356.768 134.527   9
   3   1 -13 426.108 128.800  36
   3   1 -13 332.295 122.172  22
   3  -1 -12 41999.0 1051.30  36
  -3  -1  12 40522.9 1091.83  20
   3   1 -12 37742.9 1033.70  19
  -3   1  12 39922.9 1152.98   9
  -3  -1  12 40329.3 1136.97   9
  -3   1  12 41886.2 1069.52  32
   3   1 -12 38543.6 1062.66  23
   3   1 -12 37990.5 1033.71  36
   3   1 -12 40816.9 1066.87  22
   3  -1 -12 40351.7 1087.32  22
  -3  -1  12 38489.4 1155.15  33
  -3   1  12 41204.1 1153.75  33
  -3   1  11 5937.89 363.694  32
   3   1 -11 6107.21 369.730  19
   3  -1 -11 6148.93 362.325  19
  -3  -1  11 5869.13 395.191   9
   3  -1 -11 6229.63 360.677  36
   3   1 -11 5856.03 372.443  23
   3  -1 -11 5904.08 380.554  22
  -3   1  11 5856.35 400.040  33
  -3  -1  11 6238.69 426.273  33
   3   1 -10 38678.1 1015.42  12
  -3  -1  10 38610.0 1027.86  20
   3   1 -10 36897.0 977.416  19
   3  -1 -10 40292.6 979.399  19
   3   1 -10 39058.1 1015.99  34
  -3   1  10 40855.4 996.777  32
   3   1 -10 38039.4 1010.92  23
   3  -1 -10 41189.0 1050.41  22
   3  -1 -10 40881.9 978.201  36
  -3   1  10 40297.2 1077.93  33
  -3  -1  10 37782.8 1072.61  33
   3  -1  -9 130210. 2116.29  36
  -3   1   9 127656. 2145.09  32
   3  -1  -9 129094. 2229.72  22
   3   1  -9 124821. 2197.26  12
  -3  -1   9 127873. 2211.66  20
   3  -1  -9 131160. 2134.16  19
   3   1  -9 125496. 2196.02  34
   3   1  -9 125802. 2193.03  23
   3   1  -9 125728. 2150.76  19
  -3   1   9 127148. 2261.47  33
  -3  -1   9 126788. 2274.81  33
   3   1  -8 22593.0 718.959  34
   3   1  -8 21460.9 699.105  12
  -3  -1   8 22698.7 752.082  33
  -3  -1   8 22492.4 717.609  20
   3  -1  -8 24668.6 674.334  19
   3   1  -8 22611.6 707.889  23
   3  -1  -8 23781.9 744.092  22
  -3   1   8 23562.8 753.952  33
   3   1  -7 181501. 2889.57  12
  -3  -1   7 187243. 2907.05  20
   3  -1  -7 198207. 2814.16  19
   3  -1  -7 197105. 2830.32  26
   3   1  -7 185012. 2922.36  34
   3   1  -7 184099. 2896.02  23
   3  -1  -7 186408. 2890.44  23
   3  -1  -7 189386. 2944.74  22
  -3   1   7 188987. 2962.73  33
  -3  -1   7 187920. 2962.72  33
   3   1  -6 40103.3 963.976  12
  -3  -1   6 41307.2 974.057  20
   3  -1  -6 41966.6 921.321  26
   3   1  -6 40783.4 984.317  34
  -3  -1   6 42062.3 988.846  24
  -3  -1   6 39700.0 991.017  33
   3   1  -6 40731.9 962.910  23
   3  -1  -6 42280.2 963.387  23
   3  -1  -6 43028.1 1009.98  22
  -3   1   6 42426.4 1012.17  33
  -3   1   5 479.934 132.022  33
  -3  -1   5 324.541 113.097  33
   3   1  -5 271.773 119.115  34
   3   1  -5 349.197 109.005  12
  -3  -1   5 241.536 99.5454  20
   3  -1  -5 460.514 131.537  22
   3  -1  -5 299.113 100.316  26
  -3  -1   5 519.530 122.635  24
   3   1  -5 211.760 101.797  23
  -3   1   5 580.894 135.047   6
   3  -1  -5 519.994 116.516  23
   3   1  -4 4521.74 276.195  12
  -3  -1   4 4126.22 260.112  20
   3  -1  -4 4401.33 260.724  26
  -3   1   4 3806.27 271.786   6
   3   1  -4 4095.74 280.366  34
  -3  -1   4 4238.36 275.146  24
   3   1  -4 4163.72 263.377  23
   3  -1  -4 4391.84 258.027  23
   3  -1  -4 3848.74 266.865  22
  -3   1   4 4116.23 281.031  35
  -3   1   4 4389.36 293.625  33
  -3  -1   4 4335.42 279.365  33
  -3   1   3 14138.1 520.803  33
   3   1  -3 14106.9 492.160  12
  -3  -1   3 14781.1 487.857  20
   3   1  -3 14605.8 489.107  29
   3  -1  -3 14668.8 486.336  29
  -3   1   3 14230.1 523.311   6
   3  -1  -3 14072.0 482.983  26
   3   1  -3 14740.0 519.871  34
  -3  -1   3 14210.4 527.782   6
  -3  -1   3 15317.2 524.076  24
   3  -1  -3 15564.2 481.606  23
  -3  -1   3 14835.0 513.148  33
   3  -1  -3 14665.9 515.788  22
  -3   1   3 14600.9 522.041  35
   3   1  -2 8809.94 379.493  12
  -3   1   2 9798.45 418.764  35
  -3  -1   2 9893.07 380.068  20
   3   1  -2 9779.41 403.775  29
   3  -1  -2 9882.41 397.479  29
  -3   1   2 9617.52 423.497   6
   3  -1  -2 9815.81 397.785  26
  -3  -1   2 8638.81 399.495   6
  -3  -1   2 9436.02 419.813  35
   3   1  -2 9657.71 411.424  34
  -3  -1   2 9275.34 394.533  33
  -3  -1   2 10140.9 418.836  24
  -3   1   2 9849.33 421.890  33
   3  -1  -2 9317.18 398.090  22
  -3   1   1 34560.5 860.682  35
   3   1  -1 33859.4 802.000  12
  -3  -1   1 35187.6 868.376  35
  -3  -1   1 34971.7 777.362  20
   3   1  -1 34179.4 840.180  29
   3  -1  -1 34617.6 835.792  29
   3   1  -1 34449.2 848.607  10
  -3   1   1 34536.9 862.344   6
   3  -1  -1 35046.1 826.453  26
  -3  -1   1 31950.6 828.776   6
   3   1  -1 34894.2 844.891  34
   3  -1  -1 34334.0 822.728  22
  -3  -1   1 34606.0 852.589  24
  -3   1   1 33503.8 838.119  33
  -3  -1   1 34751.4 822.358  33
  -3  -1   0 80.6459 64.1215  33
   3   1   0 35.5152 82.0984  34
   3   1   0 46.9879 62.2349  12
  -3  -1   0 4.65014 91.7456  30
   3   1   0 151.429 116.698  29
   3  -1   0 113.350 92.3934  29
   3   1   0 37.4251 90.0917  10
   3  -1   0 133.629 80.4201  26
  -3  -1   0 1.73092 93.7355   6
  -3   1   0-8.24316 87.5094  35
  -3  -1   0 61.0284 89.2855  35
   3  -1   0 37.5627 73.8255  22
  -3   1   0-5.52273 86.7541  33
  -3  -1  -1 167224. 2568.16  30
   3   1   1 164435. 2573.58  29
   3  -1   1 160656. 2556.86  29
   3   1   1 168606. 2548.81  10
  -3  -1  -1 164905. 2557.33   6
   3   1   1 169021. 2518.50  34
   3  -1   1 160211. 2476.26  22
  -3   1  -1 167369. 2600.15  35
  -3  -1  -1 163605. 2569.43  35
  -3   1  -1 169821. 2579.74  33
  -3  -1  -1 160402. 2474.53  33
  -3  -1  -2 15109.6 541.904  30
   3   1   2 15098.0 546.069  29
   3  -1   2 14158.8 526.291  29
  -3  -1  -2 14485.9 525.663   6
   3   1   2 14504.2 490.361  34
  -3   1  -2 15254.8 554.555  35
  -3  -1  -2 14548.9 534.878  35
  -3   1  -2 14812.1 528.839  33
  -3   1  -3 224054. 3318.56  33
  -3  -1  -3 225951. 3341.11  30
   3   1   3 222386. 3335.15  29
   3  -1   3 220181. 3314.23  29
  -3  -1  -3 222911. 3293.57   6
   3  -1   3 227343. 3321.53  14
  -3  -1  -3 219656. 3316.53  35
  -3  -1  -4 14971.7 566.526  30
   3   1   4 14588.4 554.970  29
   3  -1   4 13411.7 533.652  29
  -3   1  -4 13620.5 528.048  33
   3  -1   4 14650.4 551.948  14
  -3  -1  -4 14646.2 547.987  35
  -3   1  -5 77945.9 1567.34  33
  -3  -1  -5 81102.3 1612.17  30
   3   1   5 83006.6 1612.31  29
   3  -1   5 81973.7 1596.24  29
  -3   1  -5 81855.3 1645.69  27
   3  -1   5 83540.3 1632.38  14
  -3   1  -5 85446.5 1571.89  30
  -3  -1  -5 86515.4 1611.90  35
  -3   1  -6 73852.3 1465.34  30
  -3  -1  -6 72935.7 1516.38  30
   3   1   6 69157.8 1459.07  29
   3  -1   6 71918.1 1476.09  29
  -3   1  -6 68842.8 1513.31  27
   3  -1   6 73248.9 1523.27  14
  -3   1  -6 74444.3 1486.37  33
  -3   1  -7 8477.84 437.911  30
  -3  -1  -7 8000.46 446.509  30
   3   1   7 7978.78 429.290  29
   3  -1   7 8341.51 435.538  29
  -3   1  -7 8949.87 427.833  18
  -3   1  -7 7887.50 452.058  27
   3  -1   7 8354.00 458.308  14
  -3   1  -7 8330.34 437.134  33
  -3   1  -8 87792.1 1734.66  30
  -3  -1  -8 85871.6 1769.83  30
   3   1   8 83619.1 1689.28  29
   3  -1   8 82588.4 1687.17  29
  -3   1  -8 83723.4 1780.02  27
   3  -1   8 87280.8 1787.93  14
  -3   1  -8 85354.2 1709.12  33
  -3   1  -9 849.198 172.593  30
  -3  -1  -9 822.407 182.509  30
   3   1   9 1081.14 186.260  29
   3  -1   9 868.057 170.301  29
  -3   1  -9 1122.01 199.375  27
   3  -1   9 941.658 197.888  14
  -3   1  -9 1065.64 179.118  33
  -3   1 -10 5745.28 410.086  30
  -3  -1 -10 5372.49 410.826  30
   3   1  10 5687.86 376.923  29
   3  -1  10 5789.54 378.082  29
  -3   1 -10 5531.41 417.124  27
  -3   1 -10 6301.22 410.523  33
   3  -1  10 5667.20 416.882  14
  -3   1 -11 2201.01 274.842  30
  -3  -1 -11 2078.69 271.302  30
   3   1  11 2759.30 272.705  29
   3  -1  11 2413.79 257.554  29
  -3   1 -11 2514.80 293.465  27
   3   1  11 2415.73 298.531  14
   3  -1  11 2459.38 302.624  14
  -3   1 -12 984.470 207.015  30
  -3  -1 -12 1409.70 253.208  30
   3   1  12 1210.45 199.376  29
   3  -1  12 874.573 194.368  29
  -3   1 -12 706.056 186.527  27
   3  -1  12 1345.38 237.971  14
   3   1  12 1268.71 238.699  14
  -3   1 -13 48830.6 1391.78  30
  -3  -1 -13 49361.1 1407.98  30
   3   1  13 52711.7 1315.89  29
  -3   1 -13 53124.9 1452.48  27
   3   1  13 52356.4 1438.02  14
   3  -1  13 55248.4 1477.76  14
  -3  -1 -14 2895.76 333.881  30
  -3   1 -14 2484.82 301.131  30
  -3   1 -14 2241.11 300.334  27
   3  -1  14 2749.19 336.971  14
   3   1  14 2770.78 315.383  14
  -3   1 -15 85640.5 1894.51  60
   3  -1  15 84186.7 1932.62  61
  -3  -1 -15 87618.0 1915.79  60
  -3  -1 -15 83729.7 1848.73  48
  -3   1 -15 82668.4 1947.42  30
  -3  -1 -15 84461.8 1957.47  30
  -3   1 -15 82089.4 1936.65  27
   3   1  15 85590.7 1978.79  14
   3   1  15 86418.9 1908.33  57
   3  -1  15 82431.5 1980.78  14
   3   1  15 86213.8 1918.02  61
   3  -1  15 86268.7 1854.31  57
  -3  -1 -16 29615.7 992.731  48
  -3   1 -16 30319.7 1075.75  30
  -3  -1 -16 29082.9 1057.62  30
  -3  -1 -16 30269.1 1023.89  60
  -3   1 -16 29236.9 1010.50  60
   3  -1  16 29113.7 1031.73  61
  -3   1 -16 29682.9 1058.45  27
   3   1  16 30659.2 1032.86  61
   3  -1  16 29668.7 987.166  57
   3   1  16 29943.8 1016.49  57
   3   1  17 17655.2 759.325  61
  -3  -1 -17 17302.1 734.915  48
  -3   1 -17 18439.2 818.002  30
  -3  -1 -17 17012.6 800.655  30
  -3   1 -17 17459.4 788.519  27
   3  -1  17 17583.7 776.141  61
   3   1  17 16640.0 741.981  57
  -3  -1 -17 17767.3 750.339  60
  -3   1 -17 18601.3 771.898  60
   3  -1  17 17725.6 738.108  57
   3   1  18 16493.1 717.147  61
   3   1  18 15396.0 695.413  57
  -3  -1 -18 16334.1 709.874  48
  -3  -1 -18 16375.8 714.777  60
   3  -1  18 16380.0 728.629  61
  -3   1 -18 16191.8 717.280  60
   3  -1  18 17092.4 707.969  57
  -3  -1 -19 10947.4 558.619  48
   3   1  19 11814.1 580.020  61
   3  -1  19 11774.5 594.558  61
  -3  -1 -19 10724.5 563.279  60
  -3   1 -19 11356.7 580.492  60
   3  -1  19 11268.3 561.267  57
   3   1  19 11249.6 577.914  57
  -3  -1 -20 190.976 105.429  48
  -3   1 -20 100.730 112.641  48
  -3   1 -20 98.0391 116.671  60
  -3  -1 -20 29.7890 114.777  60
   3  -1  20-67.9624 127.171  61
   3   1  20-135.750 103.627  61
   3  -1  20-14.0010 101.245  57
   3   1  20 27.8621 110.061  57
  -3   1 -21 2059.85 236.817  60
   3   1  21 1899.81 231.480  57
  -3  -1 -21 1906.40 226.320  48
  -3   1 -21 1732.66 223.034  48
   3   1  21 2207.99 231.818  61
   3  -1  21 1731.48 215.602  61
   3  -1  21 2020.17 225.713  57
  -3  -1 -21 1765.50 224.683  60
  -3  -1 -22 880.085 149.363  48
  -3   1 -22 626.882 148.980  48
  -3   1 -22 741.421 146.069  60
   3  -1  22 624.140 144.280  61
  -3  -1 -22 793.756 149.196  60
   3  -1  22 954.059 152.078  57
   3   1  22 794.764 164.603  57
  -3  -1 -23 130.154 83.4860  48
  -3   1 -23 96.2092 86.0955  48
   3  -1  23 170.753 101.788  61
  -3  -1 -23 322.880 112.788  60
   3  -1  23 106.480 81.1986  57
   3   1  23 125.833 97.8432  57
  -3   1 -23 308.945 101.887  60
  -3  -1 -24 1106.00 130.494  48
  -3   1 -24 842.837 126.176  48
   3  -1  24 1033.74 140.240  61
   3  -1  24 1291.77 138.388  57
   3   1  24 932.186 135.200  57
  -3  -2  27 1522.91 152.898  47
   3   2 -27 1656.14 173.846  38
   3  -2 -26 19772.4 588.472  54
  -3  -2  26 19002.2 602.509  47
  -3   2  26 19002.7 590.667  43
   3  -2 -26 18475.4 578.274  38
  -3   2  26 19612.4 581.252  58
   3  -2 -25 587.854 138.669  54
  -3   2  25 827.797 151.639  43
  -3   2  25 720.459 144.444  58
   3  -2 -25 656.220 138.661  38
  -3  -2  25 784.324 165.322  47
   3  -2 -24 3779.04 300.990  54
  -3  -2  24 3719.98 318.987  47
  -3   2  24 4240.61 320.943  43
   3  -2 -24 3709.08 309.638  38
  -3   2  24 3771.23 303.082  58
   3  -2 -23 6126.53 401.116  54
  -3  -2  23 5993.37 415.135  47
  -3  -2  23 6279.84 385.911  58
  -3   2  23 5797.78 390.170  43
   3  -2 -23 5776.88 399.886  38
  -3   2  23 5332.49 381.667  58
  -3  -2  22 1827.83 255.612  43
  -3   2  22 1826.59 245.098  43
   3  -2 -22 2280.88 280.316  38
  -3   2  22 1710.14 239.272  58
   3  -2 -22 1979.87 241.568  54
  -3  -2  22 2152.66 244.039  58
   3  -2 -21 41.2875 124.803  54
  -3   2  21 394.605 149.336  58
  -3  -2  21 281.892 158.789  43
  -3   2  21 114.960 123.537  43
   3  -2 -21 287.105 166.608  38
  -3  -2  21 9.27664 149.414  58
   3  -2 -20 4731.15 386.702  54
   3   2 -20 3743.22 352.411  30
  -3  -2  20 4413.25 382.947  43
  -3   2  20 4745.60 394.409  43
  -3  -2  20 5222.85 416.022  28
   3  -2 -20 3675.93 355.106  38
  -3   2  20 4337.07 378.682  58
   3  -2 -20 4090.24 358.543  36
  -3  -2  20 4050.92 359.493  58
   3  -2 -19 8495.53 520.449  54
   3   2 -19 8163.50 526.239  30
  -3  -2  19 8394.80 526.647  43
  -3   2  19 8634.79 531.758  43
  -3  -2  19 9420.30 558.967  28
   3  -2 -19 8525.88 534.944  38
   3   2 -19 8584.33 517.182  36
   3  -2 -19 8829.40 519.396  36
  -3  -2  19 8881.64 531.191  58
  -3   2  19 8184.58 530.795  58
   3  -2 -18 12799.2 648.351  54
  -3  -2  18 13244.4 651.194  20
  -3  -2  18 12292.4 651.199  43
  -3   2  18 11868.4 626.282  43
  -3  -2  18 12681.6 657.500  28
  -3   2  18 13876.5 720.033   9
  -3  -2  18 13145.0 666.734   9
   3  -2 -18 12277.3 647.126  38
  -3  -2  18 13046.8 648.530  58
   3   2 -18 12702.1 630.327  36
   3  -2 -18 13075.7 633.454  36
   3   2 -18 12683.9 639.161   8
  -3   2  18 13313.6 670.683  58
   3  -2 -17 258.620 136.208  54
   3   2 -17 177.686 112.353   8
  -3  -2  17 518.468 174.297  20
   3   2 -17 209.746 104.004  19
  -3  -2  17 20.1183 115.369  43
  -3  -2  17 57.5353 131.802  28
   3   2 -17 170.863 111.662  36
   3  -2 -17-6.27917 114.905  36
  -3   2  17 134.615 113.909  58
  -3  -2  17 119.573 126.860  58
  -3   2  17 1.02120 112.676   9
  -3  -2  17 195.651 115.275   9
   3  -2 -16 52687.0 1342.04  36
   3   2 -16 51524.1 1360.92   8
  -3  -2  16 53110.2 1380.20  20
   3   2 -16 52647.5 1362.92  19
  -3  -2  16 54183.9 1420.59  28
  -3   2  16 52317.9 1468.99   9
  -3  -2  16 53987.5 1436.83   9
   3  -2 -16 52740.3 1388.06  22
   3   2 -16 50348.4 1337.44  36
  -3   2  15 912.071 213.980  33
   3   2 -15 1376.67 205.108  19
  -3  -2  15 1385.06 218.188  28
   3   2 -15 1244.96 204.073  23
  -3  -2  15 1112.45 194.519  20
  -3   2  15 1220.29 224.967   9
  -3  -2  15 1336.14 229.344   9
   3   2 -15 1143.23 204.210  36
   3  -2 -15 1375.63 207.967  36
   3  -2 -15 1045.61 205.163  22
  -3   2  14 72924.6 1621.84  32
  -3  -2  14 70271.9 1617.07  20
   3   2 -14 68572.5 1573.47  19
  -3  -2  14 72772.3 1652.90  28
  -3   2  14 71883.4 1730.37   9
  -3  -2  14 72730.2 1667.04   9
   3   2 -14 69251.9 1585.93  23
   3   2 -14 72026.4 1572.44  22
   3   2 -14 68737.9 1571.42  36
   3  -2 -14 73758.2 1653.93  22
  -3   2  14 69103.0 1697.08  33
   3  -2 -14 73708.4 1570.32  36
  -3   2  13 146.299 128.606  33
  -3   2  13 91.9546 95.7173  32
  -3  -2  13 163.333 114.157  20
   3   2 -13 207.190 114.275  19
  -3   2  13 91.9840 126.508   9
   3   2 -13 283.381 130.975  23
   3   2 -13 73.9847 102.749  36
  -3  -2  13 121.952 103.671   9
   3  -2 -13 124.223 97.8536  36
   3  -2 -13 266.970 130.221  22
  -3   2  12 6706.72 406.545  32
   3   2 -12 7496.34 437.900  12
  -3  -2  12 7365.65 437.265  20
   3   2 -12 7777.63 440.205  19
  -3  -2  12 7143.17 444.247   9
   3   2 -12 6603.47 411.409  23
   3  -2 -12 6910.03 435.114  22
   3   2 -12 7234.17 421.699  34
  -3   2  12 7307.06 461.159  33
  -3   2  11 14574.2 602.521  32
   3  -2 -11 15303.3 640.591  22
   3   2 -11 15103.9 620.347  12
  -3  -2  11 14790.3 617.688  20
   3   2 -11 14952.6 609.118  19
  -3  -2  11 16867.3 667.144   9
   3   2 -11 15567.5 617.634  34
   3   2 -11 15057.3 617.042  23
  -3   2  11 15509.5 656.961  33
  -3   2  10 62.7021 107.949  33
  -3  -2  10 22.2294 102.083  33
  -3   2  10-13.1945 84.0447  32
   3   2 -10 46.8609 108.776  12
  -3  -2  10-49.6706 133.697  20
   3   2 -10 22.7065 102.191  34
   3   2 -10 37.1011 106.030  23
  -3  -2  10 28.8981 94.6688   9
   3  -2 -10 413.522 131.049  22
  -3   2   9 305.961 128.118  33
  -3   2   9 429.703 127.016  32
   3   2  -9 197.752 120.837  34
   3   2  -9 168.751 115.470  12
  -3  -2   9 284.576 125.158  20
  -3  -2   9 305.573 104.536   9
   3  -2  -9 251.009 124.098  22
  -3  -2   9 111.448 111.015  33
   3   2  -9 201.747 107.914  23
  -3   2   8 12061.9 492.767  32
   3   2  -8 12125.4 518.880  12
  -3  -2   8 12676.3 527.791  20
  -3   2   8 12931.0 545.113  33
   3   2  -8 12060.0 516.074  23
   3  -2  -8 11654.5 527.822  22
   3   2  -8 12655.6 530.571  34
  -3  -2   8 12618.9 557.635  33
  -3   2   7 4289.87 277.736  32
   3   2  -7 3923.11 291.329  12
   3   2  -7 3929.16 298.524  34
  -3  -2   7 3852.19 293.287  20
   3  -2  -7 4139.88 309.689  22
  -3   2   7 4105.65 302.233  33
  -3  -2   7 3669.12 293.415  33
  -3   2   6 1040.53 164.820  33
  -3  -2   6 1122.72 169.427  33
  -3   2   6 991.827 139.236  32
   3   2  -6 1119.15 178.051  34
   3  -2  -6 1104.38 170.733  22
   3   2  -6 1175.34 168.569  12
  -3  -2   6 1084.21 172.546  20
   3   2  -6 1037.42 172.121  10
   3  -2  -6 683.891 131.476  26
   3   2  -6 1136.88 163.764  25
  -3  -2   6 1110.19 171.359  24
   3   2  -5 14005.4 526.870  12
   3   2  -5 14509.5 555.125  34
  -3  -2   5 13387.5 515.032  20
   3   2  -5 14172.0 548.017  10
   3  -2  -5 14571.5 520.947  26
  -3   2   5 13819.3 524.739   6
   3   2  -5 14639.1 559.032  25
  -3  -2   5 14309.0 545.806  24
  -3  -2   5 13730.8 534.130  33
   3  -2  -5 14494.3 548.780  22
  -3   2   5 14722.3 533.388  35
  -3   2   5 14013.8 540.240  33
  -3   2   5 13885.0 482.515  32
  -3   2   4 148802. 2264.82  32
   3   2  -4 145810. 2393.43  34
  -3  -2   4 147121. 2338.86  20
   3   2  -4 145443. 2399.45  10
   3  -2  -4 147169. 2323.55  26
  -3   2   4 145665. 2363.29   6
   3   2  -4 147378. 2418.39  25
  -3  -2   4 146762. 2395.77  24
  -3   2   4 145759. 2352.91  35
   3  -2  -4 144902. 2377.05  22
  -3   2   4 142152. 2374.01  33
  -3  -2   4 147870. 2374.41  33
  -3   2   3 20421.0 635.044  35
  -3   2   3 20922.9 580.492  32
  -3  -2   3 20890.5 620.266  20
   3   2  -3 19569.9 606.603  29
   3   2  -3 19035.4 640.328  10
  -3   2   3 19999.5 634.588   6
   3  -2  -3 20730.9 624.697  26
   3   2  -3 19956.1 661.553  25
  -3  -2   3 19762.9 647.381  24
   3  -2  -3 20414.1 641.019  22
  -3   2   3 20725.5 650.635  33
  -3  -2   3 18999.1 604.168  33
   3   2  -3 19259.3 640.688  34
  -3  -2   2 235385. 3327.37  20
   3   2  -2 231769. 3374.47  29
   3   2  -2 225325. 3416.65  10
  -3   2   2 229264. 3390.53   6
   3  -2  -2 232036. 3357.31  26
   3   2  -2 229655. 3453.27  25
  -3  -2   2 229826. 3428.24  24
  -3   2   2 219442. 3373.99  33
  -3   2   2 233795. 3389.67  35
   3  -2  -2 232478. 3384.69  22
   3   2  -2 230086. 3410.94  34
  -3  -2   1 4195.88 260.562  20
   3   2  -1 3927.15 276.890  29
   3   2  -1 4008.04 284.207  10
  -3   2   1 3379.49 258.953   6
   3  -2  -1 3601.68 255.413  26
   3   2  -1 3837.48 293.484  25
  -3  -2   1 3833.93 272.869   6
  -3  -2   1 4084.77 290.589  24
   3  -2  -1 3847.19 262.967  22
  -3   2   1 3136.31 241.518  35
   3   2  -1 4026.76 276.747  34
  -3   2   1 3719.69 271.081  33
  -3  -2   0 80304.8 1531.71  35
  -3  -2   0 86439.9 1473.07  20
  -3  -2   0 80899.7 1556.23  30
   3   2   0 81962.1 1555.54  29
   3   2   0 82357.0 1555.03  10
   3  -2   0 83163.0 1538.38  29
   3  -2   0 82225.7 1527.24  26
  -3   2   0 82798.3 1426.57  15
  -3  -2   0 84115.8 1518.26   6
   3   2   0 81104.9 1592.57  25
   3  -2   0 84830.7 1501.60  22
  -3   2   0 81798.9 1549.21  35
   3   2   0 82678.4 1546.88  34
  -3   2   0 80367.0 1543.71  33
  -3  -2  -1 207.863 108.704  30
   3   2   1 328.636 126.902  29
   3  -2   1 210.621 124.579  29
   3   2   1 396.859 125.250  10
   3  -2   1 382.029 127.719  26
  -3   2  -1 216.187 79.3034  15
   3   2   1 447.627 118.138  25
  -3  -2  -1 272.235 101.751   6
  -3   2  -1 143.394 96.0347  35
  -3  -2  -1 221.931 92.7132  35
   3   2   1 301.481 101.841  34
  -3   2  -1 277.519 112.747  33
   3   2   2 2496.10 245.909  29
   3   2   2 2536.82 229.476  10
   3  -2   2 2100.73 225.577  29
   3  -2   2 2052.35 211.759  26
  -3  -2  -2 2631.72 212.473   6
  -3   2  -2 2117.02 180.436  15
   3   2   2 2313.60 234.178  25
  -3  -2  -2 2661.87 248.385  30
  -3   2  -2 2229.48 223.518  33
  -3  -2  -2 2252.29 210.449  35
   3   2   2 2731.60 222.882  34
  -3  -2  -3 49905.9 1168.48  30
   3   2   3 50562.6 1160.15  29
   3   2   3 51310.0 1111.30  10
   3  -2   3 49869.1 1139.18  29
  -3  -2  -3 50562.6 1084.76   6
   3  -2   3 49584.1 1120.72  26
  -3   2  -3 50982.4 1041.87  15
  -3  -2  -3 54085.0 1141.05  35
   3   2   3 50527.4 1150.28  25
  -3   2  -3 51043.2 1165.79  33
  -3  -2  -4 21035.7 668.358  35
  -3  -2  -4 20557.1 703.446  30
   3   2   4 20760.0 696.573  29
   3   2   4 22998.3 671.183  10
   3  -2   4 21478.1 701.695  29
  -3  -2  -4 22198.3 658.051   6
  -3   2  -4 22134.7 737.365  27
   3   2   4 21845.3 700.576  25
   3  -2   4 23627.9 714.683  14
  -3   2  -4 22437.7 724.206  33
   3  -2   5 1316.93 194.853  14
  -3  -2  -5 885.257 179.655  30
   3   2   5 1053.66 181.462  29
   3  -2   5 1025.75 172.700  29
  -3   2  -5 1196.82 192.957  27
  -3  -2  -5 1355.90 179.782  35
  -3   2  -5 1240.08 189.189  33
  -3  -2  -6 1763.36 194.087  35
  -3  -2  -6 2052.79 236.796  30
  -3   2  -6 1915.75 219.538  18
   3   2   6 1714.32 218.266  29
   3  -2   6 1761.73 221.006  29
   3  -2   6 1859.17 223.069  14
  -3   2  -6 1956.62 237.337  27
  -3   2  -6 1754.95 222.297  33
  -3  -2  -7 15266.5 635.837  30
   3   2   7 13619.9 579.402  29
  -3   2  -7 14611.5 592.565  18
   3  -2   7 15287.3 608.852  29
  -3   2  -7 14339.4 640.298  27
   3  -2   7 15702.0 641.051  14
  -3   2  -7 14618.9 618.025  33
  -3  -2  -8 58875.2 1410.31  30
   3   2   8 55857.2 1320.75  29
  -3   2  -8 57932.4 1342.12  18
   3  -2   8 57363.8 1328.42  29
  -3   2  -8 56637.2 1424.16  27
   3  -2   8 60249.7 1412.35  14
  -3   2  -8 53651.3 1349.47  33
  -3  -2  -9 4021.20 356.350  30
   3   2   9 3953.15 321.596  29
  -3   2  -9 4352.13 334.294  18
  -3   2  -9 4127.69 370.630  27
   3  -2   9 4673.90 363.067  14
  -3   2  -9 4391.77 358.028  33
  -3   2 -10 71020.6 1648.43  33
  -3  -2 -10 70231.4 1658.47  30
   3   2  10 73094.7 1580.40  29
  -3   2 -10 72362.5 1610.31  18
  -3   2 -10 69930.1 1701.68  27
   3  -2  10 74481.1 1697.92  14
  -3  -2 -11 8145.55 516.389  30
   3   2  11 7877.97 461.280  29
  -3   2 -11 7045.87 449.962  18
  -3   2 -11 7226.30 506.863  27
   3  -2  11 8788.48 537.276  14
  -3   2 -11 7512.51 479.080  33
  -3  -2 -12 111661. 2294.00  30
   3   2  12 117711. 2186.34  29
  -3   2 -12 106927. 2309.22  27
   3  -2  12 113695. 2331.93  14
  -3   2 -12 105635. 2206.98  33
  -3  -2 -13 15380.9 738.855  30
   3   2  13 16558.1 685.908  29
  -3   2 -13 15731.6 769.611  27
   3   2  13 15658.0 759.284  14
   3  -2  13 16375.9 766.044  14
  -3   2 -13 15662.2 723.066  33
  -3  -2 -14 167221. 2991.93  60
  -3  -2 -14 162886. 3065.80  30
  -3   2 -14 162365. 3115.81  27
   3  -2  14 165813. 2982.06  40
   3   2  14 164578. 3083.52  14
   3  -2  14 172371. 3137.36  14
   3  -2  14 169047. 3066.16  61
   3   2  14 170520. 3027.74  57
   3   2  15 5283.61 424.729  57
  -3  -2 -15 5060.63 412.384  60
  -3  -2 -15 4766.03 412.603  30
   3  -2  15 4640.75 386.965  40
  -3   2 -15 4737.22 427.537  27
   3   2  15 5216.75 428.940  14
   3  -2  15 5318.35 442.641  14
   3  -2  15 4649.86 408.518  61
  -3   2 -16 234.255 138.422  60
  -3  -2 -16 240.252 117.810  48
  -3  -2 -16 296.871 149.414  30
   3  -2  16 161.863 131.377  40
  -3   2 -16 84.8041 124.802  27
   3   2  16 432.115 175.058  57
   3  -2  16 272.496 143.796  61
  -3  -2 -16 344.128 157.472  60
  -3  -2 -17 2779.62 315.424  60
  -3  -2 -17 2640.95 279.797  48
   3  -2  17 2413.51 292.430  40
  -3   2 -17 2451.00 308.360  27
  -3   2 -17 2466.24 292.838  60
   3  -2  17 2679.89 297.800  61
   3   2  17 2714.29 299.105  57
   3   2  18 9101.46 529.405  57
  -3  -2 -18 9655.36 524.685  48
   3  -2  18 9368.51 516.539  40
   3  -2  18 9377.72 555.790  61
  -3   2 -18 9337.21 544.757  60
  -3  -2 -18 10166.7 554.256  60
  -3  -2 -19 226.482 125.497  48
  -3   2 -19 175.093 129.299  60
   3  -2  19 149.504 130.553  61
  -3  -2 -19 124.967 114.182  60
   3   2  19 198.856 134.379  57
   3  -2  20 8248.79 483.160  61
  -3  -2 -20 7977.68 445.779  48
  -3   2 -20 8833.95 491.131  60
  -3  -2 -20 8354.47 467.799  60
   3   2  20 8728.89 488.757  57
  -3  -2 -21 3314.01 277.155  48
   3  -2  21 4531.69 338.269  61
  -3  -2 -21 3761.32 301.584  60
  -3   2 -21 3716.48 309.096  60
   3   2  21 3810.88 312.387  57
  -3  -2 -22 24845.8 729.281  48
  -3   2 -22 25044.4 772.288  48
   3  -2  22 25902.0 777.388  61
  -3  -2 -22 25131.0 743.207  60
  -3   2 -22 26449.5 757.615  60
   3   2  22 25452.9 765.079  57
  -3  -2 -23 3641.88 243.354  48
  -3   2 -23 3184.27 252.520  48
   3  -2  23 3421.44 252.992  61
  -3  -2 -23 3939.93 249.768  60
  -3   2 -23 3566.38 239.103  60
   3   2  23 3763.27 261.392  57
   3  -2  24 27587.2 676.814  61
   3   2  24 28534.9 687.500  57
   3  -3 -26 2223.48 186.505  54
  -3  -3  26 2202.22 196.400  47
  -3   3  26 2112.88 177.174  43
  -3   3  26 2279.54 185.923  58
   3  -3 -25 1406.96 179.873  54
  -3  -3  25 1373.79 187.393  47
  -3   3  25 1268.18 155.689  43
   3  -3 -25 1195.00 155.469  38
  -3   3  25 1205.34 169.539  58
   3  -3 -24 475.334 126.173  54
  -3  -3  24 633.368 163.177  47
  -3   3  24 633.478 146.034  43
   3  -3 -24 827.609 153.581  38
  -3   3  24 794.091 148.296  58
   3  -3 -23 271.226 130.234  54
  -3  -3  23 201.361 158.066  47
  -3   3  23 291.169 117.792  43
   3  -3 -23 67.6029 113.943  38
  -3   3  23 242.823 132.162  58
   3  -3 -22 10419.0 535.079  54
  -3  -3  22 10643.7 556.740  47
  -3   3  22 10297.7 525.540  43
  -3   3  22 9585.91 522.714  58
   3  -3 -22 9714.52 516.568  38
  -3  -3  21 14342.4 638.804  58
   3  -3 -21 14882.0 663.343  54
  -3  -3  21 14975.5 680.228  47
  -3   3  21 13953.3 643.188  43
   3  -3 -21 14918.4 665.424  38
  -3   3  21 14650.6 675.476  58
   3  -3 -20 27320.8 946.031  54
  -3  -3  20 27844.6 965.915  47
  -3   3  20 27730.1 974.651  58
   3  -3 -20 27213.7 952.216  38
  -3  -3  20 26412.5 919.903  58
   3  -3 -19 8636.19 522.758  54
  -3  -3  19 9122.45 546.735  47
  -3  -3  19 10067.7 580.444  28
  -3  -3  19 8970.98 527.626  58
   3   3 -19 9161.36 540.105  36
   3  -3 -19 8565.04 526.511  38
  -3   3  19 8824.42 541.055  58
  -3  -3  18 16922.4 738.434  58
   3  -3 -18 16649.8 741.453  54
  -3  -3  18 18086.3 793.508  28
   3  -3 -18 16376.9 749.828  38
   3   3 -18 18563.2 768.447  36
  -3   3  18 17088.4 767.834  58
   3   3 -17 712.934 183.701   8
  -3  -3  17 799.627 186.978  58
  -3  -3  17 1162.90 204.031  20
   3   3 -17 435.691 144.544  19
  -3  -3  17 939.307 204.542  28
   3  -3 -17 503.020 157.506  38
   3   3 -17 913.310 191.994  23
  -3   3  17 418.928 170.070   9
   3   3 -17 611.012 166.471  36
  -3   3  17 619.834 159.089  58
   3  -3 -17 300.238 148.468  54
   3  -3 -16 45592.6 1297.85  54
  -3  -3  16 48017.4 1312.92  20
   3   3 -16 47646.4 1293.93  19
  -3  -3  16 47873.4 1352.09  28
  -3  -3  16 47412.4 1304.69  58
  -3   3  16 47880.1 1407.57   9
   3  -3 -16 47586.8 1335.59  38
   3   3 -16 48849.0 1297.21  23
   3   3 -16 48126.7 1303.76  36
   3  -3 -16 48326.1 1351.33  22
  -3   3  16 49320.8 1391.15  49
   3   3 -16 50243.7 1342.84   8
  -3   3  16 47806.7 1354.88  58
  -3   3  15 1010.55 203.623  33
  -3   3  15 1319.01 223.613  32
  -3  -3  15 946.940 180.742  20
   3   3 -15 1241.83 211.242  19
  -3  -3  15 1017.36 195.953  28
  -3   3  15 1350.88 237.649   9
   3   3 -15 1272.31 200.108  23
   3   3 -15 1302.48 216.676  36
   3  -3 -15 1031.05 203.976  22
  -3   3  14 9097.68 525.575  32
  -3  -3  14 9024.92 522.957  20
   3   3 -14 8922.48 503.572  19
   3  -3 -14 9440.58 543.907  22
  -3   3  14 8943.16 551.938   9
   3   3 -14 8876.27 500.980  23
   3   3 -14 7883.71 482.414  36
  -3   3  14 8238.71 527.434  33
  -3   3  13 312.458 138.195  33
  -3   3  13 223.388 122.704  32
   3   3 -13 231.679 111.583  34
   3   3 -13 203.746 114.943  12
  -3  -3  13 198.162 132.410  20
   3   3 -13 152.206 102.899  19
   3   3 -13 137.261 95.8420  23
  -3   3  13 265.435 142.658   9
   3  -3 -13 19.0323 116.430  22
  -3   3  12 6312.48 411.627  32
   3   3 -12 6902.28 427.452  12
  -3  -3  12 6500.16 424.808  20
   3   3 -12 6594.20 417.398  19
   3   3 -12 6440.18 418.060  23
   3  -3 -12 6505.72 439.076  22
   3   3 -12 6952.33 427.829  34
  -3   3  12 6422.47 433.915  33
  -3   3  11 9760.83 501.469  32
   3   3 -11 10486.5 525.095  12
  -3  -3  11 9615.91 506.497  20
   3   3 -11 9683.93 504.326  23
  -3   3  11 9886.32 524.124  33
   3  -3 -11 9908.98 535.386  22
   3   3 -11 10442.7 511.545  34
  -3   3  10 3789.25 306.326  32
   3   3 -10 4067.74 321.166  12
  -3  -3  10 4578.14 346.840  20
   3   3 -10 4060.77 320.986  23
   3  -3 -10 3778.24 325.581  22
   3   3 -10 3862.27 311.343  34
  -3   3  10 4015.02 336.708  33
  -3   3   9 116.587 105.160  33
  -3   3   9 285.710 110.977  32
   3   3  -9 177.257 105.449  34
   3   3  -9 176.591 110.987  12
  -3  -3   9 231.248 124.989  20
   3   3  -9 217.400 124.334  10
   3  -3  -9 136.821 132.032  22
   3   3  -9 102.279 94.7172  23
   3   3  -8 19387.9 702.724  34
  -3   3   8 19737.1 673.385  32
   3   3  -8 19296.5 690.607  12
  -3  -3   8 19238.5 694.963  20
   3   3  -8 19543.1 705.224  10
   3   3  -8 21170.3 710.796  25
   3  -3  -8 20097.8 731.050  22
  -3   3   8 19931.4 707.391  33
   3   3  -7 14911.4 587.640  12
  -3  -3   7 15461.0 601.991  20
  -3   3   7 15699.9 575.271  32
   3   3  -7 16240.0 627.217  10
   3   3  -7 16161.2 620.892  25
  -3   3   7 15764.7 608.066  33
   3  -3  -7 14852.2 616.980  22
   3   3  -7 14938.1 606.841  34
  -3   3   6 73636.1 1521.88  33
  -3  -3   6 78361.9 1559.53  33
   3  -3  -6 74566.2 1554.04  22
  -3  -3   6 72440.5 1503.17  20
  -3   3   6 74488.4 1459.84  32
   3   3  -6 73406.2 1529.18  10
   3   3  -6 76841.7 1549.88  25
  -3   3   6 75562.0 1471.72   6
  -3  -3   6 73326.0 1551.82  24
   3   3  -6 72610.3 1537.43  34
  -3   3   5 2790.30 232.447  32
  -3  -3   5 2993.37 264.370  20
   3   3  -5 2842.00 268.323  10
   3  -3  -5 2992.97 249.902  26
  -3   3   5 3238.20 253.520   6
   3   3  -5 3072.70 272.340  25
  -3  -3   5 2751.81 264.457  24
   3  -3  -5 2617.65 252.369  22
  -3   3   5 3298.93 250.220  35
   3   3  -5 3186.52 278.097  34
  -3   3   5 3100.55 265.532  33
  -3   3   4 15829.0 547.292  32
  -3  -3   4 15637.3 574.413  20
   3   3  -4 15486.6 607.020  10
  -3   3   4 16033.1 566.271   6
   3  -3  -4 15948.5 580.056  26
   3   3  -4 15637.5 614.431  25
  -3  -3   4 15792.3 611.519  24
  -3   3   4 16327.4 560.946  35
   3  -3  -4 16136.1 608.399  22
  -3   3   4 15944.8 585.918  33
   3  -3  -3 40580.1 1019.15  22
  -3  -3   3 42085.9 997.486  20
  -3   3   3 40488.0 946.622  32
   3   3  -3 41526.4 1015.20  29
   3   3  -3 42020.0 1056.81  10
  -3   3   3 40832.9 984.888   6
   3  -3  -3 40503.1 993.338  26
   3   3  -3 42417.9 1077.40  25
  -3  -3   3 41203.4 1052.35  24
  -3   3   3 42522.0 1023.67  33
  -3   3   3 42896.2 989.893  35
  -3   3   2 33786.8 858.970  35
  -3   3   2 31977.9 810.502  32
  -3  -3   2 32015.5 842.053  20
   3   3  -2 33153.5 885.095  29
   3   3  -2 31151.5 888.182  10
  -3   3   2 31800.9 853.046   6
   3  -3  -2 31773.0 853.938  26
   3   3  -2 33105.0 930.966  25
  -3  -3   2 32025.7 906.745  24
   3  -3  -2 33863.3 887.325  22
  -3   3   2 32222.6 870.524  33
  -3   3   1 2904.37 222.675  32
  -3  -3   1 3099.75 247.435  20
   3   3  -1 3223.22 267.491  29
   3   3  -1 3080.40 267.485  10
   3  -3  -1 2645.03 235.129  26
   3   3  -1 3104.40 283.831  25
  -3  -3   1 3123.37 273.352  24
  -3   3   1 2876.12 250.964  33
   3  -3  -1 2825.07 236.271  22
  -3   3   1 2882.67 236.949  35
  -3   3   0 23338.8 668.535  32
  -3  -3   0 24602.3 701.495  20
   3   3   0 23394.4 747.091  10
   3   3   0 23424.5 752.164  29
   3  -3   0 22629.4 708.017  26
  -3   3   0 22193.0 662.286  15
   3   3   0 22624.6 761.481  25
   3  -3   0 24417.3 707.485  22
  -3   3   0 24327.2 722.032  35
  -3   3   0 23257.0 732.702  33
  -3   3  -1 45983.5 1016.06  32
  -3  -3  -1 47744.0 1038.23  20
  -3  -3  -1 42748.0 1109.80  30
   3   3   1 45612.6 1106.01  10
   3   3   1 45714.8 1116.59  29
  -3   3  -1 45493.2 1099.66  33
   3  -3   1 45495.6 1072.04  26
  -3   3  -1 44835.9 1011.90  15
   3   3   1 44851.5 1127.00  25
  -3   3  -1 47203.1 1092.71  35
   3  -3   1 45522.1 1070.42  21
  -3  -3  -2 7035.35 402.735  30
   3   3   2 7276.59 399.469  10
   3   3   2 7506.14 414.605  29
   3  -3   2 7489.66 400.929  26
  -3   3  -2 7192.75 362.010  15
   3   3   2 7442.59 419.108  25
  -3   3  -2 7414.04 360.826  32
  -3   3  -2 6880.85 395.916  33
  -3   3  -3 4612.31 296.713  32
  -3  -3  -3 4369.08 330.839  30
   3   3   3 3961.31 292.440  10
   3   3   3 4346.57 326.014  29
   3  -3   3 4390.50 309.783  26
  -3   3  -3 4590.00 290.493  15
   3   3   3 4430.55 328.284  25
  -3   3  -3 4596.59 326.080  33
  -3  -3  -4 18965.2 703.430  30
   3   3   4 20585.3 682.033  10
   3   3   4 20193.3 719.796  29
  -3   3  -4 19835.4 711.088  27
   3  -3   4 19454.6 672.289  26
  -3   3  -4 20006.8 648.163  15
   3   3   4 20274.9 709.151  25
  -3   3  -4 19577.5 711.793  33
  -3  -3  -5 5755.93 388.422  30
   3   3   5 5570.80 380.469  29
  -3   3  -5 6420.61 408.495  27
   3  -3   5 5258.08 347.232  26
  -3   3  -5 5495.31 331.014  15
   3   3   5 5495.29 356.979  25
  -3   3  -5 5577.98 382.505  33
  -3  -3  -6 34151.8 1006.68  30
   3   3   6 31970.5 955.821  29
  -3   3  -6 32148.5 956.859  18
  -3   3  -6 34638.3 1028.16  27
   3  -3   6 32543.3 935.574  26
  -3   3  -6 34543.8 914.184  15
   3   3   6 34948.8 949.388  25
   3  -3   6 35537.6 990.981  14
  -3   3  -6 32909.4 993.190  33
  -3  -3  -7 1563.40 234.688  30
   3   3   7 1639.66 228.276  29
  -3   3  -7 1334.84 204.922  18
  -3   3  -7 1663.29 246.106  27
   3  -3   7 1358.21 205.127  26
   3  -3   7 1504.39 215.565  14
  -3   3  -7 1529.34 217.403  33
  -3  -3  -8 62031.9 1501.33  30
   3   3   8 61463.9 1434.66  29
  -3   3  -8 59843.5 1447.08  18
  -3   3  -8 61547.0 1530.14  27
   3  -3   8 61108.7 1401.10  26
   3  -3   8 63007.6 1491.63  14
  -3   3  -8 60615.6 1487.01  33
  -3  -3  -9 8571.20 514.749  30
   3   3   9 9124.41 500.408  29
  -3   3  -9 8474.47 497.756  18
  -3   3  -9 8599.00 537.959  27
   3  -3   9 8316.08 501.060  14
  -3   3  -9 8038.14 498.690  33
  -3  -3 -10 6444.60 459.393  30
   3   3  10 6863.00 438.905  29
  -3   3 -10 6488.81 445.167  18
  -3   3 -10 6418.79 475.372  27
   3  -3  10 7691.61 491.643  14
  -3   3 -10 6238.90 449.133  33
  -3  -3 -11 5536.16 432.426  30
   3   3  11 5061.54 378.381  29
  -3   3 -11 5415.40 416.732  18
  -3   3 -11 5140.70 438.201  27
   3  -3  11 5954.81 442.111  14
  -3   3 -11 5815.88 441.170  33
   3   3  12 212.711 137.456  31
  -3  -3 -12 211.431 140.787  30
  -3   3 -12 247.418 113.302  18
   3   3  12 80.0688 107.627  29
  -3   3 -12 332.889 170.101  27
   3  -3  12 346.802 164.172  14
  -3   3 -12 309.981 146.764  33
  -3  -3 -13 480.522 182.902  30
  -3   3 -13 248.970 125.660  18
   3   3  13 206.773 130.440  29
  -3   3 -13 164.204 151.959  27
   3  -3  13 368.269 166.241  40
   3  -3  13 358.981 130.011  61
  -3  -3 -13 390.221 156.192  60
   3  -3  13 169.067 179.234  14
   3   3  13 226.748 138.860  57
  -3   3 -13 196.765 144.396  33
  -3  -3 -14 6412.77 478.954  30
  -3   3 -14 5680.26 435.570  18
  -3   3 -14 5975.86 486.329  27
   3  -3  14 6534.68 469.962  40
   3  -3  14 5692.14 413.998  26
   3   3  14 6198.05 477.596  14
   3  -3  14 6058.12 481.329  14
   3  -3  14 6167.93 461.654  61
  -3  -3 -14 6723.47 470.092  60
  -3   3 -14 6172.23 473.853  33
   3   3  14 6404.88 469.232  57
  -3  -3 -15 2706.28 303.950  60
  -3  -3 -15 2366.29 308.850  30
   3  -3  15 2443.22 299.772  40
  -3   3 -15 2359.49 319.072  27
   3   3  15 2521.20 298.075  57
   3  -3  15 2073.83 270.872  61
  -3   3 -15 2140.00 289.330  33
  -3  -3 -16 5003.43 413.476  30
   3  -3  16 5586.85 425.811  40
  -3   3 -16 4762.79 437.143  27
  -3   3 -16 4613.43 415.350  33
   3   3  16 5406.22 426.720  57
   3  -3  16 5327.15 423.586  61
  -3  -3 -16 5078.79 405.231  60
   3   3  17 5852.55 424.248  44
   3  -3  17 6386.98 449.153  40
   3   3  17 5881.29 442.761  57
   3  -3  17 5664.69 428.176  61
  -3  -3 -17 5692.95 426.969  60
  -3  -3 -18 530.179 163.744  60
  -3  -3 -18 380.433 125.331  48
   3  -3  18 459.305 140.712  40
  -3   3 -18 620.354 183.665  60
   3  -3  18 514.809 172.039  61
   3   3  18 491.136 166.704  57
   3   3  19 30623.6 963.795  57
  -3  -3 -19 30818.6 922.289  48
   3  -3  19 30661.7 949.646  40
   3  -3  19 31203.2 977.428  61
  -3  -3 -19 31390.5 957.026  60
  -3   3 -19 28908.7 966.516  60
  -3  -3 -20 9083.60 454.205  48
   3  -3  20 8642.57 478.763  61
  -3  -3 -20 9376.21 480.809  60
  -3   3 -20 8021.98 466.244  60
   3   3  20 9295.92 488.698  57
  -3  -3 -21 7881.25 396.914  48
  -3   3 -21 7480.06 411.620  60
  -3  -3 -21 7856.55 409.486  60
   3   3  21 7493.06 416.503  57
   3  -3  21 7906.41 430.574  61
  -3  -3 -22 10954.8 433.875  48
  -3   3 -22 10432.8 471.618  48
  -3  -3 -22 11411.8 458.453  60
  -3   3 -22 10404.7 453.999  60
   3   3  22 11154.1 470.910  57
   3  -3  22 11075.0 472.386  61
  -3  -3 -23 1609.75 154.016  48
  -3   3 -23 1631.97 176.243  48
   3  -3  23 1664.60 181.289  61
  -3   3 -23 1403.87 154.822  60
  -3  -3 -23 1720.55 164.667  60
   3   3  23 1484.89 165.477  57
   3  -4 -25 14870.9 502.193  54
  -3  -4  25 15421.4 524.749  47
  -3   4  25 15375.8 516.399  58
  -3  -4  24 212.253 133.381  47
   3  -4 -24 170.602 101.371  54
  -3   4  24 95.5655 103.412  58
   3  -4 -23 46283.0 1131.08  54
  -3  -4  23 48702.2 1174.19  47
  -3   4  23 45907.5 1143.77  58
   3  -4 -23 47786.3 1098.91  38
  -3   4  22 7632.63 452.906  58
   3  -4 -22 7642.45 443.072  54
  -3  -4  22 8703.69 485.248  47
   3  -4 -22 7541.13 421.048  38
   3  -4 -21 25339.3 860.631  54
  -3  -4  21 24427.5 863.823  47
   3  -4 -21 23919.1 815.986  38
  -3   4  21 25002.7 872.301  58
   3  -4 -20 954.143 194.355  54
  -3  -4  20 773.382 220.332  47
   3  -4 -20 1189.34 201.839  38
  -3   4  20 844.091 202.127  58
   3  -4 -19 1082.60 210.102  54
  -3  -4  19 981.076 216.103  47
   3  -4 -19 866.896 186.379  38
  -3   4  19 1061.21 213.375  58
   3  -4 -18 36296.8 1125.44  54
  -3   4  18 36317.5 1166.68  49
  -3  -4  18 34953.7 1119.19  47
  -3  -4  18 37446.3 1180.81  28
  -3  -4  18 34985.6 1096.87  58
  -3   4  18 36665.6 1161.28  58
   3  -4 -18 35240.2 1112.42  38
   3   4 -18 37691.9 1141.17  36
   3  -4 -17 6401.57 452.152  54
  -3   4  17 6399.79 488.633  49
  -3  -4  17 6258.26 469.479  47
  -3  -4  17 6611.34 474.334  28
  -3  -4  17 6195.16 444.559  58
   3  -4 -17 6301.71 451.310  38
   3   4 -17 7228.84 465.616  23
   3   4 -17 6278.76 446.091  36
   3  -4 -17 4828.26 406.613  22
  -3   4  17 6410.48 475.243  58
  -3   4  16 108882. 2324.90  49
  -3  -4  16 110718. 2213.09  20
  -3  -4  16 105699. 2204.71  47
   3   4 -16 109868. 2190.24  19
  -3  -4  16 108270. 2269.92  28
  -3   4  16 107467. 2294.92   9
   3  -4 -16 104003. 2185.06  38
  -3   4  16 104402. 2218.34  32
   3   4 -16 108189. 2165.20  23
   3  -4 -16 107305. 2201.16  54
   3   4 -16 108450. 2190.46  36
   3  -4 -16 106926. 2285.30  22
  -3   4  16 109151. 2204.43  55
  -3  -4  16 105390. 2187.42  58
  -3   4  15 265.310 147.560  32
  -3  -4  15-139.225 163.343  47
   3   4 -15 221.005 119.156  19
  -3  -4  15 255.473 155.688  28
  -3   4  15 451.301 139.779  55
  -3   4  15 185.727 131.168  49
  -3   4  15 359.852 146.026   9
   3  -4 -15 154.526 127.427  38
   3   4 -15 29.1359 104.987  23
  -3  -4  15 150.391 115.625  58
  -3  -4  15 469.484 165.092  20
   3   4 -15 546.193 171.753  36
   3  -4 -15 28.8992 139.059  22
   3  -4 -15 276.637 131.004  54
  -3   4  14 7130.06 477.653  32
   3   4 -14 6933.94 454.777  12
  -3  -4  14 7848.54 488.575  20
   3   4 -14 7344.52 466.106  19
  -3   4  14 7451.82 510.179   9
   3   4 -14 6924.03 453.324  23
   3  -4 -14 7666.00 514.123  22
  -3   4  13 14975.4 685.188  32
   3   4 -13 15109.9 669.555  12
  -3  -4  13 16005.1 699.658  20
   3   4 -13 16876.2 706.619  19
  -3   4  13 16207.6 747.833   9
   3   4 -13 16480.7 678.888  34
   3   4 -13 14960.4 662.260  23
   3  -4 -13 15304.0 721.744  22
  -3   4  12 4144.43 349.071  32
   3   4 -12 3890.39 333.396  12
  -3  -4  12 4192.15 359.317  20
  -3   4  12 4030.06 364.876   9
   3   4 -12 3985.11 326.305  34
   3   4 -12 4240.09 347.956  23
  -3   4  12 4519.25 364.515  33
   3  -4 -12 3669.81 365.103  22
  -3   4  11 44574.1 1195.67  32
   3   4 -11 45283.9 1200.19  12
  -3  -4  11 45735.6 1218.86  20
   3   4 -11 45149.0 1206.16  23
   3   4 -11 45450.0 1202.30  34
   3  -4 -11 45352.9 1281.36  22
  -3   4  11 45669.9 1231.46  33
  -3   4  10 34.6692 92.7727  33
  -3   4  10 386.926 130.440  32
   3   4 -10 71.5978 103.922  12
  -3  -4  10 111.771 127.456  20
   3   4 -10 123.318 119.452  10
   3   4 -10-12.4453 101.928  34
   3  -4 -10-20.1519 139.572  22
  -3   4   9 62462.1 1417.72  32
   3   4  -9 61351.8 1433.28  12
  -3  -4   9 64105.6 1461.61  20
   3   4  -9 64380.7 1457.31  10
   3  -4  -9 63433.4 1528.30  22
   3   4  -9 61610.0 1453.10  34
  -3   4   9 63646.6 1465.31  33
  -3   4   8 6598.58 398.178  32
   3   4  -8 6505.52 409.445  12
  -3  -4   8 6717.83 415.192  20
   3   4  -8 6438.31 405.621  10
   3   4  -8 6977.78 425.669  25
   3  -4  -8 6490.24 436.218  22
  -3   4   8 6697.19 411.840  33
   3   4  -8 6485.11 415.581  34
  -3   4   7 5598.15 361.285  32
  -3  -4   7 5899.55 389.785  20
   3   4  -7 6018.25 394.840  10
   3   4  -7 6540.29 415.887  25
  -3   4   7 6143.04 393.318  33
   3  -4  -7 5935.34 417.562  22
   3   4  -7 6083.32 403.521  34
  -3   4   6 1834.56 216.931  33
  -3   4   6 1619.84 199.461  32
  -3  -4   6 1714.31 212.836  20
   3   4  -6 2164.48 250.035  10
   3   4  -6 1938.59 240.029  25
  -3  -4   6 1620.64 224.643  24
   3  -4  -6 1565.96 227.744  22
  -3   4   5 854.385 160.330  33
  -3   4   5 792.516 150.165  32
   3   4  -5 925.577 181.965  13
  -3  -4   5 812.243 159.250  20
   3   4  -5 830.514 183.377  10
   3   4  -5 924.243 184.291  25
  -3  -4   5 697.827 172.896  24
   3  -4  -5 510.096 148.250  22
   3   4  -4 7432.30 446.440  13
  -3   4   4 7506.69 397.002  32
  -3  -4   4 7813.98 427.246  20
   3   4  -4 7818.71 451.344  10
   3  -4  -4 7138.17 400.123  26
   3   4  -4 7503.48 451.564  25
  -3  -4   4 7612.30 446.807  24
   3  -4  -4 7796.62 444.362  22
  -3   4   4 7128.51 404.470  33
  -3   4   3 3593.68 269.127  32
   3   4  -3 3488.37 307.971  13
  -3  -4   3 3765.76 294.005  20
   3   4  -3 3733.17 314.442  10
   3   4  -3 3432.54 297.180  29
  -3   4   3 3892.22 276.192   6
   3  -4  -3 3353.11 281.502  26
   3   4  -3 3332.57 308.428  25
  -3  -4   3 3591.35 311.678  24
   3  -4  -3 3513.14 298.107  22
  -3   4   3 3245.85 271.577  33
  -3   4   2 17555.5 610.321  32
   3   4  -2 18071.4 700.216  13
  -3  -4   2 18227.2 647.688  20
   3   4  -2 16535.8 667.127  10
   3   4  -2 17940.7 681.938  29
  -3   4   2 18737.7 630.020   6
   3  -4  -2 16719.0 632.394  26
   3   4  -2 16542.0 681.298  25
  -3  -4   2 16847.1 667.785  24
   3  -4  -2 18086.0 659.323  22
  -3   4   2 17541.6 644.807  33
  -3   4   1 42606.6 1026.49  32
   3   4  -1 41783.8 1140.54  13
  -3  -4   1 43969.1 1063.25  20
  -3   4   1 43103.2 967.121  11
   3   4  -1 40383.7 1108.23  10
   3   4  -1 42461.2 1115.29  29
  -3   4   1 43863.7 1049.23   6
   3  -4  -1 43519.0 1069.07  26
   3   4  -1 39729.9 1119.64  25
  -3  -4   1 39832.7 1094.26  24
  -3   4   1 45385.1 1049.26  35
   3  -4  -1 44086.1 1093.99  22
  -3   4   1 42165.2 1073.72  33
  -3   4   0 25253.7 750.779  32
   3   4   0 25102.6 849.975  13
  -3  -4   0 25452.6 772.977  20
   3   4   0 24598.2 825.358  10
   3   4   0 24969.0 831.020  29
   3  -4   0 25314.3 780.704  26
   3   4   0 24541.8 843.601  25
  -3   4   0 25587.1 755.027  15
  -3  -4   0 25531.2 838.226  24
  -3   4   0 27648.5 788.546  35
   3  -4   0 27020.9 807.492  21
  -3   4   0 25876.3 806.417  33
   3  -4   0 26389.0 795.319  22
   3   4   1 21366.7 786.510  13
  -3  -4  -1 22854.5 718.995  20
   3   4   1 21633.9 764.747  10
   3   4   1 21825.7 766.987  29
  -3   4  -1 22490.6 708.159  32
  -3   4  -1 23268.3 732.201  35
   3  -4   1 22660.8 738.632  26
  -3   4  -1 21859.5 698.115  15
   3   4   1 21253.3 780.779  25
  -3  -4  -1 22060.0 780.854  24
   3  -4   1 20728.7 744.001  21
  -3   4  -1 22410.0 757.103  33
  -3   4  -2 743.827 140.125  32
   3  -4   2 732.784 157.656  21
   3   4   2 593.514 167.886  13
  -3  -4  -2 617.341 142.522  20
  -3  -4  -2 558.155 167.248  30
   3   4   2 847.147 188.064  29
   3   4   2 671.354 170.174  10
   3  -4   2 1163.69 185.121  26
  -3   4  -2 663.180 138.751  15
   3   4   2 620.909 177.284  25
  -3   4  -2 603.291 147.530  33
  -3   4  -3 6203.41 370.135  32
   3   4   3 6145.70 411.650  13
  -3  -4  -3 6673.36 377.083  20
  -3  -4  -3 5964.59 403.369  30
   3   4   3 6177.67 397.877  10
   3   4   3 6955.69 441.124  29
   3  -4   3 6039.20 377.458  26
  -3   4  -3 6601.52 378.191  15
   3   4   3 6157.09 407.132  25
   3  -4   3 6729.19 407.553  21
  -3   4  -3 6958.91 426.257  33
  -3  -4  -4 4762.52 316.090  21
  -3  -4  -4 4525.24 360.385  30
   3   4   4 4779.53 348.118  10
   3   4   4 4518.38 362.247  29
  -3   4  -4 4944.15 357.905  27
   3  -4   4 4831.60 339.471  26
  -3   4  -4 4471.40 317.220  15
   3   4   4 4732.10 366.778  25
  -3   4  -4 4357.16 344.743  33
  -3  -4  -5 925.174 156.378  21
  -3  -4  -5 832.868 190.491  30
   3   4   5 766.760 173.986  29
   3   4   5 916.429 165.176  10
  -3   4  -5 733.353 170.308  27
  -3   4  -5 646.253 148.672  15
   3   4   5 1057.93 183.147  25
  -3   4  -5 834.077 187.218  33
  -3  -4  -6 13104.1 637.339  30
   3   4   6 13876.8 635.482  29
  -3   4  -6 15197.9 652.906  18
  -3   4  -6 15766.6 680.920  27
   3  -4   6 13408.9 587.058  26
  -3   4  -6 14746.4 603.749  15
   3   4   6 14509.4 623.132  25
  -3  -4  -6 14871.0 598.593  21
  -3   4  -6 14271.1 657.616  33
  -3  -4  -7 2682.55 263.807  21
  -3  -4  -7 2344.32 287.453  30
   3   4   7 2555.20 286.951  29
  -3   4  -7 2448.17 273.936  18
  -3   4  -7 2409.34 280.521  27
   3  -4   7 2575.30 260.044  26
  -3   4  -7 2488.19 253.954  15
   3   4   7 2820.66 262.149  25
  -3   4  -7 2652.58 298.916  33
  -3  -4  -8 17399.8 739.722  30
   3   4   8 17239.2 714.585  29
  -3   4  -8 16419.2 714.936  18
  -3   4  -8 17315.6 767.804  27
   3  -4   8 16741.7 673.663  26
  -3   4  -8 17247.3 690.386  15
   3  -4   8 19424.8 762.717  14
  -3   4  -8 16275.6 738.956  33
  -3  -4  -9 4762.87 397.895  30
   3   4   9 4679.64 371.464  29
  -3   4  -9 4766.98 389.621  18
  -3   4  -9 5460.97 442.355  27
   3  -4   9 5101.58 375.517  26
   3  -4   9 5499.75 410.011  14
  -3   4  -9 4533.86 398.450  33
  -3  -4 -10 22609.1 892.044  30
   3   4  10 22678.7 836.766  29
  -3   4 -10 22224.8 874.264  18
  -3   4 -10 22680.4 923.928  27
   3  -4  10 23059.3 819.034  26
   3  -4  10 23612.8 901.351  14
  -3   4 -10 22419.9 897.035  33
  -3  -4 -11 21317.2 870.118  30
   3   4  11 22670.6 838.497  29
  -3   4 -11 20792.9 858.212  18
  -3   4 -11 22310.0 928.219  27
   3  -4  11 21727.5 803.699  26
   3  -4  11 22723.1 899.788  14
  -3   4 -11 22469.9 914.226  33
  -3  -4 -12 61244.8 1628.72  30
   3   4  12 64086.3 1557.45  46
   3   4  12 64006.8 1539.57  29
  -3   4 -12 61927.6 1614.16  18
  -3   4 -12 63112.6 1691.51  27
   3  -4  12 64365.1 1626.59  40
   3  -4  12 67991.7 1682.42  14
   3  -4  12 66603.5 1623.17  61
  -3  -4 -12 66002.0 1591.40  60
  -3   4 -12 63150.6 1661.16  33
   3   4  12 66099.7 1636.71  57
  -3  -4 -12 64232.2 1549.68  56
  -3  -4 -13 37775.7 1167.06  21
  -3  -4 -13 40918.6 1262.40  30
   3   4  13 42525.0 1213.57  46
   3   4  13 40580.5 1164.74  29
  -3   4 -13 39981.5 1248.93  18
  -3   4 -13 42000.2 1334.03  27
   3  -4  13 42939.4 1271.33  40
   3  -4  13 41989.1 1293.61  14
   3  -4  13 42525.5 1256.70  61
  -3  -4 -13 41255.7 1216.54  60
  -3   4 -13 40945.2 1289.22  33
   3   4  13 41160.7 1243.04  57
   3   4  14 1893.44 257.317  46
  -3  -4 -14 1607.31 247.271  30
   3  -4  14 2143.97 288.233  61
  -3   4 -14 1699.68 266.396  27
   3  -4  14 1829.56 269.885  40
   3   4  14 1878.75 263.978  57
  -3  -4 -14 1910.10 252.131  60
  -3   4 -14 2169.02 301.036  33
   3   4  15 2135.26 257.173  46
  -3  -4 -15 2204.32 289.649  30
   3  -4  15 3174.90 342.709  40
  -3   4 -15 3299.92 361.769  27
  -3   4 -15 2718.79 324.521  33
   3  -4  15 2575.99 304.630  61
  -3  -4 -15 2331.56 281.324  60
   3   4  15 2655.12 305.822  57
   3   4  16 16830.0 691.255  46
   3  -4  16 15676.5 723.323  40
   3  -4  16 14991.8 702.947  61
  -3  -4 -16 15495.7 694.577  60
   3   4  16 17383.2 742.836  57
   3   4  17 3508.80 308.318  46
   3   4  17 3533.28 332.369  44
   3  -4  17 3915.48 364.422  40
   3  -4  17 4018.89 365.230  61
  -3  -4 -17 4013.51 344.863  60
   3   4  17 3607.58 336.129  57
   3   4  18 7966.46 475.427  44
   3  -4  18 7454.82 462.025  40
   3  -4  18 7840.17 479.083  61
  -3  -4 -18 7737.04 461.432  60
   3   4  18 8181.45 480.914  57
   3   4  19 4291.90 326.593  44
[truncated: 255,446 more chars]
