# Supplementary material for: Crystal structure of benzyl 3-(3-methyl­phen­yl)di­thio­carbazate
Source: Acta Crystallogr E Crystallogr Commun. 2015 Mar 14;71(Pt 4):o233–4. doi: 10.1107/S2056989015004764 (PMC4438800; doi:10.1107/S2056989015004764)
Supplement: Supplementary file 2 [file e-71-0o233-Isup2.hkl]

#
# h,k,l, Fc-squared, Fo-squared, sigma(Fo-squared), status flag
#
data_I
_shelx_title '    1'
_shelx_refln_list_code          4
_shelx_F_calc_maximum      148.88
_exptl_crystal_F_000       608.00
_reflns_d_resolution_high  0.8135

loop_
 _space_group_symop_operation_xyz
 'x, y, z'
 'x+1/2, -y+1/2, z+1/2'
 '-x, -y, -z'
 '-x-1/2, y-1/2, -z-1/2'

_cell_length_a     5.9396
_cell_length_b    10.3243
_cell_length_c    23.5474
_cell_angle_alpha  90.000
_cell_angle_beta   96.952
_cell_angle_gamma  90.000

_shelx_F_squared_multiplier     1.000

loop_
 _refln_index_h
 _refln_index_k
 _refln_index_l
 _refln_F_squared_calc
 _refln_F_squared_meas
 _refln_F_squared_sigma
 _refln_observed_status
   2   0   0       1116.55       1427.62        23.87 o
   4   0   0       1135.41       1081.44        12.19 o
   6   0   0        518.53        559.53         9.25 o
   1   1   0       1626.81       1811.35        18.80 o
   2   1   0         53.46         62.14         2.19 o
   3   1   0          0.64          1.22         0.53 o
   4   1   0       1082.15        999.93         8.59 o
   5   1   0         70.99         64.62         2.01 o
   6   1   0         84.78         96.24         3.02 o
   7   1   0          2.61          3.58         1.10 o
   0   2   0        476.85        441.77         6.94 o
   1   2   0       1200.11       1397.39        32.90 o
   2   2   0        502.91        556.99         4.50 o
   3   2   0       1904.96       1931.60         9.55 o
   4   2   0         19.81         33.57         2.10 o
   5   2   0         22.65         24.03         1.27 o
   6   2   0         33.72         33.52         2.25 o
   7   2   0         98.53        104.85         3.46 o
   1   3   0       2048.14       2173.99        16.28 o
   2   3   0         79.36         90.57         1.63 o
   3   3   0        544.08        548.22         5.28 o
   4   3   0         96.34         69.68         2.47 o
   5   3   0        511.10        473.11         5.25 o
   6   3   0          0.49          1.04         1.04 o
   7   3   0         65.38         60.52         2.86 o
   0   4   0      11807.62      12319.08       104.05 o
   1   4   0         27.81         28.54         1.07 o
   2   4   0          4.13          3.79         0.66 o
   3   4   0        654.64        600.74         5.20 o
   4   4   0        204.82        190.49         3.92 o
   5   4   0        247.50        208.20         3.43 o
   6   4   0          0.29          0.73         1.04 o
   1   5   0         74.38         83.75         1.78 o
   2   5   0         28.67         34.53         1.27 o
   3   5   0        778.04        737.91         6.45 o
   4   5   0        714.19        633.07         8.08 o
   5   5   0         49.26         44.44         2.08 o
   6   5   0         67.90         65.37         2.21 o
   0   6   0       4102.93       3968.37        81.59 o
   1   6   0       1395.59       1410.63        13.85 o
   2   6   0         54.99         66.66         1.88 o
   3   6   0       2224.25       2268.42        28.96 o
   4   6   0        213.73        183.14         3.33 o
   5   6   0         57.61         50.36         2.38 o
   6   6   0          3.15          4.50         1.09 o
   1   7   0       4497.92       4654.34        38.58 o
   2   7   0          4.95          8.87         1.25 o
   3   7   0         35.87         38.14         1.51 o
   4   7   0         65.45         73.19         2.22 o
   5   7   0       1595.18       1589.43        16.02 o
   6   7   0          0.59          2.26         3.67 o
   0   8   0        194.84        203.11         6.44 o
   1   8   0        563.32        503.71         7.56 o
   2   8   0         40.82         37.26         1.93 o
   3   8   0        325.95        305.17         5.15 o
   4   8   0         25.88         25.62         1.99 o
   5   8   0        107.98        106.78         3.63 o
   1   9   0        349.55        295.69         4.45 o
   2   9   0        401.33        374.14         8.12 o
   3   9   0          7.05          6.48         1.65 o
   4   9   0        409.95        430.17         8.79 o
   5   9   0         20.48         17.39         3.43 o
   0  10   0       1204.41       1116.09        29.91 o
   1  10   0         15.97         17.94         2.88 o
   2  10   0         61.53         59.14         3.99 o
   3  10   0        168.25        175.85        12.01 o
   4  10   0        654.25        685.10        12.77 o
   1  11   0        267.03        275.74         7.51 o
   2  11   0         45.52         41.79         2.95 o
   3  11   0        580.02        631.06        12.34 o
   0  12   0         50.41         40.18         4.88 o
   1  12   0        108.47        115.67         5.01 o
   2  12   0          7.98         12.21         2.83 o
  -7   0   1         90.18         89.74         3.73 o
  -5   0   1       1040.29       1007.04        13.13 o
  -3   0   1        804.68        691.62         6.16 o
  -1   0   1        209.61        197.89         8.96 o
   1   0   1        356.94        340.12         9.52 o
   3   0   1       5994.63       6504.60        38.03 o
   5   0   1         93.93         93.08         3.04 o
   7   0   1       1563.70       1660.07        42.04 o
  -7   1   1         46.98         44.70         2.45 o
  -6   1   1        269.37        253.07         5.23 o
  -5   1   1       3428.89       3289.17        18.79 o
  -4   1   1         18.46         24.33         1.26 o
  -3   1   1        655.26        804.02         5.04 o
  -2   1   1        760.87        863.32         7.73 o
  -1   1   1          7.03         10.08         1.09 o
   0   1   1         12.67         14.81         0.97 o
   1   1   1        234.35        229.69         5.19 o
   2   1   1       5147.22       5340.10        33.46 o
   3   1   1       3611.48       3862.06        22.16 o
   4   1   1        796.87        825.88         7.90 o
   5   1   1       1509.48       1495.81        10.90 o
   6   1   1        432.38        445.05         6.89 o
   7   1   1         28.98         21.20         1.54 o
  -7   2   1          8.28          6.42         1.37 o
  -6   2   1        832.62        888.44        12.05 o
  -5   2   1        130.93        124.13         2.83 o
  -4   2   1        271.98        297.26         5.12 o
  -3   2   1         85.09         88.92         1.82 o
  -2   2   1        392.52        329.71         3.33 o
  -1   2   1        232.07        270.31         4.19 o
   0   2   1       3309.89       3498.81        33.14 o
   1   2   1       3807.53       4126.96        31.83 o
   2   2   1         40.68         48.71         1.10 o
   3   2   1         10.89          6.55         0.72 o
   4   2   1        164.04        169.69         3.43 o
   5   2   1          0.06          1.22         0.82 o
   6   2   1        416.98        434.81         6.70 o
   7   2   1         11.38         15.13         1.55 o
  -7   3   1         25.88         31.26         2.30 o
  -6   3   1        250.16        240.03         5.36 o
  -5   3   1        105.95         92.04         2.40 o
  -4   3   1        329.08        381.46         5.34 o
  -3   3   1         42.44         69.41         1.85 o
  -2   3   1       2554.42       2500.79        12.23 o
  -1   3   1          1.59          5.31         0.87 o
   0   3   1       4284.88       4408.39        24.06 o
   1   3   1        876.48       1009.30         6.51 o
   2   3   1       9834.83      10739.57        39.10 o
   3   3   1       1025.16       1067.05         7.59 o
   4   3   1          1.10          0.69         1.00 o
   5   3   1         16.82         15.29         1.12 o
   6   3   1        427.23        415.41         5.98 o
  -6   4   1        112.15        109.74         3.58 o
  -5   4   1         77.09         69.90         2.10 o
  -4   4   1        181.59        166.13         3.64 o
  -3   4   1       1077.11        997.75         9.15 o
  -2   4   1         99.39        130.92         2.08 o
  -1   4   1        183.66        170.26         2.28 o
   0   4   1        141.46        152.32         2.48 o
   1   4   1       1035.70       1065.30         6.13 o
   2   4   1        230.44        248.00         2.94 o
   3   4   1        533.23        516.45         5.04 o
   4   4   1        135.49        107.06         2.97 o
   5   4   1         10.31         12.37         1.04 o
   6   4   1         95.44         93.17         2.76 o
  -6   5   1          5.40          2.86         1.25 o
  -5   5   1       2152.06       2093.07        19.02 o
  -4   5   1        737.35        693.35         9.44 o
  -3   5   1         16.64         23.81         1.28 o
  -2   5   1        160.65        161.38         2.51 o
  -1   5   1       1081.41       1068.08         7.91 o
   0   5   1       1058.59       1191.90         8.42 o
   1   5   1        749.63        764.81         6.30 o
   2   5   1         64.28         55.27         1.56 o
   3   5   1       1691.40       1712.68        14.38 o
   4   5   1        119.68        132.54         3.98 o
   5   5   1        774.27        715.23         8.04 o
   6   5   1        101.57        106.37         2.70 o
  -6   6   1        353.26        399.58         6.99 o
  -5   6   1          9.88         11.17         1.36 o
  -4   6   1       1004.25        916.02         7.88 o
  -3   6   1        190.84        189.82         3.85 o
  -2   6   1       1498.99       1429.90        15.77 o
  -1   6   1        949.61       1021.98         9.06 o
   0   6   1        131.92        114.17         2.45 o
   1   6   1        328.73        327.27         4.38 o
   2   6   1          5.95         11.27         0.96 o
   3   6   1       1702.16       1613.22        11.32 o
   4   6   1        602.35        552.73         7.07 o
   5   6   1        135.59        127.70         3.62 o
   6   6   1        307.79        326.92         7.13 o
  -6   7   1         44.27         41.27         2.10 o
  -5   7   1        227.25        236.51         5.89 o
  -4   7   1        275.14        243.77         3.96 o
  -3   7   1          3.84          3.51         0.93 o
  -2   7   1       1689.28       1584.64        15.01 o
  -1   7   1         11.56         14.37         1.43 o
   0   7   1        203.42        224.31         4.40 o
   1   7   1          7.71          7.83         1.08 o
   2   7   1       3507.95       3337.44        20.17 o
   3   7   1        346.27        330.62         4.26 o
   4   7   1          6.14          8.62         1.26 o
   5   7   1         13.09         12.35         1.52 o
   6   7   1        682.92        570.21        15.15 o
  -5   8   1         21.69         21.91         1.54 o
  -4   8   1        328.38        306.05         7.96 o
  -3   8   1          2.81          3.62         1.12 o
  -2   8   1        874.80        832.04         8.24 o
  -1   8   1        703.26        684.16         8.30 o
   0   8   1         55.45         71.25         2.75 o
   1   8   1        142.97        130.50         3.78 o
   2   8   1         68.72         68.40         2.33 o
   3   8   1         37.84         42.77         2.19 o
   4   8   1         39.90         40.56         2.15 o
   5   8   1        397.29        416.87        12.64 o
  -5   9   1        479.91        524.31        13.75 o
  -4   9   1        350.48        357.89         6.55 o
  -3   9   1        190.62        168.50         8.32 o
  -2   9   1         53.86         48.24         2.59 o
  -1   9   1        237.48        210.95         3.89 o
   0   9   1        264.99        223.84         4.71 o
   1   9   1        445.53        390.40         5.05 o
   2   9   1        173.03        160.73         4.18 o
   3   9   1         95.46         93.82         4.20 o
   4   9   1          3.30          4.88         1.37 o
   5   9   1         95.86         69.77         5.29 o
  -4  10   1         94.95         99.95         4.19 o
  -3  10   1        146.11        153.96         7.11 o
  -2  10   1        136.15        131.38         8.87 o
  -1  10   1        126.45        136.64         5.85 o
   0  10   1          1.57          3.00         2.78 o
   1  10   1        544.68        514.68        11.27 o
   2  10   1        135.65        139.84         6.08 o
   3  10   1        757.88        802.38        16.31 o
   4  10   1         94.15        102.56         3.84 o
  -3  11   1          0.00          2.98         2.05 o
  -2  11   1        377.04        412.00         9.28 o
  -1  11   1        471.01        475.84         9.93 o
   0  11   1         12.95          7.37         3.87 o
   1  11   1        192.04        183.08         6.12 o
   2  11   1        592.75        599.01        10.62 o
   3  11   1        169.36        190.17         6.42 o
  -2  12   1        776.85        840.85        19.42 o
  -1  12   1         35.40         39.65         3.83 o
   0  12   1         77.39         79.57         4.45 o
   1  12   1         16.99         17.86         2.62 o
   2  12   1         20.08         20.25         3.31 o
  -6   0   2        378.54        399.89        10.23 o
  -4   0   2        334.65        337.40         6.26 o
  -2   0   2       1166.01       1269.59        13.10 o
   2   0   2          6.10          3.60         1.54 o
   4   0   2       2911.52       2728.63        34.74 o
   6   0   2         36.55         37.08         3.46 o
  -7   1   2        124.29        128.64         3.99 o
  -6   1   2         35.57         33.02         2.31 o
  -5   1   2          1.00          0.84         0.96 o
  -4   1   2       1272.85       1262.46         9.53 o
  -3   1   2        187.32        223.88         2.52 o
  -2   1   2         10.93         11.44         0.92 o
  -1   1   2       8542.01       9489.55        57.35 o
   0   1   2       1401.45       1433.46        15.81 o
   1   1   2       1125.15       1163.36        21.62 o
   2   1   2        642.44        678.88         9.86 o
   3   1   2        294.38        344.72         4.38 o
   4   1   2        599.49        650.21         6.97 o
   5   1   2        299.24        286.00         3.87 o
   6   1   2         76.80         78.92         2.91 o
   7   1   2         19.36         21.19         1.50 o
  -7   2   2        517.36        586.19         8.67 o
  -6   2   2        116.34        109.67         3.23 o
  -5   2   2          1.02          0.01         1.01 o
  -4   2   2        210.24        216.56         3.79 o
  -3   2   2       5260.91       5379.67        23.91 o
  -2   2   2        408.05        418.20         3.71 o
  -1   2   2       6805.75       7348.57        53.84 o
   0   2   2       6499.18       6535.18        55.33 o
   1   2   2       4150.43       4561.10        53.63 o
   2   2   2        538.30        647.49         6.62 o
   3   2   2         56.25         55.62         1.59 o
   4   2   2         25.73         27.05         1.66 o
   5   2   2       1421.16       1409.11        11.39 o
   6   2   2        226.72        230.94         4.81 o
   7   2   2        214.25        224.09         7.67 o
  -7   3   2        393.72        412.57        10.45 o
  -6   3   2          0.25          0.86         1.23 o
  -5   3   2       1252.26       1208.88         9.45 o
  -4   3   2         18.18         15.71         1.33 o
  -3   3   2        660.47        758.90         6.13 o
  -2   3   2        568.04        590.48         4.58 o
  -1   3   2       2315.84       2565.69        15.50 o
   0   3   2       3189.67       3441.50        28.25 o
   1   3   2        823.38        850.26         8.61 o
   2   3   2         78.12         53.83         1.47 o
   3   3   2        195.10        170.34         3.25 o
   4   3   2        213.66        206.48         4.52 o
   5   3   2       1535.78       1502.01        10.53 o
   6   3   2          1.71          2.22         1.25 o
  -6   4   2        131.96        132.35         3.95 o
  -5   4   2          0.50          1.66         1.01 o
  -4   4   2        274.12        272.27         4.38 o
  -3   4   2        380.54        410.84         4.63 o
  -2   4   2         34.43         29.15         1.09 o
  -1   4   2         95.85         91.24         1.70 o
   0   4   2       4819.16       5094.60        27.32 o
   1   4   2       2337.62       2378.60        15.85 o
   2   4   2         46.80         42.08         1.28 o
   3   4   2         28.66         17.00         1.12 o
   4   4   2       1943.76       1845.36        13.98 o
   5   4   2        207.11        192.20         3.30 o
   6   4   2         20.20         13.30         1.28 o
  -6   5   2         81.93         87.02         3.54 o
  -5   5   2          3.35          5.62         1.39 o
  -4   5   2        553.27        504.58         7.20 o
  -3   5   2         61.91         58.28         1.86 o
  -2   5   2        448.57        420.70         5.10 o
  -1   5   2         39.79         47.57         1.63 o
   0   5   2       3944.66       4219.67        23.58 o
   1   5   2        817.14        834.79         8.84 o
   2   5   2       1931.39       2004.58        16.07 o
   3   5   2        600.30        606.04         6.45 o
   4   5   2        217.97        213.43         3.32 o
   5   5   2         26.56         27.29         1.82 o
   6   5   2        346.02        369.45         5.38 o
  -6   6   2        370.11        378.33         6.80 o
  -5   6   2         73.90         75.63         3.11 o
  -4   6   2        217.34        208.24         4.63 o
  -3   6   2       1528.30       1478.59        13.66 o
  -2   6   2        738.10        757.68         8.97 o
  -1   6   2        104.14        134.80         3.57 o
   0   6   2        904.72        877.06         9.36 o
   1   6   2        458.34        437.76         5.22 o
   2   6   2         38.53         48.44         1.68 o
   3   6   2         21.38         19.48         1.26 o
   4   6   2        342.47        340.64         4.38 o
   5   6   2         11.05         13.67         1.46 o
   6   6   2        263.42        242.37         5.09 o
  -6   7   2          1.73          3.36         1.02 o
  -5   7   2        678.61        635.24        10.05 o
  -4   7   2        324.37        298.52         5.05 o
  -3   7   2        356.16        311.33         4.10 o
  -2   7   2        191.34        177.12         4.45 o
  -1   7   2         38.15         27.38         1.73 o
   0   7   2         26.28         18.24         1.42 o
   1   7   2        937.12        864.73         8.93 o
   2   7   2        209.97        212.22         4.98 o
   3   7   2        612.87        562.33         5.89 o
   4   7   2         25.38         29.34         2.06 o
   5   7   2        646.50        651.88        11.14 o
  -5   8   2          6.38         10.30         1.38 o
  -4   8   2         50.51         51.64         2.62 o
  -3   8   2       2158.47       2032.31        15.94 o
  -2   8   2          5.21          7.15         1.01 o
  -1   8   2        188.85        200.27         4.68 o
   0   8   2         23.95         24.45         2.07 o
   1   8   2       1883.40       1831.41        15.05 o
   2   8   2        113.16        116.40         2.70 o
   3   8   2        526.70        498.26         7.14 o
   4   8   2         88.66         92.87         3.33 o
   5   8   2          1.18          1.13         0.96 o
  -5   9   2         23.09         26.01         3.75 o
  -4   9   2        593.86        617.06         8.06 o
  -3   9   2          5.61          4.17         1.87 o
  -2   9   2        260.89        252.28         5.59 o
  -1   9   2         16.57         19.97         1.37 o
   0   9   2       1138.03       1142.12        10.79 o
   1   9   2        959.28        905.35         9.67 o
   2   9   2        663.35        617.30         8.31 o
   3   9   2        208.38        197.89         8.56 o
   4   9   2          1.25          2.36         1.27 o
   5   9   2         58.77         44.38         4.23 o
  -4  10   2         72.44         74.18         2.92 o
  -3  10   2         85.39         79.61         4.42 o
  -2  10   2        469.85        452.69        10.30 o
  -1  10   2          5.77          4.62         2.32 o
   0  10   2       1690.69       1689.91        27.71 o
   1  10   2          0.24          1.33         1.86 o
   2  10   2        254.30        248.08         7.40 o
   3  10   2         45.54         52.80         7.28 o
   4  10   2        548.70        605.83         9.52 o
  -3  11   2          0.60         -0.66         2.03 o
  -2  11   2         27.12         25.18         2.22 o
  -1  11   2         19.43         21.12         2.66 o
   0  11   2         56.76         55.39         4.69 o
   1  11   2        116.39        118.87         4.93 o
   2  11   2        137.38        136.05         5.04 o
   3  11   2        148.61        151.15         4.45 o
  -2  12   2         56.35         51.60         4.63 o
  -1  12   2          2.92         10.49         4.16 o
   0  12   2          1.86          4.26         2.59 o
   1  12   2       1274.95       1389.69        25.88 o
   2  12   2          5.96         15.74         3.17 o
  -7   0   3          2.37          3.63         1.42 o
  -5   0   3       1638.34       1521.75        16.94 o
  -3   0   3         98.38        136.16         2.24 o
  -1   0   3        346.17        336.87         6.23 o
   1   0   3      22164.91      22932.23       205.88 o
   3   0   3         18.71          5.39         1.41 o
   5   0   3          0.08          3.40         1.03 o
   7   0   3       2075.11       2291.94        39.77 o
  -7   1   3         22.81         21.35         1.95 o
  -6   1   3         86.01         89.64         4.03 o
  -5   1   3       1026.27       1000.49         8.76 o
  -4   1   3        941.32        959.64         9.64 o
  -3   1   3        326.32        342.10         3.16 o
  -2   1   3          1.21          1.22         0.76 o
  -1   1   3      17559.79      18630.62        81.14 o
   0   1   3        624.42        626.86         5.40 o
   1   1   3         26.39         32.16         1.78 o
   2   1   3        525.72        613.88         5.43 o
   3   1   3       4977.14       5221.11        29.35 o
   4   1   3         11.91         14.55         1.23 o
   5   1   3         27.08         22.79         1.19 o
   6   1   3         49.72         44.65         2.22 o
   7   1   3         92.10         82.82         5.96 o
  -7   2   3          2.35          1.49         1.29 o
  -6   2   3         89.24         84.94         3.07 o
  -5   2   3        151.00        149.11         3.55 o
  -4   2   3        176.36        143.04         3.08 o
  -3   2   3        421.42        469.69         4.08 o
  -2   2   3       2297.81       2457.99        12.65 o
  -1   2   3       1688.80       1916.76        14.27 o
   0   2   3        793.93        766.82         6.11 o
   1   2   3        245.08        257.82         3.18 o
   2   2   3        357.39        394.97         3.33 o
   3   2   3       1047.06       1189.85         8.33 o
   4   2   3       1881.58       1828.03        15.09 o
   5   2   3         30.13         26.72         1.60 o
   6   2   3         57.64         57.62         2.48 o
   7   2   3         42.51         35.90         4.06 o
  -7   3   3          0.50          1.66         1.40 o
  -6   3   3          1.48          1.90         1.13 o
  -5   3   3       1041.53       1049.47         8.70 o
  -4   3   3       4128.06       4097.95        22.04 o
  -3   3   3        865.92        971.66         7.14 o
  -2   3   3       1247.88       1368.55         7.51 o
  -1   3   3       5471.97       6081.95        25.81 o
   0   3   3       1164.35       1253.58         7.64 o
   1   3   3        428.40        379.95         3.62 o
   2   3   3       2015.91       2053.84        11.97 o
   3   3   3         93.66        103.36         2.57 o
   4   3   3        374.51        348.85         7.10 o
   5   3   3          0.32          0.64         0.91 o
   6   3   3        455.20        482.44         6.82 o
  -6   4   3        332.13        344.16         5.75 o
  -5   4   3       2392.24       2251.94        17.34 o
  -4   4   3        151.96        124.26         2.97 o
  -3   4   3         86.81         83.02         2.06 o
  -2   4   3        406.49        429.21         4.13 o
  -1   4   3       1254.20       1460.58        13.24 o
   0   4   3         10.59         18.45         1.05 o
   1   4   3          2.36          4.49         0.62 o
   2   4   3         25.78         35.36         1.18 o
   3   4   3        181.36        150.19         2.81 o
   4   4   3        580.16        585.50         8.76 o
   5   4   3         60.59         55.99         1.83 o
   6   4   3         21.07         15.69         1.41 o
  -6   5   3          4.45          3.79         1.29 o
  -5   5   3        435.00        427.96         7.55 o
  -4   5   3        144.39        134.52         3.61 o
  -3   5   3          0.32          1.87         0.80 o
  -2   5   3        547.19        628.97         8.23 o
  -1   5   3       1061.40        909.73        12.37 o
   0   5   3          0.34          3.48         0.72 o
   1   5   3         18.86         21.99         1.23 o
   2   5   3        140.55        138.33         2.66 o
   3   5   3       1870.27       1751.14        12.83 o
   4   5   3        435.64        373.53         4.43 o
   5   5   3          7.20          4.59         1.31 o
   6   5   3          5.30          6.52         1.09 o
  -6   6   3        320.37        335.37         6.36 o
  -5   6   3        264.61        250.87         6.10 o
  -4   6   3        358.08        325.96         4.80 o
  -3   6   3        140.66        130.12         3.05 o
  -2   6   3       1390.52       1348.97        11.17 o
  -1   6   3        177.05        212.70         4.19 o
   0   6   3        149.69        133.57         2.74 o
   1   6   3          5.82          6.84         0.96 o
   2   6   3        163.75        157.64         2.93 o
   3   6   3        148.63        135.25         3.31 o
   4   6   3        621.95        580.84         6.00 o
   5   6   3         16.78         17.72         1.51 o
   6   6   3          0.15          1.67         1.01 o
  -6   7   3        117.49        119.20         3.38 o
  -5   7   3          7.29          8.63         1.87 o
  -4   7   3        219.30        227.42         5.00 o
  -3   7   3         61.05         55.07         1.87 o
  -2   7   3        166.68        148.08         3.53 o
  -1   7   3        190.25        163.82         3.60 o
   0   7   3        275.06        255.34         4.46 o
   1   7   3        152.43        134.49         4.01 o
   2   7   3       5996.03       6038.86        36.00 o
   3   7   3       1484.29       1456.01        10.04 o
   4   7   3        323.80        311.74         6.66 o
   5   7   3        112.34        106.38         2.86 o
  -5   8   3        137.52        149.05         3.94 o
  -4   8   3        279.94        272.64         6.13 o
  -3   8   3         45.67         43.31         2.17 o
  -2   8   3       1914.43       1884.86        12.21 o
  -1   8   3         41.26         49.01         2.39 o
   0   8   3        299.11        270.41         6.59 o
   1   8   3        114.29        107.28         3.21 o
   2   8   3       1417.52       1380.39        11.03 o
   3   8   3         18.31         18.03         1.84 o
   4   8   3       1369.43       1378.77        12.68 o
   5   8   3         21.91         25.08         2.57 o
  -5   9   3        412.20        481.39        10.01 o
  -4   9   3         75.83         87.66         3.36 o
  -3   9   3         29.60         25.24         2.98 o
  -2   9   3         41.19         38.01         2.31 o
  -1   9   3        935.42        866.32         9.86 o
   0   9   3         20.67         23.46         1.43 o
   1   9   3          0.27          2.70         0.95 o
   2   9   3        123.46        113.64         3.78 o
   3   9   3       1177.79       1163.49        15.40 o
   4   9   3         59.54         53.49         3.03 o
  -4  10   3         90.19         79.25         4.52 o
  -3  10   3         40.50         34.07         4.04 o
  -2  10   3        194.48        204.43        11.03 o
  -1  10   3        210.12        192.30         6.86 o
   0  10   3        232.91        245.20         7.62 o
   1  10   3          6.23          7.41         1.85 o
   2  10   3          2.67          3.52         1.59 o
   3  10   3        127.21        128.58        12.80 o
   4  10   3         21.65         24.28         3.23 o
  -3  11   3         24.88         24.10         5.14 o
  -2  11   3         44.88         41.67         2.62 o
  -1  11   3         89.91         89.27         5.31 o
   0  11   3         16.57         12.92         2.93 o
   1  11   3         52.97         55.00         3.53 o
   2  11   3        361.60        386.46         8.23 o
   3  11   3       1005.32       1070.60        12.63 o
  -1  12   3         91.39         86.43         4.38 o
   0  12   3        462.20        442.71        10.39 o
   1  12   3          2.21          6.03         2.49 o
   2  12   3        160.92        170.32         7.87 o
  -6   0   4       1006.13       1053.12        21.24 o
  -4   0   4         25.94         21.39         2.91 o
  -2   0   4       9850.70      10433.59        79.31 o
   0   0   4         79.37         89.53         3.58 o
   2   0   4       2995.85       3290.73        27.05 o
   4   0   4       1974.92       1882.28        42.73 o
   6   0   4         91.77         98.98         4.87 o
  -7   1   4        447.14        482.11         9.91 o
  -6   1   4         68.49         69.08         3.11 o
  -5   1   4        566.15        525.79         5.64 o
  -4   1   4       1438.87       1309.24        18.01 o
  -3   1   4        122.02         98.52         1.83 o
  -2   1   4        235.09        254.17         3.10 o
  -1   1   4        836.18        765.26         7.23 o
   0   1   4       1705.98       1692.43        14.80 o
   1   1   4       3559.64       3954.11        56.05 o
   2   1   4       4437.66       4790.90        21.93 o
   3   1   4        311.66        334.76         5.58 o
   4   1   4         90.91         89.60         2.75 o
   5   1   4        172.65        151.15         2.92 o
   6   1   4        683.57        677.48         8.39 o
   7   1   4         47.22         39.67         4.08 o
  -7   2   4          5.74          4.97         1.36 o
  -6   2   4        981.07        974.17        10.73 o
  -5   2   4        199.70        204.71         3.44 o
  -4   2   4        386.24        364.47         4.97 o
  -3   2   4       3183.04       3421.22        15.96 o
  -2   2   4       3311.65       3606.24        15.31 o
  -1   2   4      10589.59      11517.49        77.08 o
   0   2   4       5035.84       5515.51        46.12 o
   1   2   4      10371.36      10929.37        40.95 o
   2   2   4       1681.84       1925.44        10.14 o
   3   2   4        470.87        513.13         6.02 o
   4   2   4          9.78          5.38         1.35 o
   5   2   4       1749.35       1652.53        11.17 o
   6   2   4         35.98         33.28         1.94 o
  -7   3   4        560.68        627.70        11.97 o
  -6   3   4        108.80        102.89         3.09 o
  -5   3   4        139.33        132.26         3.05 o
  -4   3   4          5.61          6.03         1.05 o
  -3   3   4        471.12        371.60         4.32 o
  -2   3   4        285.88        322.45         3.08 o
  -1   3   4      10030.38      11099.99        42.34 o
   0   3   4         75.50        130.83         2.28 o
   1   3   4         11.59         14.21         0.96 o
   2   3   4        787.75        905.15         6.31 o
   3   3   4        347.18        464.86         5.73 o
   4   3   4          0.17          1.26         1.58 o
   5   3   4        119.13        113.14         2.64 o
   6   3   4        305.61        300.85         5.22 o
  -6   4   4        442.91        441.54         7.04 o
  -5   4   4          3.36          6.03         1.31 o
  -4   4   4          6.33          8.17         1.02 o
  -3   4   4        197.03        175.87         3.34 o
  -2   4   4       4399.11       4677.57        27.63 o
  -1   4   4       1921.30       2174.70        22.22 o
   0   4   4        360.75        360.47         4.23 o
   1   4   4       1304.06       1308.56         8.28 o
   2   4   4       2803.15       3074.24        20.34 o
   3   4   4        121.15        109.07         2.69 o
   4   4   4        415.40        357.49         7.46 o
   5   4   4        436.28        398.04         5.83 o
   6   4   4         30.32         29.66         2.20 o
  -6   5   4          9.01          8.44         1.47 o
  -5   5   4         30.14         29.19         2.24 o
  -4   5   4       1563.01       1521.46        13.33 o
  -3   5   4         21.77         27.67         1.43 o
  -2   5   4          1.38          3.28         0.77 o
  -1   5   4        954.79       1147.20        12.92 o
   0   5   4       1805.86       1754.82        12.17 o
   1   5   4         77.86        109.67         2.39 o
   2   5   4        866.44        806.64         7.11 o
   3   5   4          0.01          2.30         0.85 o
   4   5   4        195.58        197.11         3.44 o
   5   5   4         25.33         24.40         1.67 o
   6   5   4        564.49        614.95         9.50 o
  -6   6   4        410.39        410.71         8.30 o
  -5   6   4          6.03          6.72         1.89 o
  -4   6   4        139.72        109.86         2.68 o
  -3   6   4       3002.81       2901.59        19.55 o
  -2   6   4       1940.90       1950.19        20.37 o
  -1   6   4        155.73        142.45         3.03 o
   0   6   4        157.62        160.62         3.05 o
   1   6   4        613.30        585.73         6.34 o
   2   6   4         83.13         86.87         2.64 o
   3   6   4        488.68        464.56         6.23 o
   4   6   4        461.49        413.73         5.24 o
   5   6   4        549.21        514.10         6.72 o
   6   6   4          2.21          1.90         1.04 o
  -6   7   4          0.58          1.22         0.95 o
  -5   7   4          1.08          1.41         1.97 o
  -4   7   4        278.16        287.30         5.27 o
  -3   7   4       2746.49       2640.48        16.21 o
  -2   7   4          4.91          5.11         0.97 o
  -1   7   4        271.68        254.95         4.97 o
   0   7   4         12.24         16.07         1.87 o
   1   7   4        146.24        124.66         3.27 o
   2   7   4        296.39        253.32         5.09 o
   3   7   4          0.24          3.20         0.76 o
   4   7   4         62.26         51.87         2.61 o
   5   7   4        223.57        243.79         4.53 o
  -5   8   4        149.97        125.95         3.63 o
  -4   8   4         59.40         53.25         2.88 o
  -3   8   4       1282.97       1200.48        13.36 o
  -2   8   4        134.31        130.49         2.83 o
  -1   8   4          6.02          4.73         1.13 o
   0   8   4        617.80        557.99         9.71 o
   1   8   4       1106.08        995.20        10.46 o
   2   8   4        712.85        700.95         6.58 o
   3   8   4         38.30         39.27         2.08 o
   4   8   4         38.49         42.13         2.57 o
   5   8   4       1745.12       1695.14        19.43 o
  -5   9   4         12.68         13.92         1.57 o
  -4   9   4         75.78         73.19         3.39 o
  -3   9   4         75.19         77.32         4.57 o
  -2   9   4        111.34        107.06         3.87 o
  -1   9   4        516.01        471.16         6.67 o
   0   9   4         85.75         82.73         2.65 o
   1   9   4         83.60         75.45         2.85 o
   2   9   4        641.39        628.12         8.39 o
   3   9   4         33.71         38.12         2.59 o
   4   9   4        171.93        161.21         6.45 o
  -4  10   4          0.78         -0.79         1.26 o
  -3  10   4          6.85          5.98         2.09 o
  -2  10   4        613.62        609.75        11.95 o
  -1  10   4        203.71        194.66         6.89 o
   0  10   4         62.31         51.46         3.77 o
   1  10   4        222.72        223.76         5.67 o
   2  10   4        158.04        161.25         5.93 o
   3  10   4         75.29         68.90         4.05 o
   4  10   4        464.89        513.70        10.14 o
  -3  11   4        744.11        837.91        14.54 o
  -2  11   4         14.28         10.39         1.70 o
  -1  11   4         11.65          5.16         2.39 o
   0  11   4          0.77         -0.64         2.43 o
   1  11   4         52.98         51.47         3.41 o
   2  11   4          2.85          1.62         1.79 o
   3  11   4         15.67         21.58         2.73 o
  -1  12   4        104.47         98.32         4.59 o
   0  12   4         37.34         42.11         3.42 o
   1  12   4        410.30        430.80         6.64 o
  -7   0   5          1.37          1.03         1.60 o
  -5   0   5       2904.72       2763.53        24.84 o
  -3   0   5        205.44        238.16         4.42 o
  -1   0   5       4000.59       4533.27        49.29 o
   1   0   5        184.65        145.74         4.64 o
   3   0   5        354.50        375.05         7.73 o
   5   0   5        305.74        269.76         5.52 o
  -7   1   5         82.15         81.77         3.65 o
  -6   1   5          0.67          2.11         1.23 o
  -5   1   5        649.38        672.67         7.55 o
  -4   1   5       2385.88       2305.51        16.08 o
  -3   1   5         11.56          9.23         0.85 o
  -2   1   5         56.81         45.38         1.47 o
  -1   1   5      13235.57      14314.30        63.62 o
   0   1   5      10526.65      11435.88       123.72 o
   1   1   5       7121.29       8216.99        71.79 o
   2   1   5        678.76        752.43         5.81 o
   3   1   5       1975.91       1935.00        17.27 o
   4   1   5        369.16        337.67         5.76 o
   5   1   5          0.15          0.59         0.89 o
   6   1   5          1.24          1.73         1.27 o
  -7   2   5          9.38         11.17         1.51 o
  -6   2   5         29.31         24.04         1.73 o
  -5   2   5         17.38         17.24         1.32 o
  -4   2   5        236.67        217.31         3.66 o
  -3   2   5        324.09        331.39         3.45 o
  -2   2   5       2714.51       2990.90        13.31 o
  -1   2   5         20.46         16.18         1.05 o
   0   2   5        556.46        605.23         6.09 o
   1   2   5       1823.03       2187.33        15.05 o
   2   2   5         32.50         30.64         1.17 o
   3   2   5         22.46         27.33         1.63 o
   4   2   5       3526.32       3580.12        26.33 o
   5   2   5         43.54         32.31         1.47 o
   6   2   5          0.12          1.92         1.33 o
  -7   3   5         34.05         35.53         3.16 o
  -6   3   5         55.59         49.70         2.39 o
  -5   3   5         53.79         51.93         1.89 o
  -4   3   5        606.86        528.55         6.74 o
  -3   3   5         69.81         70.15         1.82 o
  -2   3   5       1496.64       1838.81        10.31 o
  -1   3   5        308.49        277.08         3.07 o
   0   3   5       2355.55       2431.74        13.58 o
   1   3   5         10.07         11.02         0.87 o
   2   3   5          2.40          7.66         1.02 o
   3   3   5        189.48        131.85         3.25 o
   4   3   5       2227.78       2176.04        20.99 o
   5   3   5        108.33        105.09         2.66 o
   6   3   5        137.55        150.04         4.63 o
  -6   4   5         71.91         67.32         2.62 o
  -5   4   5        309.90        288.31         5.08 o
  -4   4   5        248.45        246.52         4.77 o
  -3   4   5         18.49         18.76         1.37 o
  -2   4   5       2635.61       2989.23        16.35 o
  -1   4   5       2053.29       2331.66        14.11 o
   0   4   5        295.56        363.91         4.01 o
   1   4   5        946.69        924.45         9.92 o
   2   4   5         87.29         86.36         1.87 o
   3   4   5         20.86         19.86         1.41 o
   4   4   5        691.90        653.22        10.97 o
   5   4   5        206.68        227.76         4.89 o
   6   4   5          0.18          0.07         1.50 o
  -6   5   5         50.81         57.09         3.96 o
  -5   5   5          0.50          0.68         1.18 o
  -4   5   5          4.05          4.78         0.93 o
  -3   5   5         92.55         80.66         2.41 o
  -2   5   5       1363.32       1414.75        12.14 o
  -1   5   5       6099.90       6170.02        33.30 o
   0   5   5        677.89        636.93         6.98 o
   1   5   5         33.52         13.92         1.14 o
   2   5   5       1688.91       1779.52        10.49 o
   3   5   5       2425.10       2423.47        16.09 o
   4   5   5         63.86         74.81         2.37 o
   5   5   5          3.27          2.69         1.12 o
   6   5   5        112.10        106.79         3.63 o
  -6   6   5         34.85         28.89         3.53 o
  -5   6   5        776.97        723.43        11.95 o
  -4   6   5        446.09        439.37         5.41 o
  -3   6   5        569.97        570.96         7.83 o
  -2   6   5       1143.57       1163.30        10.85 o
  -1   6   5        319.47        333.25         5.38 o
   0   6   5        197.86        180.40         4.84 o
   1   6   5       1329.14       1379.68        11.59 o
   2   6   5        563.45        559.64         6.45 o
   3   6   5          0.04          0.93         0.93 o
   4   6   5        366.93        321.45         5.07 o
   5   6   5         16.10         16.64         1.82 o
   6   6   5          6.89          6.87         1.57 o
  -6   7   5         98.36        106.81         3.16 o
  -5   7   5          0.11          0.75         1.67 o
  -4   7   5        473.89        467.27         8.45 o
  -3   7   5         30.82         28.05         1.63 o
  -2   7   5         83.84         79.71         3.52 o
  -1   7   5         36.51         38.11         2.04 o
   0   7   5       3268.69       3195.82        28.41 o
   1   7   5        231.48        231.04         4.51 o
   2   7   5       1337.42       1291.67        11.64 o
   3   7   5         12.05         10.41         0.94 o
   4   7   5        176.21        168.77         4.19 o
   5   7   5        169.17        171.06         4.48 o
  -5   8   5        396.31        444.82         8.41 o
  -4   8   5        283.98        258.84         5.50 o
  -3   8   5          4.44         10.20         1.62 o
  -2   8   5        454.65        405.66         5.51 o
  -1   8   5        246.22        263.57         6.72 o
   0   8   5         75.54         54.45         2.57 o
   1   8   5       1143.35       1168.06        15.85 o
   2   8   5          9.46         14.49         1.13 o
   3   8   5        298.95        304.97         8.71 o
   4   8   5        587.47        612.04         9.06 o
   5   8   5        331.98        306.04         6.76 o
  -5   9   5         16.69         25.98         2.26 o
  -4   9   5        254.74        254.86         5.04 o
  -3   9   5        437.37        433.89        10.45 o
  -2   9   5        229.13        232.03         5.29 o
  -1   9   5        995.05        945.29        14.09 o
   0   9   5        794.67        767.25         9.39 o
   1   9   5         44.57         49.57         2.24 o
   2   9   5          6.71          6.71         1.42 o
   3   9   5        258.74        264.93         7.18 o
   4   9   5          0.94          0.72         1.85 o
  -4  10   5          1.13         -1.14         1.14 o
  -3  10   5          4.22          9.12         2.14 o
  -2  10   5         47.93         44.10         4.19 o
  -1  10   5       1743.11       1661.70        26.66 o
   0  10   5          0.94         -0.96         2.16 o
   1  10   5         88.88         84.93         4.30 o
   2  10   5         74.34         75.78         4.73 o
   3  10   5        222.63        222.48         9.72 o
   4  10   5          0.77         -0.65         1.52 o
  -3  11   5         31.39         36.92         2.54 o
  -2  11   5         15.74         14.98         1.72 o
  -1  11   5        382.26        383.23        10.53 o
   0  11   5        607.21        622.41        12.56 o
   1  11   5         49.56         54.81         3.47 o
   2  11   5        297.40        294.33         6.98 o
   3  11   5        450.95        492.89        10.84 o
  -1  12   5          7.08          5.01         1.85 o
   0  12   5        148.45        156.49         5.78 o
   1  12   5         19.04         17.81         1.78 o
  -6   0   6       3531.92       3704.70        30.29 o
  -4   0   6        104.74        107.91         3.97 o
  -2   0   6       1869.52       1851.08        28.88 o
   0   0   6      10878.03      11676.93       103.94 o
   2   0   6       4966.86       5347.64        74.34 o
   4   0   6        668.24        679.43        10.18 o
   6   0   6       1983.10       1934.48        29.28 o
  -7   1   6        246.34        244.32         6.17 o
  -6   1   6        576.38        589.24         7.57 o
  -5   1   6          3.60          2.64         0.97 o
  -4   1   6         52.21         53.37         2.23 o
  -3   1   6       1029.56        969.56         7.22 o
  -2   1   6          6.60          3.57         0.69 o
  -1   1   6       2005.84       2100.27        13.17 o
   0   1   6       8865.15       9519.58        45.95 o
   1   1   6         94.41        134.58         2.22 o
   2   1   6        588.38        669.38         5.37 o
   3   1   6       1578.89       1686.57        16.98 o
   4   1   6        105.84         96.82         3.16 o
   5   1   6         38.13         31.50         1.71 o
   6   1   6       1594.66       1635.74        16.43 o
  -7   2   6         14.09         17.22         1.72 o
  -6   2   6          6.66          9.11         1.38 o
  -5   2   6        902.75        866.85         8.15 o
  -4   2   6          0.39          1.58         0.84 o
  -3   2   6         36.42         24.64         1.14 o
  -2   2   6          4.46          2.90         0.73 o
  -1   2   6       3736.29       3949.37        20.35 o
   0   2   6        311.23        370.85         5.35 o
   1   2   6        276.04        327.80         5.08 o
   2   2   6          0.98          5.50         0.74 o
   3   2   6         37.19         43.16         1.82 o
   4   2   6         39.64         33.32         2.17 o
   5   2   6        871.64        823.74         8.46 o
   6   2   6          1.36          0.38         1.32 o
  -7   3   6        364.46        395.16         8.96 o
  -6   3   6        207.35        192.82         4.10 o
  -5   3   6         12.69         11.72         1.05 o
  -4   3   6        235.45        211.29         4.53 o
  -3   3   6       1881.85       1743.63        11.32 o
  -2   3   6        373.41        431.95         4.86 o
  -1   3   6         45.26         72.99         1.59 o
   0   3   6        306.66        371.95         5.62 o
   1   3   6        694.30        739.76        10.52 o
   2   3   6        110.05        176.89         2.81 o
   3   3   6        779.93        789.01         9.66 o
   4   3   6          0.12          0.05         1.36 o
   5   3   6        342.49        322.49         5.13 o
   6   3   6        272.05        279.10         5.74 o
  -6   4   6        748.76        766.53         8.83 o
  -5   4   6        254.85        241.37         4.41 o
  -4   4   6         49.14         42.85         2.42 o
  -3   4   6         40.12         41.65         1.97 o
  -2   4   6        170.17        134.71         2.87 o
  -1   4   6       4648.43       5056.34        24.22 o
   0   4   6        234.91        203.20         3.44 o
   1   4   6       3923.92       4131.94        24.10 o
   2   4   6       4179.14       4394.84        29.93 o
   3   4   6        366.83        337.51         5.51 o
   4   4   6         12.22         11.30         1.36 o
   5   4   6        375.40        352.12         6.19 o
   6   4   6        379.38        379.54         6.42 o
  -6   5   6        939.78        951.11        14.66 o
  -5   5   6          6.33          4.77         1.26 o
  -4   5   6         38.79         35.37         1.49 o
  -3   5   6        184.94        180.17         4.13 o
  -2   5   6        151.19        126.88         4.12 o
  -1   5   6       1478.97       1716.01        12.87 o
   0   5   6         38.12         40.54         1.74 o
   1   5   6         60.49         52.01         1.82 o
   2   5   6        490.79        501.35         5.19 o
   3   5   6        101.46         89.98         2.77 o
   4   5   6         28.28         21.72         1.45 o
   5   5   6        221.05        198.99         4.87 o
   6   5   6        913.28        977.22        12.57 o
  -6   6   6        393.03        397.61         8.50 o
  -5   6   6        198.53        185.66         5.23 o
  -4   6   6        155.66        150.16         3.27 o
  -3   6   6        373.21        360.99         6.73 o
  -2   6   6       2475.89       2335.63        21.73 o
  -1   6   6        191.61        220.43         4.12 o
   0   6   6          5.09         10.99         1.56 o
   1   6   6       1304.53       1268.64        15.30 o
   2   6   6        915.32        844.08         7.77 o
   3   6   6         20.26         16.86         1.39 o
   4   6   6         19.85         23.48         1.84 o
   5   6   6       1948.70       2025.95        18.85 o
   6   6   6        185.36        179.45         6.60 o
  -6   7   6         63.14         73.28         2.62 o
  -5   7   6        369.64        358.06         6.21 o
  -4   7   6         89.23         95.42         3.55 o
  -3   7   6       1166.68       1118.51        10.34 o
  -2   7   6         82.86         75.40         3.14 o
  -1   7   6        387.57        344.97         8.38 o
   0   7   6         11.59         20.26         1.61 o
   1   7   6       1351.19       1336.06        15.13 o
   2   7   6        455.44        463.87         9.48 o
   3   7   6         72.20         71.94         2.57 o
   4   7   6          1.95          0.60         1.43 o
   5   7   6        132.10        107.50         5.60 o
  -5   8   6        132.99        157.16         4.03 o
  -4   8   6         19.99         16.62         1.86 o
  -3   8   6        171.10        169.12         4.64 o
  -2   8   6        102.88        100.78         3.07 o
  -1   8   6        149.09        152.98         5.15 o
   0   8   6          7.28          8.93         1.26 o
   1   8   6       1084.49       1058.27        14.19 o
   2   8   6        894.63        823.94         7.88 o
   3   8   6         67.42         64.83         3.23 o
   4   8   6         49.58         47.03         2.91 o
   5   8   6        527.04        527.00         6.72 o
  -5   9   6          5.62          5.37         1.29 o
  -4   9   6         31.78         32.03         1.99 o
  -3   9   6          2.60          4.36         2.24 o
  -2   9   6         58.35         53.36         2.59 o
  -1   9   6        179.66        151.41         4.71 o
   0   9   6        150.72        153.48         4.97 o
   1   9   6        126.04        104.28         2.94 o
   2   9   6         53.94         54.81         3.68 o
   3   9   6         47.05         39.98         3.07 o
   4   9   6          0.30         -1.42         1.83 o
  -4  10   6          0.03          0.25         1.00 o
  -3  10   6         33.87         27.69         2.80 o
  -2  10   6       1032.92       1077.21        18.61 o
  -1  10   6          0.06          2.43         3.11 o
   0  10   6         37.67         33.59         4.48 o
   1  10   6          6.41          7.14         1.65 o
   2  10   6       2277.78       2334.29        20.47 o
   3  10   6          7.25          9.71         1.54 o
   4  10   6         11.28         13.91         2.45 o
  -3  11   6        934.04       1049.49        15.33 o
  -2  11   6        387.06        384.03         7.89 o
  -1  11   6         95.27         99.52         5.56 o
   0  11   6         26.28         31.18         2.50 o
   1  11   6         13.57         18.11         2.54 o
   2  11   6        225.65        228.85         6.01 o
   3  11   6        665.73        733.98        12.22 o
  -1  12   6        266.66        294.58        20.66 o
   0  12   6         32.46         36.04         3.06 o
   1  12   6        622.84        631.24        15.18 o
  -7   0   7          5.89          6.04         1.83 o
  -5   0   7         38.66         31.28         2.62 o
  -3   0   7        461.19        511.84         8.97 o
  -1   0   7      12059.70      12756.58        72.93 o
   1   0   7       9038.55       9387.56        50.39 o
   3   0   7       1202.72       1190.61        22.79 o
   5   0   7        349.23        331.34         7.29 o
  -7   1   7        187.85        196.77         6.49 o
  -6   1   7        325.59        339.27         5.32 o
  -5   1   7         39.92         33.83         1.63 o
  -4   1   7        387.19        392.51         6.48 o
  -3   1   7       4076.04       4416.36        30.53 o
  -2   1   7         39.62         46.50         1.30 o
  -1   1   7       2120.67       2213.82        14.67 o
   0   1   7       4860.26       5382.50        21.85 o
   1   1   7       2170.08       2305.97        17.59 o
   2   1   7         86.54         98.53         2.96 o
   3   1   7        210.15        194.33         3.64 o
   4   1   7        995.98        941.42        12.94 o
   5   1   7         32.71         33.03         1.77 o
   6   1   7          2.81          5.59         1.46 o
  -7   2   7          4.24          7.04         2.03 o
  -6   2   7        197.66        186.14         4.12 o
  -5   2   7       1199.13       1169.40         9.75 o
  -4   2   7        347.98        312.51         5.43 o
  -3   2   7         78.64         93.52         2.61 o
  -2   2   7        832.04        980.56         6.41 o
  -1   2   7       2215.82       2444.67        13.12 o
   0   2   7       1121.63       1188.86         9.20 o
   1   2   7       1615.51       1736.38        16.01 o
   2   2   7        322.92        370.07         4.10 o
   3   2   7        331.80        345.58         5.44 o
   4   2   7        700.38        634.28        10.09 o
   5   2   7         14.81         18.65         1.44 o
   6   2   7          6.24          6.63         1.32 o
  -7   3   7          3.80          5.32         1.65 o
  -6   3   7        102.79        103.91         2.83 o
  -5   3   7        120.35         98.04         2.56 o
  -4   3   7        347.54        328.26         6.65 o
  -3   3   7        376.64        362.79         5.00 o
  -2   3   7         16.37         19.30         1.14 o
  -1   3   7         31.90         28.67         1.12 o
   0   3   7       4278.17       4432.23        19.99 o
   1   3   7        791.95        796.24         8.96 o
   2   3   7        456.58        449.58         4.72 o
   3   3   7         23.59         35.29         1.95 o
   4   3   7       1004.59        920.73        14.41 o
   5   3   7         43.31         54.14         2.75 o
   6   3   7          0.47          4.20         1.21 o
  -6   4   7          1.47          1.24         1.08 o
  -5   4   7        182.88        170.93         3.71 o
  -4   4   7        876.32        814.49        11.44 o
  -3   4   7        135.50        140.90         3.50 o
  -2   4   7         69.55         70.99         2.85 o
  -1   4   7       3619.85       3693.76        21.56 o
   0   4   7       1630.82       1852.17        13.74 o
   1   4   7        990.23       1063.20        10.04 o
   2   4   7       1456.17       1548.15        14.73 o
   3   4   7         76.69         59.98         2.13 o
   4   4   7        284.95        298.16         4.62 o
   5   4   7        158.40        177.32         4.67 o
   6   4   7         24.82         18.30         1.60 o
  -6   5   7         14.21         14.93         1.36 o
  -5   5   7          1.47          3.49         1.50 o
  -4   5   7       1272.84       1246.94         8.96 o
  -3   5   7       2243.65       2352.36        20.55 o
  -2   5   7         47.88         51.28         2.45 o
  -1   5   7        418.46        395.85         5.74 o
   0   5   7        438.37        529.14         6.47 o
   1   5   7       2344.77       2474.27        15.93 o
   2   5   7        327.68        292.87         4.23 o
   3   5   7        455.69        376.03         5.77 o
   4   5   7        120.57        106.66         3.07 o
   5   5   7         68.94         60.26         2.79 o
   6   5   7          0.04          0.11         1.22 o
  -6   6   7          0.55          2.15         1.51 o
  -5   6   7        193.57        182.71         5.15 o
  -4   6   7        647.04        607.77         7.08 o
  -3   6   7         35.69         45.93         2.53 o
  -2   6   7        447.18        520.70         8.27 o
  -1   6   7       1909.95       1859.34        15.67 o
   0   6   7         98.08         75.30         2.92 o
   1   6   7        381.57        342.25         5.39 o
   2   6   7          1.17          2.73         0.86 o
   3   6   7          1.12          2.13         0.75 o
   4   6   7        407.30        380.17         7.01 o
   5   6   7        753.06        794.92        10.41 o
  -5   7   7          2.43          0.47         1.22 o
  -4   7   7        801.27        798.75        10.39 o
  -3   7   7        121.78        114.81         3.02 o
  -2   7   7        681.60        675.92        11.28 o
  -1   7   7        252.98        254.46         5.78 o
   0   7   7       2408.96       2301.88        19.63 o
   1   7   7        138.43        111.05         2.86 o
   2   7   7        123.58        106.30         3.34 o
   3   7   7        279.64        259.64         4.23 o
   4   7   7       1644.29       1655.23        25.44 o
   5   7   7          2.73          2.67         1.13 o
  -5   8   7         22.10         16.08         1.42 o
  -4   8   7       1364.22       1391.66        15.24 o
  -3   8   7        135.94        124.96         4.03 o
  -2   8   7         54.50         54.79         2.81 o
  -1   8   7        163.32        166.96         4.84 o
   0   8   7         91.61         92.36         3.30 o
   1   8   7        384.71        372.05         4.41 o
   2   8   7        232.75        219.74         4.89 o
   3   8   7          8.99          6.23         1.46 o
   4   8   7        201.75        196.64         6.58 o
   5   8   7         32.35         27.64         2.65 o
  -4   9   7        160.30        152.26         4.15 o
  -3   9   7        340.21        365.11         8.10 o
  -2   9   7         39.35         36.44         2.93 o
  -1   9   7        182.22        173.93         5.00 o
   0   9   7       1316.77       1201.01        15.08 o
   1   9   7        488.29        479.83         6.28 o
   2   9   7        182.23        170.43         5.01 o
   3   9   7        401.07        404.25         8.12 o
   4   9   7        148.26        144.13         5.70 o
  -4  10   7          0.65          0.07         1.97 o
  -3  10   7          1.14          4.42         1.78 o
  -2  10   7         32.54         32.00         3.10 o
  -1  10   7        211.11        228.53         8.82 o
   0  10   7        391.36        381.85         9.46 o
   1  10   7        503.49        513.75         9.30 o
   2  10   7        729.07        748.42        12.86 o
   3  10   7         10.98         10.18         1.86 o
  -3  11   7        168.87        177.49         4.17 o
  -2  11   7         12.83         15.46         2.21 o
  -1  11   7         29.78         37.68         3.67 o
   0  11   7       1116.89       1175.51        20.83 o
   1  11   7       1351.38       1482.52        23.04 o
   2  11   7          3.24          3.37         1.52 o
  -1  12   7          8.46          7.89         1.51 o
   0  12   7         75.51         69.55         3.90 o
   1  12   7        431.97        452.94        17.81 o
  -6   0   8         78.88         83.19         3.27 o
  -4   0   8         37.02         35.61         3.28 o
  -2   0   8         56.81         90.96         2.83 o
   0   0   8        317.30        393.67         5.31 o
   2   0   8       5853.67       5545.60        35.76 o
   4   0   8        698.45        676.42        11.62 o
   6   0   8        186.01        200.42         7.87 o
  -7   1   8          0.36          0.27         0.93 o
  -6   1   8       2334.25       2381.03        25.52 o
  -5   1   8        129.30        117.74         2.80 o
  -4   1   8        344.32        348.99         6.15 o
  -3   1   8        517.13        538.61         6.87 o
  -2   1   8          4.90          5.40         0.73 o
  -1   1   8          2.83          4.84         0.69 o
   0   1   8          1.66          8.72         0.73 o
   1   1   8         51.87         65.74         1.58 o
   2   1   8       1026.60       1195.58         7.88 o
   3   1   8       1988.63       1992.02        15.34 o
   4   1   8         93.82         78.51         2.96 o
   5   1   8          0.66          1.46         0.99 o
   6   1   8        225.92        252.83         6.18 o
  -7   2   8         65.76         73.10         3.46 o
  -6   2   8         35.79         33.37         2.03 o
  -5   2   8       2988.16       2875.18        17.32 o
  -4   2   8          1.09          2.12         1.03 o
  -3   2   8        269.00        288.72         4.35 o
  -2   2   8        971.31       1111.02         7.50 o
  -1   2   8       9623.30       9633.26        38.22 o
   0   2   8         11.67         11.78         0.67 o
   1   2   8        281.35        318.49         3.90 o
   2   2   8       2437.33       2711.11        15.98 o
   3   2   8       1496.60       1338.62        15.06 o
   4   2   8        238.90        229.25         6.59 o
   5   2   8          2.10          5.41         1.42 o
   6   2   8         30.71         24.32         1.86 o
  -6   3   8        245.26        251.08         4.66 o
  -5   3   8        163.12        144.56         3.09 o
  -4   3   8         26.11         21.78         1.81 o
  -3   3   8        459.09        463.24         5.80 o
  -2   3   8          1.81          5.03         1.07 o
  -1   3   8        208.24        237.72         2.85 o
   0   3   8        358.92        415.09         3.51 o
   1   3   8       2454.07       2622.93        15.47 o
   2   3   8        355.07        370.21         4.64 o
   3   3   8       1522.86       1435.30        12.98 o
   4   3   8          0.45          2.60         0.89 o
   5   3   8        383.96        366.72         7.71 o
   6   3   8         12.35         19.06         1.49 o
  -6   4   8         71.32         63.30         2.31 o
  -5   4   8        130.59        119.22         3.11 o
  -4   4   8        928.07        943.25        12.91 o
  -3   4   8        165.63        154.73         3.43 o
  -2   4   8       3438.84       3450.32        21.50 o
  -1   4   8          3.79          6.45         0.90 o
   0   4   8        129.90        187.74         2.92 o
   1   4   8        539.33        593.48         5.76 o
   2   4   8       1954.46       1808.50        11.83 o
   3   4   8        428.06        403.84         5.98 o
   4   4   8         10.81         10.57         1.14 o
   5   4   8         60.46         58.09         3.01 o
   6   4   8        781.41        822.71        11.66 o
  -6   5   8       1852.19       2029.31        19.78 o
  -5   5   8          9.16          6.72         1.48 o
  -4   5   8        477.37        471.81         5.76 o
  -3   5   8        255.82        234.27         4.73 o
  -2   5   8         38.25         52.43         2.50 o
  -1   5   8       1054.77       1208.52        10.38 o
   0   5   8       1774.29       1821.45        17.05 o
   1   5   8        345.69        392.93         9.14 o
   2   5   8        297.32        287.70         4.25 o
   3   5   8          5.19          4.33         1.01 o
   4   5   8        650.43        618.52         6.87 o
   5   5   8        150.63        162.44         5.47 o
   6   5   8        160.09        167.04         3.96 o
  -6   6   8         32.54         25.43         1.67 o
  -5   6   8        116.90        115.86         3.71 o
  -4   6   8        131.14        122.34         3.11 o
  -3   6   8        547.22        534.04         9.11 o
  -2   6   8        207.97        178.68         4.74 o
  -1   6   8       1209.31       1117.39        12.38 o
   0   6   8          2.12          5.46         1.21 o
   1   6   8        687.41        652.84         7.83 o
   2   6   8       3706.09       3692.94        36.91 o
   3   6   8        786.98        773.73         6.97 o
   4   6   8        155.52        134.34         5.07 o
   5   6   8         15.68         13.41         1.52 o
  -5   7   8        130.67        123.32         3.72 o
  -4   7   8          2.23          4.88         1.33 o
  -3   7   8        221.37        216.38         3.91 o
  -2   7   8        354.92        311.86         6.71 o
  -1   7   8         14.17         16.22         1.86 o
   0   7   8          1.94          9.43         1.48 o
   1   7   8        754.96        696.47         7.51 o
   2   7   8          3.74          1.79         0.73 o
   3   7   8        146.40        137.44         3.08 o
   4   7   8         28.41         32.30         2.33 o
   5   7   8          2.81          3.02         1.04 o
  -5   8   8        874.67       1002.21         8.92 o
  -4   8   8        154.27        144.92         4.46 o
  -3   8   8         26.53         17.73         2.15 o
  -2   8   8        727.84        656.54         8.60 o
  -1   8   8        740.82        702.16         7.38 o
   0   8   8         98.18         79.68         2.46 o
   1   8   8        258.42        243.89         3.73 o
   2   8   8        638.45        598.48         7.75 o
   3   8   8        995.93       1007.44        12.65 o
   4   8   8          0.53          0.90         1.23 o
   5   8   8        373.01        376.22        48.50 o
  -4   9   8         61.24         58.01         2.77 o
  -3   9   8         16.79         12.83         1.98 o
  -2   9   8        800.64        750.98        12.00 o
  -1   9   8          2.51          3.94         1.35 o
   0   9   8          2.66         10.57         1.70 o
   1   9   8        575.87        582.64         6.98 o
   2   9   8        256.12        247.20         6.56 o
   3   9   8        159.49        161.80         5.27 o
   4   9   8        378.32        390.00         9.21 o
  -4  10   8        399.90        441.85         6.00 o
  -3  10   8         36.42         41.34         3.09 o
  -2  10   8        130.49        138.56         5.34 o
  -1  10   8         58.57         49.10         3.59 o
   0  10   8        330.27        323.34         8.69 o
   1  10   8        143.12        145.23         4.43 o
   2  10   8        702.34        723.45         9.59 o
   3  10   8          3.87          5.36         1.28 o
  -3  11   8        107.11        113.92         3.23 o
  -2  11   8        307.82        323.83         6.21 o
  -1  11   8         98.69         94.35        10.09 o
   0  11   8         10.44         11.46         2.82 o
   1  11   8          7.67          8.18         2.65 o
   2  11   8         89.49         92.93         4.58 o
  -1  12   8        514.23        592.44        17.89 o
   0  12   8         12.22          9.28         1.98 o
  -7   0   9        116.73        131.47         5.47 o
  -5   0   9        819.88        825.40        12.03 o
  -3   0   9       1703.80       1723.90        15.44 o
  -1   0   9       1666.00       1830.04        14.08 o
   1   0   9       2343.05       2467.09        16.95 o
   3   0   9         70.02         79.22         3.79 o
   5   0   9       1031.58        979.56        20.61 o
  -7   1   9         90.69         90.81         4.40 o
  -6   1   9         84.04         80.36         2.53 o
  -5   1   9         11.40         12.05         1.27 o
  -4   1   9         40.56         44.33         2.32 o
  -3   1   9       2908.51       2981.98        15.45 o
  -2   1   9       1726.05       1974.18        10.19 o
  -1   1   9        274.74        279.53         2.95 o
   0   1   9        167.69        188.12         2.44 o
   1   1   9        573.58        591.58         6.29 o
   2   1   9       1507.79       1707.44        15.06 o
   3   1   9         27.76         22.70         1.62 o
   4   1   9        968.29        868.46        11.44 o
   5   1   9        145.52        143.37         3.90 o
   6   1   9          1.35          0.25         1.43 o
  -7   2   9         40.97         44.66         4.60 o
  -6   2   9        510.02        533.81         7.39 o
  -5   2   9         48.37         39.36         1.90 o
  -4   2   9       2691.65       2581.64        19.34 o
  -3   2   9          2.69          5.85         0.91 o
  -2   2   9       2374.29       2503.52        13.47 o
  -1   2   9        113.39        124.42         2.22 o
   0   2   9        301.43        288.87         2.85 o
   1   2   9        117.66        148.32         2.43 o
   2   2   9       4233.02       4290.31        33.72 o
   3   2   9        119.50         99.58         3.34 o
   4   2   9         92.54         84.27         2.87 o
   5   2   9        317.56        332.01         5.98 o
   6   2   9        494.20        534.46         7.64 o
  -6   3   9        143.19        151.12         3.46 o
  -5   3   9        499.46        460.12         6.11 o
  -4   3   9          1.79          2.91         1.14 o
  -3   3   9          3.19          4.16         0.92 o
  -2   3   9       1820.10       2105.35        12.83 o
  -1   3   9         67.37         95.94         1.88 o
   0   3   9       1502.53       1528.15         7.68 o
   1   3   9       7321.04       7965.59        36.94 o
   2   3   9        454.95        446.78         5.76 o
   3   3   9        202.78        199.52         4.85 o
   4   3   9       3744.41       3591.55        28.41 o
   5   3   9        147.14        147.57         3.93 o
   6   3   9         18.81         19.50         1.38 o
  -6   4   9         13.80         12.47         1.62 o
  -5   4   9         59.01         65.18         3.01 o
  -4   4   9        745.12        704.21        12.68 o
  -3   4   9       1404.28       1473.41        12.89 o
  -2   4   9        239.57        270.12         5.36 o
  -1   4   9        108.35        110.65         2.64 o
   0   4   9        526.23        609.32         5.40 o
   1   4   9        562.09        568.88         5.81 o
   2   4   9         46.67         39.26         1.74 o
   3   4   9        137.72        116.33         3.50 o
   4   4   9        776.90        767.95         7.68 o
   5   4   9       1249.29       1208.24        15.68 o
   6   4   9         39.52         45.52         2.28 o
  -6   5   9         53.47         65.14         2.96 o
  -5   5   9          3.83          3.63         1.43 o
  -4   5   9         89.42         92.25         2.45 o
  -3   5   9       2203.33       2150.40        18.39 o
  -2   5   9         31.32         22.80         1.94 o
  -1   5   9        122.41        172.20         3.56 o
   0   5   9         67.92         96.54         2.64 o
   1   5   9       2930.76       2819.56        17.97 o
   2   5   9        201.26        197.79         4.03 o
   3   5   9         59.06         62.78         2.46 o
   4   5   9        216.96        183.63         3.82 o
   5   5   9        146.07        163.44         5.17 o
  -6   6   9         20.24         27.17         1.65 o
  -5   6   9         78.15         70.31         3.84 o
  -4   6   9        505.13        490.32         6.25 o
  -3   6   9       1384.28       1365.78        14.22 o
  -2   6   9         20.01         30.88         2.34 o
  -1   6   9        132.11        120.50         3.89 o
   0   6   9        587.30        639.74         9.06 o
   1   6   9          0.24          1.65         0.84 o
   2   6   9         36.95         44.55         2.71 o
   3   6   9         38.45         39.51         1.69 o
   4   6   9         20.87         17.55         1.92 o
   5   6   9        647.54        687.04        16.14 o
  -5   7   9         55.19         49.33         2.30 o
  -4   7   9        746.50        694.60        11.01 o
  -3   7   9       1220.93       1124.82        10.52 o
  -2   7   9       1129.24       1132.33        17.65 o
  -1   7   9        127.20        137.71         4.88 o
   0   7   9        785.26        719.07        12.28 o
   1   7   9         78.50         72.15         2.66 o
   2   7   9        335.69        323.00         4.37 o
   3   7   9          4.82          6.94         1.15 o
   4   7   9       1087.01       1102.61        13.30 o
   5   7   9         70.47         78.80         2.59 o
  -5   8   9         67.51         71.02         2.33 o
  -4   8   9        816.09        825.75        10.88 o
  -3   8   9        606.13        564.96        10.58 o
  -2   8   9        800.72        724.24         9.85 o
  -1   8   9         48.70         40.34         1.79 o
   0   8   9        223.47        216.81         3.99 o
   1   8   9        121.40        112.37         2.37 o
   2   8   9        129.86        129.87         3.51 o
   3   8   9         14.03         15.94         1.94 o
   4   8   9         16.73         16.05         1.32 o
  -4   9   9         16.69         10.54         1.62 o
  -3   9   9       1237.75       1191.63        15.41 o
  -2   9   9         50.54         55.63         3.74 o
  -1   9   9          3.28          2.03         1.11 o
   0   9   9        115.00         96.63         3.29 o
   1   9   9       4174.84       4121.98        29.10 o
   2   9   9          5.33          5.02         1.52 o
   3   9   9          8.48          5.51         1.22 o
   4   9   9         93.78         89.75         3.59 o
  -4  10   9         62.32         63.83         3.30 o
  -3  10   9        230.06        244.87         6.80 o
  -2  10   9          4.14          1.85         1.52 o
  -1  10   9         91.33         73.51         4.10 o
   0  10   9        546.46        565.90        12.06 o
   1  10   9          1.13          2.99         1.61 o
   2  10   9         12.96         14.20         1.65 o
   3  10   9        223.61        240.45         7.25 o
  -3  11   9        398.37        429.50        10.57 o
  -2  11   9         46.77         47.77         2.77 o
  -1  11   9         35.81         27.54         3.19 o
   0  11   9         87.08         82.73         3.89 o
   1  11   9        171.69        193.17         5.50 o
   2  11   9         57.17         58.11         4.91 o
   0  12   9        231.62        206.77        31.33 o
  -6   0  10        144.76        137.25         4.07 o
  -4   0  10       1402.45       1294.41        30.04 o
  -2   0  10       1021.55       1182.14        10.41 o
   0   0  10        160.75        226.16         3.98 o
   2   0  10       1529.30       1768.66        18.13 o
   4   0  10        576.33        542.27         8.56 o
   6   0  10        430.79        448.91        11.08 o
  -7   1  10          6.46          5.59         1.35 o
  -6   1  10        267.29        256.69         4.49 o
  -5   1  10        459.89        452.19         6.46 o
  -4   1  10         22.85         27.46         1.76 o
  -3   1  10        845.51        920.90         9.30 o
  -2   1  10       3164.26       3441.54        15.15 o
  -1   1  10       1677.79       1772.85         8.15 o
   0   1  10       2181.84       2427.63        11.38 o
   1   1  10       1426.00       1541.20         9.11 o
   2   1  10       1098.19       1035.95        11.12 o
   3   1  10        124.93        134.29         3.55 o
   4   1  10        439.91        431.06         4.92 o
   5   1  10         54.02         53.60         2.30 o
   6   1  10          4.70          4.71         1.49 o
  -6   2  10         57.38         59.76         2.33 o
  -5   2  10        375.10        331.40         5.47 o
  -4   2  10         89.67         92.31         2.88 o
  -3   2  10          0.06          1.34         0.82 o
  -2   2  10          7.52          5.36         0.77 o
  -1   2  10       3742.64       3889.01        16.80 o
   0   2  10        631.47        720.67         7.05 o
   1   2  10         65.70         74.56         1.96 o
   2   2  10       2407.32       2438.70        18.47 o
   3   2  10       1788.79       1681.83        15.73 o
   4   2  10        175.14        141.19         3.04 o
   5   2  10          1.11          0.61         1.03 o
   6   2  10         31.91         39.93         2.08 o
  -6   3  10         98.79         88.20         2.62 o
  -5   3  10        729.67        691.19         8.52 o
  -4   3  10         18.37         16.31         1.64 o
  -3   3  10        108.37         94.05         2.86 o
  -2   3  10        250.35        260.58         4.51 o
  -1   3  10       4483.40       4781.24        25.08 o
   0   3  10          1.92          9.53         0.88 o
   1   3  10          2.69          8.94         0.91 o
   2   3  10       1314.36       1263.92        15.49 o
   3   3  10        154.67        156.75         4.38 o
   4   3  10        245.18        243.15         4.17 o
   5   3  10        476.87        448.10         6.77 o
   6   3  10          0.02          0.17         0.92 o
  -6   4  10        220.71        221.73         4.54 o
  -5   4  10          2.91          3.40         1.20 o
  -4   4  10       1455.78       1379.50        11.13 o
  -3   4  10          0.05          2.17         1.00 o
  -2   4  10        140.26        145.48         3.33 o
  -1   4  10        240.51        213.55         4.06 o
   0   4  10        285.68        280.36         3.63 o
   1   4  10        472.27        529.13         6.10 o
   2   4  10        242.17        237.97         4.39 o
   3   4  10        613.16        532.43         7.74 o
   4   4  10       1177.24       1162.48        12.75 o
   5   4  10         26.99         30.38         2.33 o
   6   4  10        721.82        858.52         9.72 o
  -6   5  10        580.41        626.81        10.05 o
  -5   5  10          2.27          2.96         1.27 o
  -4   5  10         32.78         28.11         1.58 o
  -3   5  10        389.95        338.99         6.32 o
  -2   5  10       1421.36       1394.74        13.32 o
  -1   5  10          1.36          1.77         0.91 o
   0   5  10        535.97        486.75         6.31 o
   1   5  10        297.33        349.71         5.51 o
   2   5  10        732.07        703.29         8.08 o
   3   5  10        205.48        177.10         3.11 o
   4   5  10        241.36        249.64         5.71 o
   5   5  10         23.06         23.63         2.28 o
  -6   6  10          9.80          6.30         1.11 o
  -5   6  10         94.52         92.79         3.34 o
  -4   6  10        121.06        118.98         3.04 o
  -3   6  10       1395.48       1325.91        10.38 o
  -2   6  10        632.77        621.64        11.34 o
  -1   6  10       1058.36       1091.32        13.87 o
   0   6  10        729.53        727.68        13.59 o
   1   6  10        379.47        408.78         6.24 o
   2   6  10       1258.41       1158.83        11.86 o
   3   6  10       1222.07       1199.55        10.40 o
   4   6  10        147.72        125.12         5.25 o
   5   6  10         14.40         14.47         1.74 o
  -5   7  10        730.29        813.57         9.17 o
  -4   7  10         79.60         91.72         3.70 o
  -3   7  10         19.09         27.42         1.93 o
  -2   7  10        251.90        255.14         4.36 o
  -1   7  10         19.70         17.80         2.03 o
   0   7  10        390.19        358.50        11.21 o
   1   7  10         71.76         67.36         2.88 o
   2   7  10         26.11         22.16         1.28 o
   3   7  10        326.59        296.93         9.35 o
   4   7  10          3.39          3.28         1.17 o
   5   7  10          5.32          2.99         1.41 o
  -5   8  10        226.97        256.46         4.66 o
  -4   8  10        615.05        649.47         9.74 o
  -3   8  10          1.01          3.44         1.62 o
  -2   8  10         64.14         63.59         2.51 o
  -1   8  10       2280.03       2165.51        17.64 o
   0   8  10          6.65          4.13         1.02 o
   1   8  10         22.34         21.48         1.48 o
   2   8  10          0.51         -0.44         1.21 o
   3   8  10       1694.54       1730.46        14.54 o
   4   8  10        141.06        141.49         2.92 o
  -4   9  10         38.11         34.87         2.27 o
  -3   9  10        235.73        214.83         5.98 o
  -2   9  10        264.72        271.10         6.13 o
  -1   9  10        239.08        220.49         5.15 o
   0   9  10        342.89        340.84         6.55 o
   1   9  10          2.82          4.39         1.44 o
   2   9  10        199.70        194.50         5.09 o
   3   9  10         29.35         32.55         2.09 o
   4   9  10        602.26        629.66        34.30 o
  -4  10  10        458.36        594.36        15.46 o
  -3  10  10        250.84        276.06         5.92 o
  -2  10  10         29.37         31.71         2.32 o
  -1  10  10         16.75         17.87         2.31 o
   0  10  10       1035.88       1096.70        16.47 o
   1  10  10          0.17         -0.05         1.25 o
   2  10  10        128.97        125.25         4.44 o
   3  10  10         58.45         60.18         3.31 o
  -2  11  10         86.73         85.16         3.38 o
  -1  11  10        117.87        120.60         4.38 o
   0  11  10          0.78          2.41         1.63 o
   1  11  10         82.36         84.33         4.23 o
   2  11  10        442.84        476.37        14.68 o
  -7   0  11       1313.69       1532.60        29.99 o
  -5   0  11        317.45        319.82         7.30 o
  -3   0  11        671.42        548.50         8.04 o
  -1   0  11        126.63        127.21         2.83 o
   1   0  11       1299.26       1463.04        11.30 o
   3   0  11          1.10          0.69         1.62 o
   5   0  11         29.20         29.47         3.05 o
  -7   1  11        155.46        137.02        18.25 o
  -6   1  11        566.72        552.97         7.55 o
  -5   1  11         23.50         29.79         1.99 o
  -4   1  11         64.74         73.07         2.43 o
  -3   1  11        188.96        140.83         2.96 o
  -2   1  11       2514.57       2513.74        13.29 o
  -1   1  11         32.72         21.85         0.91 o
   0   1  11          3.80          1.82         0.58 o
   1   1  11        691.16        528.63         5.43 o
   2   1  11        288.60        264.65         4.69 o
   3   1  11         52.02         56.61         2.48 o
   4   1  11        966.33        955.23         9.10 o
   5   1  11        777.34        786.46         9.23 o
   6   1  11        212.69        234.69         5.20 o
  -6   2  11        301.93        282.27         5.18 o
  -5   2  11          2.07          0.61         0.98 o
  -4   2  11        481.84        410.96         7.76 o
  -3   2  11        357.09        357.69         4.89 o
  -2   2  11          0.11          1.37         0.69 o
  -1   2  11         25.77         23.84         0.84 o
   0   2  11          2.99          6.90         0.91 o
   1   2  11         87.21         86.73         2.09 o
   2   2  11       1669.18       1645.86        20.82 o
   3   2  11        208.59        181.43         5.28 o
   4   2  11       2045.42       1871.58        15.72 o
   5   2  11          7.93          9.26         1.24 o
   6   2  11       1047.97       1105.03        12.17 o
  -6   3  11         44.47         51.74         2.36 o
  -5   3  11         35.27         32.77         1.94 o
  -4   3  11         29.54         34.90         2.01 o
  -3   3  11        207.39        233.28         4.55 o
  -2   3  11       5349.41       5267.91        26.70 o
  -1   3  11         94.50        123.14         2.12 o
   0   3  11        166.41        157.12         2.81 o
   1   3  11         15.11         38.01         1.71 o
   2   3  11        710.61        615.45         8.74 o
   3   3  11        161.83        128.20         4.04 o
   4   3  11         34.05         28.35         1.51 o
   5   3  11         62.04         67.22         2.42 o
   6   3  11         23.80         24.20         1.75 o
  -6   4  11        156.31        156.29         5.40 o
  -5   4  11          0.37          1.45         1.33 o
  -4   4  11         15.61         12.55         1.10 o
  -3   4  11       1078.70       1059.81        10.77 o
  -2   4  11        203.11        191.12         3.96 o
  -1   4  11         25.59         26.53         1.40 o
   0   4  11          2.29          3.89         0.85 o
   1   4  11        287.71        268.05         4.74 o
   2   4  11        259.01        237.70         4.49 o
   3   4  11        525.73        514.56         7.69 o
   4   4  11        459.95        426.90         7.45 o
   5   4  11         64.64         70.44         3.97 o
  -6   5  11         34.07         34.21         2.17 o
  -5   5  11        140.35        146.25         4.55 o
  -4   5  11          1.39          3.02         1.15 o
  -3   5  11       2080.36       1938.78        15.08 o
  -2   5  11         46.37         49.87         2.63 o
  -1   5  11        857.56        884.35        10.70 o
   0   5  11        138.16        128.20         3.25 o
   1   5  11       4991.68       5065.78        34.78 o
   2   5  11         10.12          9.73         1.20 o
   3   5  11         74.35         72.62         2.06 o
   4   5  11          0.19          0.35         1.22 o
   5   5  11       1504.32       1611.16        15.36 o
  -6   6  11          2.02          1.55         1.04 o
  -5   6  11          0.18          0.20         1.39 o
  -4   6  11        333.50        289.12         6.55 o
  -3   6  11       1650.62       1624.09        12.39 o
  -2   6  11         61.86         63.56         3.29 o
  -1   6  11         88.11         83.74         3.35 o
   0   6  11        688.98        649.22        10.72 o
   1   6  11         11.41         14.85         1.49 o
   2   6  11          1.26          2.53         0.90 o
   3   6  11         93.32         95.50         2.75 o
   4   6  11        770.62        747.96         9.48 o
   5   6  11         48.24         40.52         2.07 o
  -5   7  11         16.81         20.01         1.80 o
  -4   7  11         13.66          8.82         1.70 o
  -3   7  11          2.51          3.81         1.07 o
  -2   7  11       1416.05       1411.45        10.75 o
  -1   7  11         30.49         31.58         2.58 o
   0   7  11         11.29          9.92         2.13 o
   1   7  11         50.51         57.21         2.07 o
   2   7  11        254.03        240.27         4.26 o
   3   7  11          3.92         12.80         1.74 o
   4   7  11         94.60        100.17         2.87 o
   5   7  11         36.31         45.26         4.20 o
  -5   8  11        119.23        122.33         3.51 o
  -4   8  11         24.27         34.24         2.50 o
  -3   8  11          4.89          7.01         1.60 o
  -2   8  11          1.03          0.71         1.06 o
  -1   8  11          0.41          3.97         1.12 o
   0   8  11          6.20          5.13         1.16 o
   1   8  11        692.38        657.94         8.00 o
   2   8  11        109.81        106.39         3.64 o
   3   8  11          3.55          6.64         1.36 o
   4   8  11        128.77        109.04         2.64 o
  -4   9  11        161.36        153.93         7.40 o
  -3   9  11         34.43         43.50         2.95 o
  -2   9  11        437.05        420.59         6.55 o
  -1   9  11         52.27         55.07         2.68 o
   0   9  11        439.39        421.94         7.25 o
   1   9  11       1447.71       1472.12        13.24 o
   2   9  11        441.67        459.55         7.77 o
   3   9  11         61.97         59.76         2.85 o
  -3  10  11       1544.64       1685.58        21.57 o
  -2  10  11         34.38         32.24         2.00 o
  -1  10  11        124.58        121.77         4.12 o
   0  10  11         30.41         33.19         3.58 o
   1  10  11          8.21          4.50         1.35 o
   2  10  11          0.09          1.44         1.45 o
   3  10  11        239.05        240.31         6.47 o
  -2  11  11        548.15        592.10         9.01 o
  -1  11  11          4.70          6.20         1.75 o
   0  11  11         13.76         14.12         2.18 o
   1  11  11        215.15        222.20         4.64 o
  -6   0  12         44.81         41.03         2.95 o
  -4   0  12       2636.25       2645.45        23.70 o
  -2   0  12        973.34        977.60        11.66 o
   0   0  12       9581.76      10485.70        67.57 o
   2   0  12        480.77        479.20        12.21 o
   4   0  12         55.28         44.18         2.35 o
   6   0  12         85.59         93.09         5.12 o
  -6   1  12          1.15          2.20         1.19 o
  -5   1  12        147.23        137.62         3.76 o
  -4   1  12        179.76        160.76         3.60 o
  -3   1  12        937.27        935.82         8.46 o
  -2   1  12        344.72        426.96         4.27 o
  -1   1  12       4050.63       4230.86        24.00 o
   0   1  12        208.48        192.22         2.53 o
   1   1  12        609.70        550.55         5.50 o
   2   1  12          4.34          9.05         1.33 o
   3   1  12         26.67         26.28         2.11 o
   4   1  12         38.15         41.73         1.98 o
   5   1  12        288.30        298.08         5.32 o
   6   1  12         53.84         56.46         2.45 o
  -6   2  12          0.53         -0.23         1.27 o
  -5   2  12        112.97        118.34         3.27 o
  -4   2  12         87.04         75.98         3.08 o
  -3   2  12        167.84        167.74         3.37 o
  -2   2  12        412.02        469.32         4.77 o
  -1   2  12       1234.19       1251.78         7.16 o
   0   2  12          6.19          2.77         0.71 o
   1   2  12       2913.89       3014.67        16.61 o
   2   2  12          3.56          2.22         1.16 o
   3   2  12       2797.54       2604.22        44.81 o
   4   2  12         62.93         61.83         2.27 o
   5   2  12         43.44         44.70         2.00 o
   6   2  12          1.15         -0.65         1.38 o
  -6   3  12         12.60         12.26         1.40 o
  -5   3  12        818.87        774.22        12.64 o
  -4   3  12          0.54          2.27         0.84 o
  -3   3  12        156.98        153.97         3.51 o
  -2   3  12         12.47         20.42         1.62 o
  -1   3  12       2708.32       2889.92        18.10 o
   0   3  12        661.52        731.49         6.91 o
   1   3  12       1608.70       1558.40        12.99 o
   2   3  12        778.83        828.67        13.35 o
   3   3  12          5.26          5.55         1.19 o
   4   3  12         59.60         70.13         2.40 o
   5   3  12        262.67        270.24         4.55 o
  -6   4  12         14.64         13.14         2.84 o
  -5   4  12          8.13          4.25         1.93 o
  -4   4  12        725.18        720.18         7.32 o
  -3   4  12         95.62         95.72         2.90 o
  -2   4  12          0.07          2.05         0.93 o
  -1   4  12         58.68         57.85         2.17 o
   0   4  12       3541.89       3553.56        35.98 o
   1   4  12          0.54          2.60         1.02 o
   2   4  12         16.90         20.05         1.53 o
   3   4  12       1525.24       1507.23        10.90 o
   4   4  12        151.21        169.18         4.57 o
   5   4  12         63.01         71.14         2.43 o
  -6   5  12          3.61          8.46         1.64 o
  -5   5  12          0.78          1.68         1.41 o
  -4   5  12        889.24        862.84         9.48 o
  -3   5  12         10.60          8.30         1.35 o
  -2   5  12        256.06        246.00         5.21 o
  -1   5  12         62.35         86.91         3.07 o
   0   5  12         17.62         16.39         2.14 o
   1   5  12         95.99         90.69         3.24 o
   2   5  12         51.14         40.57         2.02 o
   3   5  12         41.65         37.32         1.80 o
   4   5  12        988.24       1048.52        11.68 o
   5   5  12         28.03         25.63         1.67 o
  -6   6  12         11.02          5.39         2.17 o
  -5   6  12         17.53         16.64         1.69 o
  -4   6  12        264.26        278.14         7.22 o
  -3   6  12        415.02        379.06         5.45 o
  -2   6  12        227.68        194.01         6.07 o
  -1   6  12        743.47        645.14         8.95 o
   0   6  12       2450.59       2300.78        31.73 o
   1   6  12         52.61         36.26         2.25 o
   2   6  12        120.75        109.83         2.80 o
   3   6  12        320.45        283.06         4.86 o
   4   6  12        669.63        691.21         8.78 o
   5   6  12          0.43         -0.28         0.96 o
  -5   7  12        347.83        378.74         8.05 o
  -4   7  12         71.34         66.32         3.47 o
  -3   7  12         48.37         50.07         2.28 o
  -2   7  12        280.87        261.40         4.70 o
  -1   7  12       2030.88       2060.05        15.02 o
   0   7  12       1341.71       1317.71        10.18 o
   1   7  12         95.08         87.54         2.28 o
   2   7  12          0.21          3.96         1.19 o
   3   7  12        240.06        227.11         5.15 o
   4   7  12         27.91         28.85         1.63 o
  -5   8  12         22.66         24.06         1.95 o
  -4   8  12         52.58         63.57         3.10 o
  -3   8  12          2.56          6.99         1.65 o
  -2   8  12        264.82        261.80         5.31 o
  -1   8  12        284.05        234.31         5.01 o
   0   8  12        534.11        510.84         7.00 o
   1   8  12        153.53        148.10         3.67 o
   2   8  12         21.91         22.15         2.16 o
   3   8  12        362.21        372.73         6.16 o
   4   8  12        402.12        423.00         5.85 o
  -4   9  12        785.31        834.08        12.11 o
  -3   9  12         99.63        100.22         3.97 o
  -2   9  12        133.33        125.53         3.49 o
  -1   9  12        115.06        106.03         3.58 o
   0   9  12          1.76          1.91         1.55 o
   1   9  12        281.31        274.63         5.09 o
   2   9  12         66.92         62.28         3.90 o
   3   9  12         26.44         25.55         2.40 o
  -3  10  12         43.67         50.94         2.90 o
  -2  10  12         52.03         49.91         2.50 o
  -1  10  12          0.61          2.61         1.47 o
   0  10  12       2576.63       2744.12        36.85 o
   1  10  12         58.16         65.01         2.53 o
   2  10  12          0.44         -1.20         1.20 o
  -2  11  12         12.95         18.41         2.06 o
  -1  11  12        553.59        607.59        11.15 o
   0  11  12         32.96         35.11         2.47 o
   1  11  12          0.75          3.24         4.51 o
  -5   0  13        112.61         97.13         4.51 o
  -3   0  13       1380.88       1285.00        12.77 o
  -1   0  13        480.04        494.22         7.08 o
   1   0  13        201.75        138.81         3.25 o
   3   0  13       5587.99       5464.95        75.84 o
   5   0  13          0.23          0.76         1.56 o
  -6   1  13          0.34          0.55         1.20 o
  -5   1  13        300.06        279.53         5.01 o
  -4   1  13         11.76         14.30         1.29 o
  -3   1  13         16.23          9.75         0.93 o
  -2   1  13        944.16        917.43         7.16 o
  -1   1  13        190.57        229.37         3.29 o
   0   1  13        182.78        222.21         2.98 o
   1   1  13       1976.50       2193.07        13.39 o
   2   1  13       1170.15       1119.56        12.14 o
   3   1  13       1244.83       1215.54        19.71 o
   4   1  13         62.78         58.79         2.32 o
   5   1  13        730.39        750.14         8.53 o
   6   1  13        299.81        315.67         7.54 o
  -6   2  13       1814.33       1935.12        15.21 o
  -5   2  13          7.06          8.82         1.56 o
  -4   2  13        335.71        314.04         4.31 o
  -3   2  13          4.82          3.55         0.83 o
  -2   2  13       1499.98       1550.10        10.14 o
  -1   2  13         76.19         76.85         1.71 o
   0   2  13          7.73         12.72         1.00 o
   1   2  13         13.12         15.58         1.30 o
   2   2  13         12.99         15.29         1.89 o
   3   2  13        396.92        372.36         7.05 o
   4   2  13         12.93         12.50         1.11 o
   5   2  13         17.21         13.20         1.23 o
  -6   3  13        348.02        360.07         5.78 o
  -5   3  13        491.22        483.71         9.64 o
  -4   3  13        297.99        320.22         4.82 o
  -3   3  13          4.21          4.40         0.91 o
  -2   3  13       3499.03       3541.62        20.22 o
  -1   3  13         93.48         74.55         2.11 o
   0   3  13         47.55         52.92         1.74 o
   1   3  13        186.62        185.71         3.78 o
   2   3  13       1519.97       1434.81        18.38 o
   3   3  13          4.76          6.48         1.09 o
   4   3  13        124.05        122.51         3.90 o
   5   3  13         41.12         48.81         1.93 o
  -6   4  13        127.62        136.14         4.77 o
  -5   4  13          4.82          8.63         2.11 o
  -4   4  13       1684.21       1599.52        13.03 o
  -3   4  13        397.47        368.32         5.77 o
  -2   4  13        149.29        134.09         3.03 o
  -1   4  13        158.42        134.17         2.92 o
   0   4  13        182.84        200.05         3.44 o
   1   4  13       1163.56       1202.50        10.21 o
   2   4  13        316.83        304.14         5.77 o
   3   4  13       1020.25        963.69         8.40 o
   4   4  13          0.00          0.89         1.27 o
   5   4  13         86.67         82.56         2.56 o
  -6   5  13          2.76          4.91         1.74 o
  -5   5  13        994.86        978.75        12.03 o
  -4   5  13        257.78        227.98         4.63 o
  -3   5  13          7.36          7.06         0.98 o
  -2   5  13        324.87        299.21         5.47 o
  -1   5  13        792.82        772.94         8.93 o
   0   5  13        273.72        284.46         5.11 o
   1   5  13        727.41        676.31         9.26 o
   2   5  13          2.98          3.82         1.03 o
   3   5  13       1032.65        996.91         9.81 o
   4   5  13        275.81        278.41         5.49 o
   5   5  13        895.56       1005.02         9.41 o
  -5   6  13        169.78        175.49         4.48 o
  -4   6  13         85.31         87.88         3.59 o
  -3   6  13         76.84         61.90         2.53 o
  -2   6  13         28.95         24.72         2.12 o
  -1   6  13         84.13         73.23         3.30 o
   0   6  13        350.56        353.39         8.01 o
   1   6  13        338.39        320.50         6.41 o
   2   6  13        125.31        106.95         2.64 o
   3   6  13        133.61        130.20         4.12 o
   4   6  13         44.43         47.43         2.23 o
   5   6  13         25.84         26.01         1.67 o
  -5   7  13          1.93          1.50         1.17 o
  -4   7  13         33.11         30.48         2.24 o
  -3   7  13         44.08         45.54         2.86 o
  -2   7  13       1353.85       1275.96        10.69 o
  -1   7  13         73.76         67.49         2.45 o
   0   7  13         69.89         72.11         2.42 o
   1   7  13        115.72        114.40         3.10 o
   2   7  13       2670.12       2608.61        19.97 o
   3   7  13          0.20          1.47         1.26 o
   4   7  13         26.77         23.82         1.56 o
  -4   8  13          1.61         -0.01         1.28 o
  -3   8  13        344.53        335.32         7.62 o
  -2   8  13        156.88        147.25         3.82 o
  -1   8  13        191.19        166.42         4.22 o
   0   8  13        391.85        359.20         5.77 o
   1   8  13        809.40        793.28         9.36 o
   2   8  13         15.40         14.29         1.82 o
   3   8  13        260.79        261.01         6.95 o
   4   8  13         32.16         19.98         2.23 o
  -4   9  13        119.71        138.93         5.29 o
  -3   9  13         70.36         67.97         3.25 o
  -2   9  13         40.88         44.94         2.13 o
  -1   9  13        655.42        625.95         9.63 o
   0   9  13        137.24        118.24         3.45 o
   1   9  13        301.29        284.53         5.10 o
   2   9  13        208.11        224.30         5.62 o
   3   9  13        191.94        184.54         4.40 o
  -3  10  13         40.97         68.17         3.09 o
  -2  10  13          7.98          6.43         1.25 o
  -1  10  13        173.41        179.56         4.25 o
   0  10  13        165.51        178.67         5.24 o
   1  10  13        899.14        949.21        10.62 o
   2  10  13         18.90         18.39         1.52 o
  -1  11  13        242.43        276.17         7.14 o
   0  11  13         74.70         65.46         2.82 o
   1  11  13         53.50         62.75         4.66 o
  -6   0  14          3.78          2.47         2.07 o
  -4   0  14        447.38        416.99         6.45 o
  -2   0  14       1601.75       1692.71        17.95 o
   0   0  14       2522.43       2393.72        20.77 o
   2   0  14        362.80        349.33         9.08 o
   4   0  14        173.53        163.23         4.96 o
  -6   1  14          4.17          3.57         1.26 o
  -5   1  14        127.27        115.75         3.94 o
  -4   1  14       1124.66       1108.57         8.68 o
  -3   1  14        149.16        147.30         2.98 o
  -2   1  14         10.14         13.06         0.96 o
  -1   1  14        566.89        539.25         5.41 o
   0   1  14       1022.47       1050.19         7.72 o
   1   1  14        363.75        413.75         5.03 o
   2   1  14          0.53          1.82         1.22 o
   3   1  14         80.25         61.52         3.31 o
   4   1  14         55.95         63.46         2.65 o
   5   1  14        445.30        481.77         6.92 o
  -6   2  14         12.77         10.04         1.27 o
  -5   2  14        125.23        115.14         3.89 o
  -4   2  14        716.26        684.94         6.35 o
  -3   2  14       1660.26       1668.43        12.46 o
  -2   2  14          5.36         14.93         1.58 o
  -1   2  14        320.77        326.38         4.15 o
   0   2  14        726.55        729.83         6.62 o
   1   2  14       3811.82       3722.00        27.03 o
   2   2  14         83.37         87.95         3.11 o
   3   2  14       3910.71       3903.84        25.99 o
   4   2  14        226.63        218.22         4.45 o
   5   2  14        208.15        219.66         3.87 o
  -6   3  14          2.18          4.94         1.25 o
  -5   3  14        235.40        218.02         6.29 o
  -4   3  14        478.58        450.17         5.52 o
  -3   3  14        216.67        205.93         4.29 o
  -2   3  14         15.96         20.02         1.32 o
  -1   3  14       1945.41       1840.44        12.76 o
   0   3  14         52.55         58.44         1.88 o
   1   3  14        461.49        492.43        10.51 o
   2   3  14         90.73        101.84         3.34 o
   3   3  14        166.83        144.58         3.27 o
   4   3  14         56.00         46.18         2.45 o
   5   3  14        859.99        930.98         8.86 o
  -6   4  14         22.91         29.28         2.37 o
  -5   4  14         77.00         73.28         4.27 o
  -4   4  14         14.91         18.25         1.36 o
  -3   4  14        185.21        171.18         4.23 o
  -2   4  14         94.28         99.61         2.88 o
  -1   4  14        376.30        341.96         5.14 o
   0   4  14       2970.52       3061.60        37.65 o
   1   4  14        771.51        744.82         7.86 o
   2   4  14          3.33          3.96         1.10 o
   3   4  14         55.70         44.22         2.21 o
   4   4  14       1183.13       1222.66        16.60 o
   5   4  14          0.91          0.02         0.92 o
  -6   5  14          1.12          1.20         1.12 o
  -5   5  14          7.55         11.01         1.58 o
  -4   5  14       2253.78       2366.35        19.94 o
  -3   5  14        163.08        162.42         3.21 o
  -2   5  14        107.94         94.75         4.52 o
  -1   5  14       1503.11       1504.08        14.57 o
   0   5  14       1462.50       1397.68        18.23 o
   1   5  14        209.51        192.91         4.88 o
   2   5  14        129.64        135.25         2.70 o
   3   5  14        119.82        106.47         3.05 o
   4   5  14        285.78        289.07         5.38 o
   5   5  14        138.12        126.88         2.59 o
  -5   6  14         14.02         16.52         1.91 o
  -4   6  14        582.36        587.10         9.25 o
  -3   6  14        484.64        508.08         6.74 o
  -2   6  14        206.50        207.99         3.99 o
  -1   6  14        355.80        324.79         9.88 o
   0   6  14       1493.38       1418.67        17.80 o
   1   6  14         63.27         60.23         1.84 o
   2   6  14          7.77          9.00         1.13 o
   3   6  14          1.61          5.40         1.32 o
   4   6  14        410.49        442.24         5.91 o
  -5   7  14        281.79        283.87         5.51 o
  -4   7  14          0.11          0.58         1.30 o
  -3   7  14          2.59          3.84         1.91 o
  -2   7  14          0.94         -0.98         0.98 o
  -1   7  14        276.35        266.42         5.02 o
   0   7  14          1.36          1.41         0.96 o
   1   7  14        168.53        145.02         3.67 o
   2   7  14          7.47          9.91         2.76 o
   3   7  14         74.88         76.37         3.17 o
   4   7  14         19.10         24.70         1.48 o
  -4   8  14         13.70         14.05         1.74 o
  -3   8  14       1378.58       1341.65        16.27 o
  -2   8  14         12.71         13.81         1.46 o
  -1   8  14        182.35        169.75         4.70 o
   0   8  14        589.85        631.43         8.91 o
   1   8  14        978.67        960.86        10.33 o
   2   8  14         31.77         26.70         2.34 o
   3   8  14        154.06        156.89         4.49 o
  -4   9  14       1434.57       1650.29        17.51 o
  -3   9  14        113.59        112.59         5.19 o
  -2   9  14         94.41         87.97         3.03 o
  -1   9  14         52.81         51.61         2.78 o
   0   9  14         69.05         76.24         2.76 o
   1   9  14         50.52         55.63         2.24 o
   2   9  14         12.95         15.94         1.56 o
   3   9  14        105.15         93.66         5.65 o
  -3  10  14         90.94        103.43         4.19 o
  -2  10  14          0.31          0.18         1.69 o
  -1  10  14         39.39         38.33         2.17 o
   0  10  14        787.46        829.66        17.08 o
   1  10  14          2.08          5.03         1.07 o
   2  10  14          9.17          9.27         1.04 o
  -1  11  14        287.23        330.98        10.53 o
   0  11  14         41.84         41.63         2.36 o
  -5   0  15        194.63        181.00         6.77 o
  -3   0  15         86.56         97.33         4.03 o
  -1   0  15          4.10          4.01         1.34 o
   1   0  15        493.44        563.12         8.98 o
   3   0  15        249.73        230.68         5.48 o
   5   0  15          4.87          2.92         2.36 o
  -6   1  15          6.19          7.60         1.26 o
  -5   1  15        842.18        783.88        10.41 o
  -4   1  15        232.19        191.42         3.40 o
  -3   1  15         22.14         19.77         1.47 o
  -2   1  15        193.55        162.17         3.51 o
  -1   1  15        624.65        564.01         5.78 o
   0   1  15         42.06         63.30         1.84 o
   1   1  15         60.03         51.91         1.81 o
   2   1  15          3.38          6.86         1.37 o
   3   1  15       2065.72       1984.19        12.97 o
   4   1  15          0.96          1.02         1.40 o
   5   1  15        121.87        134.99         3.14 o
  -6   2  15        422.39        462.73         5.97 o
  -5   2  15        167.06        140.86         4.63 o
  -4   2  15        174.53        159.60         3.23 o
  -3   2  15         21.09         28.78         1.55 o
  -2   2  15       2693.77       2722.58        17.07 o
  -1   2  15         18.33         30.90         1.60 o
   0   2  15         66.20         47.30         1.75 o
   1   2  15        183.55        222.95         3.84 o
   2   2  15       2403.40       2317.06        16.29 o
   3   2  15        126.11        115.98         3.45 o
   4   2  15        386.69        374.41         6.74 o
   5   2  15         21.56         25.02         1.45 o
  -6   3  15         46.79         55.09         2.37 o
  -5   3  15        769.00        771.29        13.42 o
  -4   3  15        387.65        345.38         4.97 o
  -3   3  15         32.83         27.30         1.61 o
  -2   3  15       1442.49       1392.45        11.11 o
  -1   3  15         91.73         87.95         2.44 o
   0   3  15         66.08         47.85         1.76 o
   1   3  15         46.63         51.93         2.23 o
   2   3  15       2291.33       2159.45        15.72 o
   3   3  15         52.92         55.62         2.63 o
   4   3  15         15.80         16.22         2.03 o
   5   3  15         24.92         26.22         1.41 o
  -6   4  15        146.20        148.24         5.86 o
  -5   4  15        145.26        141.32         5.57 o
  -4   4  15          7.88          5.73         1.02 o
  -3   4  15          5.33          5.25         0.92 o
  -2   4  15         43.18         48.10         1.98 o
  -1   4  15         99.64         91.74         2.96 o
   0   4  15        109.59         98.89         3.08 o
   1   4  15       1425.54       1455.86        11.90 o
   2   4  15         81.68         71.52         1.94 o
   3   4  15         51.92         61.21         2.87 o
   4   4  15         49.01         47.94         2.96 o
   5   4  15         45.51         52.69         1.73 o
  -5   5  15        348.38        410.12         7.81 o
  -4   5  15         26.07         27.48         2.25 o
  -3   5  15        174.56        165.22         3.57 o
  -2   5  15         25.60         22.64         1.43 o
  -1   5  15        691.51        596.57         8.65 o
   0   5  15        447.45        452.00         7.65 o
   1   5  15          0.73          1.71         1.20 o
   2   5  15          0.94          0.63         0.86 o
   3   5  15       3094.30       3139.35        23.98 o
   4   5  15         28.55         29.68         2.06 o
   5   5  15        252.38        257.24         7.50 o
  -5   6  15        368.06        407.04         7.19 o
  -4   6  15          2.06         -0.77         1.19 o
  -3   6  15         27.76         26.96         1.80 o
  -2   6  15        426.77        392.11         5.04 o
  -1   6  15         36.11         33.52         1.45 o
   0   6  15          2.50          3.76         0.94 o
   1   6  15         29.58         26.52         1.37 o
   2   6  15         20.80         15.92         1.38 o
   3   6  15          1.45          1.18         1.34 o
   4   6  15         90.92         94.88         3.07 o
  -5   7  15         22.84         33.18         2.09 o
  -4   7  15        166.88        172.31         4.44 o
  -3   7  15          0.04          1.61         1.35 o
  -2   7  15        615.05        568.97         8.49 o
  -1   7  15        282.20        257.30         4.91 o
   0   7  15        136.04        127.18         3.68 o
   1   7  15          0.98          1.72         1.00 o
   2   7  15        516.63        534.49         8.68 o
   3   7  15        122.86        125.04         3.85 o
   4   7  15        144.12        146.10         3.63 o
  -4   8  15         12.43         11.69         1.50 o
  -3   8  15          1.80          3.42         1.74 o
  -2   8  15        577.20        602.95         7.32 o
  -1   8  15          4.72          6.02         1.32 o
   0   8  15        368.54        372.46         5.73 o
   1   8  15        346.99        327.98         5.62 o
   2   8  15         11.30         14.87         1.58 o
   3   8  15          1.18          4.40         1.27 o
  -3   9  15        134.41        115.22         3.75 o
  -2   9  15          6.61          9.29         1.44 o
  -1   9  15       1142.65       1187.56        13.13 o
   0   9  15          0.34          1.67         1.60 o
   1   9  15         60.43         60.59         2.30 o
   2   9  15        133.10        141.98         3.62 o
   3   9  15       1217.60       1258.78        75.58 o
  -2  10  15         12.42         13.47         1.50 o
  -1  10  15         17.39         14.64         1.45 o
   0  10  15         85.20         83.03         4.00 o
   1  10  15        351.69        361.89         6.30 o
  -6   0  16         85.34         88.10         4.95 o
  -4   0  16          7.79          4.06         1.35 o
  -2   0  16        757.90        700.06         9.84 o
   0   0  16       1069.92       1159.96        12.92 o
   2   0  16         46.23         36.11         3.31 o
   4   0  16       1437.09       1428.17        19.99 o
  -6   1  16         34.57         40.66         2.04 o
  -5   1  16         81.16         66.75         2.99 o
  -4   1  16        520.33        493.91         7.00 o
  -3   1  16        121.32        126.26         3.16 o
  -2   1  16          8.46          7.98         1.20 o
  -1   1  16         18.75         22.01         1.47 o
   0   1  16          3.23          4.10         0.79 o
   1   1  16         35.61         34.93         1.56 o
   2   1  16        844.76        753.82        11.27 o
   3   1  16        709.85        696.13         7.60 o
   4   1  16        165.19        154.58         4.66 o
   5   1  16          2.05          2.19         1.07 o
  -6   2  16         12.98         17.62         1.23 o
  -5   2  16         48.92         32.96         2.40 o
  -4   2  16          2.52          4.16         1.07 o
  -3   2  16       1236.35       1230.29        10.81 o
  -2   2  16        100.07         95.51         2.82 o
  -1   2  16          0.63          3.08         0.85 o
   0   2  16          3.14          5.60         1.04 o
   1   2  16       3431.81       3436.07        19.74 o
   2   2  16          6.69          3.74         1.10 o
   3   2  16          5.88          5.81         1.15 o
   4   2  16          0.78          0.50         1.19 o
   5   2  16       1071.52       1181.19        11.49 o
  -6   3  16          7.75         10.30         1.28 o
  -5   3  16          0.74          2.35         2.17 o
  -4   3  16        118.78        115.46         3.15 o
  -3   3  16       1105.67       1123.95         8.65 o
  -2   3  16        673.19        651.14         8.24 o
  -1   3  16        849.60        833.53         8.61 o
   0   3  16         34.86         35.29         1.70 o
   1   3  16         91.24         86.05         2.85 o
   2   3  16       2419.95       2388.68        12.17 o
   3   3  16        127.39        119.97         3.72 o
   4   3  16        100.46        107.67         3.81 o
   5   3  16        304.65        340.33         5.24 o
  -6   4  16         65.68         65.54         2.84 o
  -5   4  16         19.92         17.08         2.37 o
  -4   4  16         58.50         73.62         3.05 o
  -3   4  16       2533.05       2514.35        13.89 o
  -2   4  16       3371.87       3321.25        23.29 o
  -1   4  16         39.40         35.87         1.97 o
   0   4  16        647.30        631.79         8.91 o
   1   4  16       1377.56       1350.14        12.12 o
   2   4  16          3.66          3.25         0.74 o
   3   4  16        395.46        376.61         9.71 o
   4   4  16        245.92        250.61         5.04 o
   5   4  16        106.26        116.33         3.09 o
  -5   5  16        154.17        144.60         4.40 o
  -4   5  16       1866.48       1873.44        18.50 o
  -3   5  16        117.92        100.42         2.80 o
  -2   5  16        338.68        354.52         5.47 o
  -1   5  16        321.32        322.90         6.54 o
   0   5  16        970.32        969.27        18.79 o
   1   5  16         11.56         12.17         1.00 o
   2   5  16        454.33        418.47         5.42 o
   3   5  16         37.14         39.41         2.11 o
   4   5  16        231.34        236.54         4.98 o
  -5   6  16         84.79        101.36         3.95 o
  -4   6  16          0.08         -0.47         1.21 o
  -3   6  16        297.17        279.83         7.29 o
  -2   6  16        460.47        443.72         6.62 o
  -1   6  16         31.34         30.96         1.42 o
   0   6  16        164.57        164.80         3.75 o
   1   6  16        374.11        329.67         4.98 o
   2   6  16         20.31         21.03         1.67 o
   3   6  16         50.41         45.20         2.28 o
   4   6  16        275.98        290.28         4.60 o
  -5   7  16         15.59         15.16         2.60 o
  -4   7  16         32.77         40.64         2.23 o
  -3   7  16        212.79        227.20         5.59 o
  -2   7  16         18.44         21.82         1.80 o
  -1   7  16          3.05          3.59         1.35 o
   0   7  16        126.74        123.25         3.62 o
   1   7  16         12.82         12.66         1.46 o
   2   7  16         45.19         43.75         2.56 o
   3   7  16        314.07        282.43         6.14 o
   4   7  16         49.43         46.65         3.51 o
  -4   8  16         39.15         43.18         2.23 o
  -3   8  16        392.67        402.95         6.86 o
  -2   8  16        190.76        185.54         4.11 o
  -1   8  16          0.80          1.74         1.15 o
   0   8  16         56.31         56.82         3.00 o
   1   8  16       1110.78       1140.83        11.36 o
   2   8  16          0.13         -0.14         1.07 o
   3   8  16         13.14         12.04         1.43 o
  -3   9  16        236.40        267.65         4.71 o
  -2   9  16          0.65         -0.43         1.29 o
  -1   9  16         35.57         38.20         2.36 o
   0   9  16       1034.06       1077.63        12.03 o
   1   9  16         11.55          9.32         1.22 o
   2   9  16        520.54        557.32         7.82 o
  -2  10  16        936.06       1003.30        20.84 o
  -1  10  16        165.01        179.49         5.36 o
   0  10  16        233.44        225.50         5.97 o
   1  10  16         65.63         69.36         3.52 o
  -5   0  17        840.45        855.43        14.82 o
  -3   0  17          0.36          1.38         1.31 o
  -1   0  17        930.32        935.13        11.57 o
   1   0  17         12.16         15.26         2.09 o
   3   0  17          0.22          2.28         1.57 o
   5   0  17        244.78        270.76         7.59 o
  -6   1  17         66.39         58.01         2.03 o
  -5   1  17        132.43        124.86         3.86 o
  -4   1  17        229.48        206.25         5.16 o
  -3   1  17        129.35        121.87         3.03 o
  -2   1  17          1.27          1.71         0.84 o
  -1   1  17       2507.54       2481.05        16.17 o
   0   1  17        941.48        970.64        11.51 o
   1   1  17         71.47         84.52         2.76 o
   2   1  17       1169.33       1153.98        14.21 o
   3   1  17        422.30        412.17         5.67 o
   4   1  17         56.43         60.45         2.91 o
   5   1  17        126.53        138.36         3.29 o
  -6   2  17         27.83         33.58         1.54 o
  -5   2  17         35.13         31.99         2.70 o
  -4   2  17        219.99        200.75         4.71 o
  -3   2  17          2.33          3.37         0.81 o
  -2   2  17       3247.21       3262.92        22.77 o
  -1   2  17         11.06         14.17         1.39 o
   0   2  17        188.93        197.36         3.85 o
   1   2  17          0.06          1.23         0.97 o
   2   2  17         13.92          9.80         1.00 o
   3   2  17         66.06         60.73         2.63 o
   4   2  17        673.44        722.40         9.96 o
   5   2  17          0.99          1.16         0.85 o
  -6   3  17         21.37         23.20         1.92 o
  -5   3  17          6.44          4.22         1.64 o
  -4   3  17        471.62        434.19         8.20 o
  -3   3  17         11.29         16.34         1.57 o
  -2   3  17        830.24        807.99        10.30 o
  -1   3  17         49.36         36.91         1.75 o
   0   3  17       1215.30       1225.40        10.57 o
   1   3  17         39.05         44.09         2.16 o
   2   3  17        156.86        149.66         2.67 o
   3   3  17        132.23        137.93         4.54 o
   4   3  17        378.73        358.72         6.65 o
   5   3  17         17.42         19.32         1.43 o
  -5   4  17       1014.28       1115.94        13.67 o
  -4   4  17         99.58        100.62         3.46 o
  -3   4  17        147.00        147.43         3.37 o
  -2   4  17        190.03        171.23         3.57 o
  -1   4  17        287.53        267.65         5.22 o
   0   4  17        238.31        213.30         5.14 o
   1   4  17        102.55         83.99         2.07 o
   2   4  17          6.65          4.54         0.90 o
   3   4  17         94.75         87.89         3.25 o
   4   4  17        239.96        247.97         4.73 o
  -5   5  17        121.66        132.71         4.01 o
  -4   5  17          0.09          0.94         1.34 o
  -3   5  17         86.79         82.77         3.28 o
  -2   5  17        309.19        280.89         6.62 o
  -1   5  17       1876.06       1783.15        10.66 o
   0   5  17         15.82         18.03         1.15 o
   1   5  17         27.83         26.48         1.64 o
   2   5  17         30.43         24.70         1.70 o
   3   5  17       2191.90       2255.69        18.51 o
   4   5  17         58.52         52.18         2.09 o
  -5   6  17          6.64         10.01         1.57 o
  -4   6  17          0.76          1.92         1.11 o
  -3   6  17          1.09         -0.47         1.57 o
  -2   6  17       1033.52        994.42        22.36 o
  -1   6  17        804.01        748.94         7.42 o
   0   6  17        199.21        183.41         4.17 o
   1   6  17        163.01        134.02         3.17 o
   2   6  17         18.62         15.99         1.59 o
   3   6  17          0.42          1.77         1.06 o
   4   6  17        397.99        424.48         7.90 o
  -4   7  17        223.51        257.30         4.53 o
  -3   7  17         11.16         11.19         1.91 o
  -2   7  17         32.65         27.04         2.17 o
  -1   7  17         29.19         27.88         2.04 o
   0   7  17       1477.53       1421.83        17.50 o
   1   7  17         61.50         60.49         2.54 o
   2   7  17        162.26        151.31         4.27 o
   3   7  17          2.20          4.28         1.25 o
  -4   8  17         25.04         31.24         2.65 o
  -3   8  17          2.84          2.10         1.08 o
  -2   8  17        282.76        286.42         5.98 o
  -1   8  17         11.48         15.08         1.61 o
   0   8  17          2.91          2.25         1.42 o
   1   8  17         18.63         19.94         1.57 o
   2   8  17         98.30        108.11         3.29 o
   3   8  17         19.29         22.19         2.06 o
  -3   9  17         90.40        110.50         4.84 o
  -2   9  17         31.37         38.46         2.25 o
  -1   9  17        315.98        315.84         5.86 o
   0   9  17        225.33        234.43         4.94 o
   1   9  17          8.03         11.60         1.20 o
   2   9  17          0.28         -0.43         1.17 o
  -1  10  17        508.08        529.07        19.21 o
   0  10  17          3.05          4.18         1.28 o
  -6   0  18        665.17        686.59        10.60 o
  -4   0  18         24.19         21.58         2.73 o
  -2   0  18        854.45        763.03        15.45 o
   0   0  18         59.72         41.91         2.80 o
   2   0  18       3980.57       3838.92        32.24 o
   4   0  18        142.81        155.56         5.54 o
  -6   1  18        201.91        210.74         3.83 o
  -5   1  18          0.00         -1.22         1.22 o
  -4   1  18        506.52        471.11        11.31 o
  -3   1  18        975.24        885.59         8.25 o
  -2   1  18       1052.37       1004.68         9.48 o
  -1   1  18        356.44        351.32         5.17 o
   0   1  18         46.54         42.72         2.00 o
   1   1  18        653.29        609.69         8.21 o
   2   1  18        784.98        762.62         7.60 o
   3   1  18        381.00        381.96         6.30 o
   4   1  18         13.96         16.33         1.71 o
   5   1  18         79.03         99.90         3.42 o
  -6   2  18         21.07         27.25         1.85 o
  -5   2  18        202.49        207.19         5.07 o
  -4   2  18         62.24         51.08         3.27 o
  -3   2  18        335.42        300.34         4.23 o
  -2   2  18         86.69         92.14         3.16 o
  -1   2  18        213.51        187.30         4.33 o
   0   2  18         86.17         81.51         3.00 o
   1   2  18        723.68        639.26         7.97 o
   2   2  18        450.04        408.16         5.18 o
   3   2  18        244.45        222.32         5.13 o
   4   2  18          3.91          8.07         1.68 o
   5   2  18       1142.58       1205.35        87.31 o
  -5   3  18          0.14         -0.78         1.72 o
  -4   3  18        248.02        228.36         5.77 o
  -3   3  18        432.67        404.34         7.30 o
  -2   3  18        243.08        232.96         4.96 o
  -1   3  18          1.35          1.13         1.00 o
   0   3  18        139.85        138.42         3.83 o
   1   3  18       1329.13       1213.31        11.96 o
   2   3  18        261.70        237.71         4.24 o
   3   3  18         14.43         11.51         1.48 o
   4   3  18         11.46         10.55         1.49 o
  -5   4  18        379.63        394.62         7.40 o
  -4   4  18          2.32          3.48         1.36 o
  -3   4  18        847.94        846.43         9.40 o
  -2   4  18        240.40        237.96         4.44 o
  -1   4  18        685.91        639.49         6.43 o
   0   4  18         25.39         22.78         1.26 o
   1   4  18       1333.52       1315.19         9.89 o
   2   4  18        929.43        933.63         8.02 o
   3   4  18        183.06        183.28         4.93 o
   4   4  18         43.14         50.00         2.08 o
  -5   5  18         14.66         14.34         1.52 o
  -4   5  18         14.27         17.80         1.75 o
  -3   5  18        126.07        125.41         4.32 o
  -2   5  18         98.53         98.53         3.97 o
  -1   5  18         51.59         41.53         1.77 o
   0   5  18        312.10        280.83         6.06 o
   1   5  18        235.90        219.68         4.51 o
   2   5  18        554.64        531.57         7.34 o
   3   5  18         92.67         93.58         3.08 o
   4   5  18        406.72        449.26         6.94 o
  -5   6  18         72.13         90.14         3.98 o
  -4   6  18         55.58         58.04         2.37 o
  -3   6  18        107.86        110.30         3.89 o
  -2   6  18       1023.61        976.30        16.45 o
  -1   6  18        159.22        157.66         3.79 o
   0   6  18         15.84         15.74         1.86 o
   1   6  18        457.10        439.41         7.89 o
   2   6  18        868.05        869.20        10.07 o
   3   6  18         78.54         90.01         3.00 o
  -4   7  18         54.48         64.83         2.41 o
  -3   7  18        656.23        696.50        10.32 o
  -2   7  18         56.80         47.43         2.56 o
  -1   7  18         84.55         96.23         3.93 o
   0   7  18        287.84        266.90         6.81 o
   1   7  18        301.01        282.98         5.43 o
   2   7  18          0.95          2.55         1.64 o
   3   7  18        253.52        259.22         5.93 o
  -3   8  18         61.80         64.99         2.87 o
  -2   8  18        354.45        405.34         7.58 o
  -1   8  18        135.10        134.40         3.69 o
   0   8  18         26.87         20.29         1.68 o
   1   8  18        421.74        451.88         7.05 o
   2   8  18        271.22        290.46         5.54 o
  -2   9  18        127.16        142.12         4.48 o
  -1   9  18          4.29          2.69         1.99 o
   0   9  18        427.27        426.65        15.11 o
   1   9  18         22.40         25.22         2.16 o
  -5   0  19         61.43         74.42         3.48 o
  -3   0  19        528.51        483.31        11.27 o
  -1   0  19        697.19        680.94        13.15 o
   1   0  19         36.75         22.98         2.64 o
   3   0  19        692.26        656.00        12.74 o
  -6   1  19         14.66         19.20         2.12 o
  -5   1  19          0.87          0.17         1.09 o
  -4   1  19         70.98         68.63         3.85 o
  -3   1  19       1105.31       1039.56         9.44 o
  -2   1  19        240.65        242.26         3.71 o
  -1   1  19        361.12        321.92         5.38 o
   0   1  19       1043.46        983.90        10.64 o
   1   1  19        508.65        465.47         5.42 o
   2   1  19         41.35         32.97         1.80 o
   3   1  19        275.69        264.40         5.07 o
   4   1  19        350.04        370.80         6.35 o
  -5   2  19         21.26         24.98         1.93 o
  -4   2  19        339.49        352.26         9.46 o
  -3   2  19        216.36        201.52         3.92 o
  -2   2  19        166.14        173.25         3.30 o
  -1   2  19         45.37         50.22         2.38 o
   0   2  19        471.07        463.61         7.05 o
   1   2  19        334.94        315.89         4.68 o
   2   2  19        327.69        314.76         5.15 o
   3   2  19          2.18          4.07         1.32 o
   4   2  19        142.82        155.32         4.48 o
  -5   3  19          3.03          0.63         1.49 o
  -4   3  19        341.88        340.32         6.89 o
  -3   3  19        221.84        211.53         4.77 o
  -2   3  19        781.41        784.45         8.05 o
  -1   3  19        651.56        617.60         5.84 o
   0   3  19       3048.90       2938.83        19.52 o
   1   3  19          1.26          1.08         0.82 o
   2   3  19        728.27        689.34         8.19 o
   3   3  19        749.43        716.30         9.12 o
   4   3  19       1132.54       1254.59        13.69 o
  -5   4  19        437.15        477.09         7.45 o
  -4   4  19        460.87        463.45         7.79 o
  -3   4  19         23.59         23.32         2.40 o
  -2   4  19         93.35        100.27         2.94 o
  -1   4  19       2683.98       2616.41        17.63 o
   0   4  19         78.02         68.55         2.13 o
   1   4  19          1.05          2.57         1.04 o
   2   4  19        177.75        171.07         6.16 o
   3   4  19        102.37        113.09         3.70 o
   4   4  19       1320.87       1484.16        14.64 o
  -5   5  19        129.28        145.64         4.56 o
  -4   5  19        102.28         99.22         3.38 o
  -3   5  19        517.65        534.27         9.75 o
  -2   5  19         60.82         58.07         4.00 o
  -1   5  19          2.38          2.06         1.05 o
   0   5  19          2.50          2.02         0.90 o
   1   5  19        171.31        162.00         5.40 o
   2   5  19        200.14        176.71         4.34 o
   3   5  19        454.47        482.44         7.31 o
   4   5  19         46.87         51.81         2.95 o
  -4   6  19        162.93        170.92         3.67 o
  -3   6  19         24.37         23.43         2.58 o
  -2   6  19         18.63         29.82         3.00 o
  -1   6  19        465.71        466.82         7.43 o
   0   6  19        281.11        280.74         7.05 o
   1   6  19         40.52         45.95         3.42 o
   2   6  19          3.90          3.17         1.23 o
   3   6  19          7.36          9.79         1.66 o
  -4   7  19        352.75        396.59         5.53 o
  -3   7  19         21.38         24.23         2.07 o
  -2   7  19         63.23         68.28         3.32 o
  -1   7  19         46.49         49.33         2.57 o
   0   7  19       1253.18       1260.58        15.53 o
   1   7  19        417.57        430.74        10.66 o
   2   7  19         29.87         25.00         1.93 o
   3   7  19          0.22         -0.22         1.08 o
  -3   8  19         25.15         25.85         1.81 o
  -2   8  19         20.83         15.83         2.10 o
  -1   8  19        235.00        255.05         5.73 o
   0   8  19         13.94         18.86         1.66 o
   1   8  19         59.66         63.40         2.48 o
   2   8  19          1.55          2.30         1.27 o
  -2   9  19          4.84          2.20         0.92 o
  -1   9  19         41.31         38.94         3.17 o
   0   9  19        142.36        139.94         4.25 o
   1   9  19          3.13          1.17         1.69 o
  -4   0  20         84.02         79.92         5.73 o
  -2   0  20         20.06         17.92         1.58 o
   0   0  20         25.46         29.55         1.74 o
   2   0  20       1754.87       1712.90        20.10 o
   4   0  20          4.90          4.76         1.44 o
  -5   1  20         18.89         25.66         2.01 o
  -4   1  20         12.74         11.43         1.69 o
  -3   1  20         35.16         35.61         1.85 o
  -2   1  20         83.06         77.88         2.08 o
  -1   1  20         91.48         94.69         2.25 o
   0   1  20          5.39          3.50         0.73 o
   1   1  20        416.65        383.20         5.65 o
   2   1  20        121.89        116.89         3.51 o
   3   1  20          0.88          0.67         0.92 o
   4   1  20         50.67         50.24         2.23 o
  -5   2  20        889.68        926.32        10.33 o
  -4   2  20         14.41         15.46         2.22 o
  -3   2  20        109.84        101.43         3.26 o
  -2   2  20        436.89        425.14         6.42 o
  -1   2  20        301.35        289.70         4.10 o
   0   2  20        116.05        108.66         2.41 o
   1   2  20         58.29         41.75         1.83 o
   2   2  20        377.53        355.37         6.49 o
   3   2  20        205.11        196.95         4.96 o
   4   2  20         14.69         18.02         1.66 o
  -5   3  20        152.42        163.30         4.26 o
  -4   3  20         86.12         86.72         4.51 o
  -3   3  20        688.61        638.37         9.95 o
  -2   3  20         78.19         70.98         2.36 o
  -1   3  20        639.64        603.73         6.00 o
   0   3  20         37.48         34.15         1.81 o
   1   3  20        859.56        843.86         8.77 o
   2   3  20        150.89        156.40         3.90 o
   3   3  20        194.25        208.24         5.12 o
   4   3  20          4.06          4.51         0.99 o
  -5   4  20        482.05        542.43        11.01 o
  -4   4  20          1.52          3.07         1.44 o
  -3   4  20         20.85         22.76         2.39 o
  -2   4  20        510.55        486.33         9.26 o
  -1   4  20        635.37        621.83         8.28 o
   0   4  20          1.13          1.48         1.36 o
   1   4  20          6.40          8.08         1.82 o
   2   4  20       2136.31       2151.39        17.92 o
   3   4  20        369.49        354.54         6.14 o
   4   4  20          0.61          0.15         0.94 o
  -4   5  20         74.41         74.35         3.16 o
  -3   5  20         26.40         27.48         3.44 o
  -2   5  20         29.11         29.07         2.89 o
  -1   5  20          7.43          7.47         1.32 o
   0   5  20         39.07         38.24         2.46 o
   1   5  20         82.57         89.13         4.80 o
   2   5  20        450.01        418.97         6.49 o
   3   5  20          5.98          6.42         0.99 o
  -4   6  20         56.88         62.04         2.35 o
  -3   6  20        162.41        138.19         5.23 o
  -2   6  20         87.16         99.23         4.76 o
  -1   6  20        392.27        412.03         6.76 o
   0   6  20         55.46         55.28         2.80 o
   1   6  20         10.75         10.89         2.00 o
   2   6  20        709.84        767.04        10.52 o
   3   6  20        227.99        242.27         6.72 o
  -3   7  20        122.14        113.81         3.70 o
  -2   7  20          2.25          2.72         1.57 o
  -1   7  20          1.15          3.65         1.18 o
   0   7  20         11.31         10.70         1.69 o
   1   7  20        395.14        397.34         8.64 o
   2   7  20         23.24         21.45         2.13 o
  -3   8  20         96.11        120.43         4.42 o
  -2   8  20         30.03         33.43         2.47 o
  -1   8  20        561.71        623.45        15.07 o
   0   8  20          1.41          2.93         1.18 o
   1   8  20         30.14         34.02         2.04 o
  -1   9  20         34.30         35.75         3.72 o
   0   9  20         39.52         39.11         2.63 o
  -5   0  21        773.98        776.17        13.10 o
  -3   0  21       1891.95       1807.83        29.17 o
  -1   0  21        146.41        129.22         4.04 o
   1   0  21        337.34        324.56         7.77 o
   3   0  21         56.53         62.70         3.12 o
  -5   1  21          8.53          4.35         0.93 o
  -4   1  21        100.15         89.58         4.08 o
  -3   1  21        751.04        721.28        10.65 o
  -2   1  21          1.62          3.25         1.03 o
  -1   1  21         30.01         27.54         1.29 o
   0   1  21        504.66        487.20         5.55 o
   1   1  21        782.34        755.00         8.64 o
   2   1  21         29.48         28.22         2.13 o
   3   1  21         43.31         44.97         1.87 o
   4   1  21        279.61        315.77         4.89 o
  -5   2  21          3.24          6.30         1.34 o
  -4   2  21       1120.74       1114.43        14.45 o
  -3   2  21          7.08          4.18         1.39 o
  -2   2  21        609.73        585.08         7.57 o
  -1   2  21          0.44          1.04         0.96 o
   0   2  21        490.63        446.81         5.83 o
   1   2  21        111.77         93.13         2.65 o
   2   2  21        162.96        171.45         4.78 o
   3   2  21         87.79         89.29         3.23 o
   4   2  21         14.03         17.08         1.43 o
  -5   3  21         26.63         27.72         2.01 o
  -4   3  21         37.48         33.86         4.11 o
  -3   3  21        352.81        341.84         6.31 o
  -2   3  21        663.01        644.24         7.90 o
  -1   3  21        234.73        230.52         4.58 o
   0   3  21       1941.85       1866.54        14.08 o
   1   3  21        200.44        199.95         4.84 o
   2   3  21         18.90         15.88         1.40 o
   3   3  21        177.38        180.77         4.32 o
   4   3  21        642.47        756.39        14.37 o
  -5   4  21        231.14        251.46         7.24 o
  -4   4  21        321.14        344.20         7.74 o
  -3   4  21        553.68        576.81         9.97 o
  -2   4  21        112.99        114.02         4.03 o
  -1   4  21         32.96         30.38         2.23 o
   0   4  21        136.45        114.17         4.57 o
   1   4  21       1132.14       1108.71        11.08 o
   2   4  21        100.11         96.80         3.11 o
   3   4  21         92.54        129.26         3.70 o
  -4   5  21          5.02          7.08         1.91 o
  -3   5  21       1182.50       1253.04        17.59 o
  -2   5  21        112.73        120.33         4.44 o
  -1   5  21          0.36          1.19         1.26 o
   0   5  21         24.60         22.16         1.91 o
   1   5  21        281.52        291.46         6.84 o
   2   5  21         98.34         97.36         2.73 o
   3   5  21         58.17         56.21         2.32 o
  -4   6  21        487.58        585.08         8.84 o
  -3   6  21        318.08        344.43         7.87 o
  -2   6  21          4.53          6.41         1.78 o
  -1   6  21        267.23        260.02         5.09 o
   0   6  21        510.83        512.67         9.05 o
   1   6  21          5.14          4.61         1.55 o
   2   6  21         42.52         50.10         2.18 o
  -3   7  21         54.07         43.46         2.68 o
  -2   7  21         97.96         95.57         3.50 o
  -1   7  21          1.41          3.76         1.00 o
   0   7  21        584.73        625.30         9.38 o
   1   7  21        258.23        258.32         5.52 o
   2   7  21        135.87        148.18         3.53 o
  -2   8  21         49.22         49.21         2.54 o
  -1   8  21        117.14        118.58         4.86 o
   0   8  21        269.56        298.57         5.45 o
   1   8  21         70.91         76.36         2.88 o
  -4   0  22        514.64        475.28        12.57 o
  -2   0  22       1077.82       1008.40        16.80 o
   0   0  22       1597.13       1476.65        14.78 o
   2   0  22        633.46        635.23        12.11 o
   4   0  22         24.30         26.53         3.12 o
  -5   1  22        324.98        356.95         5.20 o
  -4   1  22         18.54         17.67         2.09 o
  -3   1  22        867.53        835.73        11.29 o
  -2   1  22        551.68        520.71         8.88 o
  -1   1  22        253.61        237.93         4.19 o
   0   1  22          1.10          2.03         0.80 o
   1   1  22         22.22         20.23         1.79 o
   2   1  22        757.29        746.14        10.29 o
   3   1  22         12.63         18.41         1.33 o
  -5   2  22        308.68        345.76         5.72 o
  -4   2  22         69.75         61.58         2.83 o
  -3   2  22         46.26         46.06         2.39 o
  -2   2  22        151.64        136.00         4.47 o
  -1   2  22        951.53        879.48         9.45 o
   0   2  22        310.24        296.00         4.65 o
   1   2  22         88.64         77.62         3.05 o
   2   2  22         91.61         83.41         3.69 o
   3   2  22        561.30        595.74         7.23 o
  -5   3  22        396.17        469.82         9.16 o
  -4   3  22         10.61         11.25         1.61 o
  -3   3  22        241.87        236.95         5.55 o
  -2   3  22        923.23        894.99        10.74 o
  -1   3  22         30.40         29.83         2.30 o
   0   3  22         67.99         68.45         3.22 o
   1   3  22          4.61          6.71         1.27 o
   2   3  22         54.67         53.41         2.31 o
   3   3  22        244.53        255.35         4.39 o
  -4   4  22        104.93        113.90         3.66 o
  -3   4  22        172.93        183.94         5.46 o
  -2   4  22          5.92          3.48         1.50 o
  -1   4  22        182.70        167.46         4.71 o
   0   4  22         24.91         17.81         1.99 o
   1   4  22         13.22         11.88         1.48 o
   2   4  22        520.86        566.31         7.71 o
   3   4  22        700.87        714.84        11.40 o
  -4   5  22         85.30         90.29         2.65 o
  -3   5  22         59.30         63.72         3.56 o
  -2   5  22        565.87        553.40         9.35 o
  -1   5  22        178.60        183.87         4.73 o
   0   5  22          2.97          4.70         1.43 o
   1   5  22         74.51         71.33         3.87 o
   2   5  22        510.62        560.47         9.97 o
  -3   6  22          8.70         11.76         1.51 o
  -2   6  22          9.63         10.23         1.57 o
  -1   6  22        888.30        938.52         9.85 o
   0   6  22        462.00        455.36         8.07 o
   1   6  22        101.73        100.90         3.55 o
   2   6  22        183.06        187.55         6.04 o
  -3   7  22        106.86        116.41         4.13 o
  -2   7  22         22.32         27.86         2.21 o
  -1   7  22         36.53         37.55         1.89 o
   0   7  22        131.02        143.72         3.99 o
   1   7  22         38.91         38.91         2.06 o
  -1   8  22        774.18        858.97        13.15 o
   0   8  22         40.36         55.85         4.19 o
  -5   0  23         43.51         38.75         2.69 o
  -3   0  23       1960.57       2046.50        30.18 o
  -1   0  23          8.23          6.40         1.89 o
   1   0  23          1.66          2.25         1.47 o
   3   0  23         58.27         43.20         2.24 o
  -5   1  23          4.06          3.50         1.55 o
  -4   1  23         18.48         16.57         1.76 o
  -3   1  23          9.68          7.50         1.29 o
  -2   1  23        385.07        363.75         6.54 o
  -1   1  23         78.69         72.07         2.83 o
   0   1  23        235.96        223.01         4.41 o
   1   1  23       1053.09        990.56        11.64 o
   2   1  23         12.82         13.03         1.62 o
   3   1  23          2.47          4.03         0.82 o
  -4   2  23         81.12         83.68         3.00 o
  -3   2  23        138.39        137.86         3.77 o
  -2   2  23         43.27         41.69         2.33 o
  -1   2  23         54.52         55.45         3.28 o
   0   2  23        975.77        960.53        10.28 o
   1   2  23         34.65         27.51         1.88 o
   2   2  23        168.89        162.42         4.36 o
   3   2  23         70.12         84.24         2.38 o
  -4   3  23         81.39         87.24         3.27 o
  -3   3  23          7.77          4.97         1.34 o
  -2   3  23        940.17        963.07        13.63 o
  -1   3  23          0.49          1.28         1.34 o
   0   3  23        165.25        169.08         4.79 o
   1   3  23        612.40        563.62         8.29 o
   2   3  23        394.17        410.48         6.58 o
   3   3  23         34.59         37.12         1.58 o
  -4   4  23        337.39        337.52         5.82 o
  -3   4  23       1024.45       1103.57        14.51 o
  -2   4  23         42.20         33.28         2.66 o
  -1   4  23          7.01          5.15         1.27 o
   0   4  23        522.00        513.44         9.11 o
   1   4  23        166.28        167.30         5.16 o
   2   4  23         56.77         58.79         2.44 o
   3   4  23          9.45         10.66         2.32 o
  -4   5  23          0.37          0.35         1.07 o
  -3   5  23        506.93        531.55         9.53 o
  -2   5  23        144.85        132.42         3.75 o
  -1   5  23         68.91         74.88         2.93 o
   0   5  23        149.85        152.96         6.58 o
   1   5  23       1518.07       1608.48        19.43 o
   2   5  23         55.31         70.22         3.05 o
  -3   6  23        352.08        400.88         7.28 o
  -2   6  23        190.63        179.98         5.25 o
  -1   6  23         29.60         27.12         1.59 o
   0   6  23        916.33        974.46        13.73 o
   1   6  23        193.14        201.75         5.43 o
  -2   7  23        758.04        874.47        11.22 o
  -1   7  23          2.14          2.55         0.88 o
   0   7  23         11.86         11.16         1.28 o
   1   7  23        116.20        113.32         3.47 o
  -4   0  24        875.90        930.24        16.29 o
  -2   0  24        154.01        148.49         7.03 o
   0   0  24        890.78        868.80        12.55 o
   2   0  24        228.36        221.24         6.18 o
  -4   1  24          3.42          4.20         1.17 o
  -3   1  24        650.44        636.97        11.24 o
  -2   1  24         72.35         63.95         3.05 o
  -1   1  24        188.98        190.25         4.65 o
   0   1  24         61.30         61.39         2.17 o
   1   1  24         55.11         53.23         3.08 o
   2   1  24        555.57        573.73         8.04 o
   3   1  24         26.55         24.73         1.51 o
  -4   2  24          0.91          0.98         1.43 o
  -3   2  24         93.94         90.01         3.25 o
  -2   2  24          2.45          2.78         1.02 o
  -1   2  24        659.59        639.28        10.57 o
   0   2  24         75.92         77.50         2.72 o
   1   2  24        131.72        119.55         3.21 o
   2   2  24          2.85          2.82         1.09 o
   3   2  24        620.08        656.32        11.28 o
  -4   3  24         10.26         11.75         1.35 o
  -3   3  24         17.99         16.01         1.53 o
  -2   3  24         64.14         71.45         3.03 o
  -1   3  24        965.56        990.48        13.22 o
   0   3  24        217.20        198.23         5.48 o
   1   3  24          5.49          8.78         1.25 o
   2   3  24         88.66         89.47         3.39 o
  -4   4  24        219.12        227.76         6.25 o
  -3   4  24          3.56          3.63         1.49 o
  -2   4  24         36.11         38.71         2.51 o
  -1   4  24         58.65         57.22         2.95 o
   0   4  24        306.09        313.17         6.65 o
   1   4  24        153.68        160.92         5.24 o
   2   4  24        288.65        287.90         6.72 o
  -3   5  24          2.26          4.59         2.09 o
  -2   5  24        246.23        248.04         4.77 o
  -1   5  24          9.09         12.24         1.31 o
   0   5  24          8.16          9.64         1.70 o
   1   5  24          2.89          4.79         1.36 o
   2   5  24        144.98        152.10         9.75 o
  -2   6  24        103.89         94.82         5.09 o
  -1   6  24        310.12        333.05         5.17 o
   0   6  24        522.50        580.50        11.66 o
   1   6  24         20.95         26.18         1.92 o
  -3   0  25        729.67        739.44        21.30 o
  -1   0  25        196.34        195.54         6.49 o
   1   0  25        987.50        974.89        17.92 o
  -4   1  25         11.28         10.12         1.39 o
  -3   1  25          0.29         -0.97         1.16 o
  -2   1  25         30.16         33.86         2.04 o
  -1   1  25        445.04        422.85         7.36 o
   0   1  25        561.25        527.26         6.87 o
   1   1  25        275.44        292.53         5.18 o
   2   1  25        230.20        252.94         6.53 o
  -4   2  25        201.11        195.40         4.84 o
  -3   2  25         12.18         16.77         1.54 o
  -2   2  25         64.78         66.85         2.73 o
  -1   2  25         61.08         57.90         3.10 o
   0   2  25          2.47          1.71         0.99 o
   1   2  25         54.12         50.97         2.19 o
   2   2  25         17.44         15.39         1.49 o
  -3   3  25         34.21         30.07         1.76 o
  -2   3  25        654.75        683.46         8.02 o
  -1   3  25        112.58        104.51         4.58 o
   0   3  25         14.72         11.12         1.55 o
   1   3  25         85.87         83.97         2.87 o
   2   3  25        375.23        405.79         7.37 o
  -3   4  25        326.30        355.93         6.94 o
  -2   4  25          7.44          7.35         1.21 o
  -1   4  25         47.24         54.47         2.68 o
   0   4  25        215.84        210.22         5.04 o
   1   4  25         99.36        100.77         5.27 o
   2   4  25          0.78          0.88         1.69 o
  -3   5  25          6.52          8.59         2.02 o
  -2   5  25         29.39         29.42         1.87 o
  -1   5  25        321.28        327.01         5.89 o
   0   5  25         51.12         57.91         2.94 o
   1   5  25        209.75        239.65         5.81 o
  -1   6  25        151.11        136.73         7.80 o
   0   6  25         36.50         42.89         2.46 o
  -2   0  26          5.35          1.13         2.16 o
   0   0  26        551.13        574.36         8.05 o
   2   0  26          0.04          3.24         1.36 o
  -3   1  26         47.73         44.46         1.88 o
  -2   1  26          0.61          2.24         1.08 o
  -1   1  26        273.54        281.16         5.63 o
   0   1  26        394.73        417.09         5.68 o
   1   1  26         19.89         22.29         1.60 o
   2   1  26          0.83          3.62         1.00 o
  -3   2  26        424.43        448.68         6.15 o
  -2   2  26          0.36         -0.89         1.38 o
  -1   2  26        760.39        773.88        10.70 o
   0   2  26         16.77         17.98         1.57 o
   1   2  26        484.25        531.59         6.46 o
   2   2  26          4.02          4.15         1.23 o
  -3   3  26         57.98         51.55         2.18 o
  -2   3  26          1.22          0.97         1.10 o
  -1   3  26        835.27        885.77        13.04 o
   0   3  26          1.67          0.73         1.08 o
   1   3  26        108.66         95.94         2.75 o
  -2   4  26          6.98          5.26         1.21 o
  -1   4  26          6.23          0.96         1.56 o
   0   4  26        735.85        786.29         9.58 o
   1   4  26        104.34         99.30         3.36 o
  -2   5  26          1.68          1.46         1.55 o
  -1   5  26         56.12         69.39         4.11 o
   0   5  26         90.67        101.37         3.41 o
  -3   0  27        137.99        140.27         5.14 o
  -1   0  27        254.37        248.88         8.12 o
   1   0  27        390.74        396.71         8.01 o
  -3   1  27          0.52          0.69         1.03 o
  -2   1  27        299.70        298.24         4.74 o
  -1   1  27        751.06        783.83        10.25 o
   0   1  27          0.80         -0.38         0.93 o
   1   1  27         32.38         29.48         1.59 o
  -3   2  27         45.79         37.04         2.69 o
  -2   2  27        443.86        500.33         7.30 o
  -1   2  27        245.19        249.06         5.35 o
   0   2  27         60.80         64.49         2.61 o
   1   2  27         39.34         35.98         2.18 o
  -2   3  27        199.82        219.82         6.40 o
  -1   3  27         23.97         21.07         1.69 o
   0   3  27         47.24         47.89         2.64 o
   1   3  27          0.39          1.08         1.55 o
  -2   4  27        191.39        220.51         8.26 o
  -1   4  27        116.20        118.78         3.80 o
   0   4  27          1.87          4.45         1.52 o
  -2   0  28         54.73         54.93         2.62 o
   0   0  28        477.18        457.85        13.76 o
  -2   1  28         27.71         23.72         2.38 o
  -1   1  28          0.97          1.01         1.04 o
   0   1  28        471.82        479.92         6.68 o
  -2   2  28        111.30        111.15         4.24 o
  -1   2  28          2.90          4.57         1.19 o
   0   2  28          6.96          8.72         1.22 o
  -1   3  28        132.95        127.47         4.41 o
                                                
